# Supplementary material for: Proteomic analysis reveals microvesicles containing NAMPT as mediators of radioresistance in glioma
Source: Life Sci Alliance. 2023 Apr 10;6(6):e202201680. doi: 10.26508/lsa.202201680 (PMC10087103; doi:10.26508/lsa.202201680)
Supplement: Supplementary file 1 [file LSA-2022-01680_TableS1.xlsx]

## Sheet: WC prot. level changes upon IR
Protein accession	Description	set1 Amount Unique peptides	set2 Amount Unique peptides	set1 Amount PSMs	set2 Amount PSMs	set1 MS1 precursor area	set2 MS1 precursor area	median MS1 precursor area	GSC-267 untreat log2(ratio to cell line average)	GSC-267 + 6 Gy log2(ratio to cell line average)	GSC-1005 untreat log2(ratio to cell line average)	GSC-1005 + 6 Gy log2(ratio to cell line average)	GSC-157 untreat log2(ratio to cell line average)	GSC-157 + 6 Gy log2(ratio to cell line average)	GSC-408 untreat log2(ratio to cell line average)	GSC-408 + 6 Gy log2(ratio to cell line average)	GSC-1037 untreat log2(ratio to cell line average)	GSC-1037 + 6 Gy log2(ratio to cell line average)	GSC-1079 untreat log2(ratio to cell line average)	GSC-1079 + 6 Gy log2(ratio to cell line average)	GSC-374 untreat log2(ratio to cell line average)	GSC-374 + 6 Gy log2(ratio to cell line average)	GSC-84 untreat log2(ratio to cell line average)	GSC-84 + 6 Gy log2(ratio to cell line average)
A2M	sp|P01023|A2MG_HUMAN Alpha-2-macroglobulin OS=Homo sapiens OX=9606 GN=A2M PE=1 SV=3	18	25	28	58	3.46233e+07	1.55051e+08	9.48373e+07	0.27736	-0.343687	0.0469156	-0.0484927		0.0395506	-0.0355545	0.0346993	0.117143	-0.127502	-0.108441	0.100857	0.00676447	-0.00679633	0.027337	-0.027865
AAAS	sp|Q9NRG9|AAAS_HUMAN Aladin OS=Homo sapiens OX=9606 GN=AAAS PE=1 SV=1	6	6	15	15	1.42984e+08	4.99375e+07	9.64605e+07	0.0463197	-0.0478563	-0.0113456	0.011257	0.152241	-0.170222	0.197576	-0.228993	0.090406	-0.0964522	0.00664657	-0.00667733	0.0655036	-0.0686197	0.0225733	-0.0229321
AACS	sp|Q86V21|AACS_HUMAN Acetoacetyl-CoA synthetase OS=Homo sapiens OX=9606 GN=AACS PE=1 SV=1	11	12	24	25	44651994	1.22849e+07	2.84684e+07	0.0437836	-0.0451541	-0.0110702	0.0109859	-0.0231121	0.0227477	-0.0543129	0.0523422	-0.0354456	0.0345956	-0.070411	0.0671339	-0.105982	0.0987266	-0.08346	0.0788947
AADAT	sp|Q8N5Z0|AADAT_HUMAN Kynurenine/alpha-aminoadipate aminotransferase, mitochondrial OS=Homo sapiens OX=9606 GN=AADAT PE=1 SV=2	4	2	7	4	8.62854e+06	2816313	5.72243e+06	-0.214311	0.186554	-0.0749152	0.0712163	-0.0159123	0.0157387	0.0569044	-0.0592414	0.0656582	-0.0687894	-0.0762949	0.072462	-0.110518	0.102651	-0.0435415	0.0422658
AAED1	sp|Q7RTV5|AAED1_HUMAN Thioredoxin-like protein AAED1 OS=Homo sapiens OX=9606 GN=AAED1 PE=2 SV=1	2	2	3	2	6391370	3880251	5.13581e+06	-0.121402	0.111974	0.0272627	-0.0277878	0.011451	-0.0115426	-0.0149197	0.014767	-0.0899588	0.0846772	-0.0613751	0.0588703	0.0478365	-0.0494772	-0.0517379	0.0499466
AAGAB	sp|Q6PD74|AAGAB_HUMAN Alpha- and gamma-adaptin-binding protein p34 OS=Homo sapiens OX=9606 GN=AAGAB PE=1 SV=1	3	3	4	4	4861142	3.94352e+07	2.21482e+07	-0.0877466	0.0827144	-0.0241153	0.0237188	0.0256662	-0.0261311	0.0934411	-0.0999149	0.0011576	-0.00115853	-0.138003	0.125947	-0.0733316	0.0697838	-0.0475243	0.0460086
AAK1	sp|Q2M2I8|AAK1_HUMAN AP2-associated protein kinase 1 OS=Homo sapiens OX=9606 GN=AAK1 PE=1 SV=3	13	12	31	23	7.64309e+07	7.48876e+07	7.56592e+07	-0.0347629	0.033945	-0.0802045	0.0759795	-0.0401817	0.0390928	-0.0959956	0.0900047	0.0183652	-0.018602	-0.0140373	0.0139021	-0.0160891	0.0159116	-0.0133543	0.0132318
AAMDC	sp|Q9H7C9|AAMDC_HUMAN Mth938 domain-containing protein OS=Homo sapiens OX=9606 GN=AAMDC PE=1 SV=1	5	5	12	13	112831672	4.13223e+07	7.7077e+07	-0.0596001	0.0572353	0.015394	-0.01556	-0.0055389	0.00551772	-0.0837197	0.0791267	-0.0558734	0.05379	-0.00593885	0.0059145	0.00404007	-0.00405141	0.0792244	-0.0838291
AAMP	sp|Q13685|AAMP_HUMAN Angio-associated migratory cell protein OS=Homo sapiens OX=9606 GN=AAMP PE=1 SV=2	5	4	9	14	7.21199e+07	7.3276e+07	7.26979e+07	0.134168	-0.147937	0.0988771	-0.106156	0.0525647	-0.0545526	0.0683867	-0.0717904	-0.0524974	0.050654	-0.0842206	0.079574	-0.0508625	0.0491302	0.0152596	-0.0154227
AAR2	sp|Q9Y312|AAR2_HUMAN Protein AAR2 homolog OS=Homo sapiens OX=9606 GN=AAR2 PE=1 SV=2	8	6	14	16	5.8894e+07	2.76629e+07	4.32785e+07	0.0968211	-0.103789	0.0461706	-0.0476972	0.0115355	-0.0116285	0.0916454	-0.0978644	-0.0480778	0.0465271	0.0147457	-0.014898	0.130827	-0.143885	0.0262814	-0.0267691
AARS	sp|P49588|SYAC_HUMAN Alanine--tRNA ligase, cytoplasmic OS=Homo sapiens OX=9606 GN=AARS PE=1 SV=2	53	39	236	182	552385888	5.14869e+08	5.33627e+08	-0.00605401	0.00602871	0.010497	-0.0105739	0.0146316	-0.0147815	0.00959295	-0.00965716	0.0395551	-0.0406703	0.00298715	-0.00299334	0.0770686	-0.0814191	0.00442754	-0.00444117
AARS2	sp|Q5JTZ9|SYAM_HUMAN Alanine--tRNA ligase, mitochondrial OS=Homo sapiens OX=9606 GN=AARS2 PE=1 SV=1	22	22	40	41	33540682	5.74186e+07	4.54797e+07	0.0119629	-0.0120629	-0.0601517	0.0577438	-0.0184071	0.0181752	-0.00379646	0.0037865	-0.00325327	0.00324595	0.0142438	-0.0143858	0.030371	-0.0310241	0.00346531	-0.00347366
AARSD1	sp|Q9BTE6|AASD1_HUMAN Alanyl-tRNA editing protein Aarsd1 OS=Homo sapiens OX=9606 GN=AARSD1 PE=1 SV=2	10	12	17	28	75370996	165504256	120437626	0.0363669	-0.0373074	-0.000940389	0.000939777	0.00913815	-0.0091964	-0.0126776	0.0125672	0.0157924	-0.0159672	-0.017112	0.0169114	0.0498034	-0.0515843	0.0228918	-0.0232609
AASDH	sp|Q4L235|ACSF4_HUMAN Beta-alanine-activating enzyme OS=Homo sapiens OX=9606 GN=AASDH PE=1 SV=3	2	3	4	4	NA	7397344	7397344	0.106924	-0.115488	0.12135	-0.132503	0.00816214	-0.00820858	-0.0316999	0.0310183	-0.0173843	0.0171773	-0.0665422	0.0636079	0.0837482	-0.088911	0.00820565	-0.00825259
AASDHPPT	sp|Q9NRN7|ADPPT_HUMAN L-aminoadipate-semialdehyde dehydrogenase-phosphopantetheinyl transferase OS=Homo sapiens OX=9606 GN=AASDHPPT PE=1 SV=2	11	9	32	34	1.34886e+08	1.45572e+08	140228886	-0.00754341	0.00750417	0.0652285	-0.0683179	0.0166218	-0.0168156	-0.0084337	0.00838469	-0.0514627	0.04969	0.0180927	-0.0183225	-0.0541535	0.0521941	0.00461817	-0.004633
AASS	sp|Q9UDR5|AASS_HUMAN Alpha-aminoadipic semialdehyde synthase, mitochondrial OS=Homo sapiens OX=9606 GN=AASS PE=1 SV=1	29	21	72	52	1.2118e+08	129134856	1.25157e+08	-0.00507341	0.00505563	-0.0428709	0.0416337	-0.0252109	0.0247779	0.0217889	-0.022123	-0.0429787	0.0417353	0.00509409	-0.00511215	-0.0718664	0.0684557	0.0279445	-0.0284965
AATF	sp|Q9NY61|AATF_HUMAN Protein AATF OS=Homo sapiens OX=9606 GN=AATF PE=1 SV=1	19	19	43	42	4.7606e+07	49244128	4.84251e+07	-0.0364023	0.0355063	-0.00474109	0.00472556	0.011897	-0.0119959	-0.102392	0.0956037	0.0254176	-0.0258735	0.0629765	-0.0658516	-0.0565156	0.0543849	0.024366	-0.0247846
ABAT	sp|P80404|GABT_HUMAN 4-aminobutyrate aminotransferase, mitochondrial OS=Homo sapiens OX=9606 GN=ABAT PE=1 SV=3	16	15	40	31	1.07191e+08	1.51559e+08	1.29375e+08	-0.06075	0.0582949	-0.0876858	0.0826603	-0.0676348	0.0646055	-0.0226563	0.022306	-0.148084	0.134289	-0.127969	0.117537	-0.058608	0.0563198	0.00446718	-0.00448106
ABCA10	sp|Q8WWZ4|ABCAA_HUMAN ATP-binding cassette sub-family A member 10 OS=Homo sapiens OX=9606 GN=ABCA10 PE=2 SV=3	1	1	1	1	NA	NA	NA	-0.0237116	0.0233282	-0.0884064	0.0833004	-0.0587938	0.0564913	-0.000995216	0.00099453	-0.244307	0.208865	0.0705603	-0.0741895	-0.0242719	0.0238703	-0.0335862	0.0328221
ABCA13	sp|Q86UQ4|ABCAD_HUMAN ATP-binding cassette sub-family A member 13 OS=Homo sapiens OX=9606 GN=ABCA13 PE=2 SV=3	2	1	3	4	27585598	94087664	60836631	-0.0561378	0.054035	-0.0555515	0.0534915	-0.10314	0.0962554	-0.0532484	0.0513528	-0.0245008	0.0240916	-0.0417901	0.0406135	-0.0195866	0.0193242	0.0143707	-0.0145153
ABCA2	sp|Q9BZC7|ABCA2_HUMAN ATP-binding cassette sub-family A member 2 OS=Homo sapiens OX=9606 GN=ABCA2 PE=1 SV=3	20	15	32	22	28380388	14684386	21532387	0.0018352	-0.00183754	-0.0471022	0.0456129	-0.0787956	0.074714	-0.104218	0.0971943	-0.0547755	0.0527717	-0.0939248	0.088182	-0.032547	0.0318289	0.0208557	-0.0211616
ABCA3	sp|Q99758|ABCA3_HUMAN ATP-binding cassette sub-family A member 3 OS=Homo sapiens OX=9606 GN=ABCA3 PE=1 SV=2	16	20	25	25	11300508	1.46093e+07	1.29549e+07	0.000872096	-0.000872623	-0.00804842	0.00800377	-0.0579008	0.0556664	-0.0645687	0.0618023	-0.0322512	0.031546	-0.131039	0.120121	0.0672627	-0.0705527	-0.0513441	0.0495794
ABCA8	sp|O94911|ABCA8_HUMAN ATP-binding cassette sub-family A member 8 OS=Homo sapiens OX=9606 GN=ABCA8 PE=1 SV=3	2	2	2	3	1.53445e+06	NA	1.53445e+06	-0.0493108	0.0476809	0.0187723	-0.0190198	-0.133084	0.121838	-0.256181	0.217477	0.0145906	-0.0147397	-0.0222178	0.0218808	-0.368543	0.293295	-0.0722309	0.0687863
ABCB10	sp|Q9NRK6|ABCBA_HUMAN ATP-binding cassette sub-family B member 10, mitochondrial OS=Homo sapiens OX=9606 GN=ABCB10 PE=1 SV=2	11	11	15	17	2.84896e+07	3.28513e+07	30670449	-0.0439592	0.0426593	-0.041796	0.0406192	0.0716654	-0.0754123	0.0202532	-0.0205416	0.0301629	-0.030807	-0.00273906	0.00273387	0.0470916	-0.0486807	-0.0126105	0.0125012
ABCB6	sp|Q9NP58|ABCB6_HUMAN ATP-binding cassette sub-family B member 6, mitochondrial OS=Homo sapiens OX=9606 GN=ABCB6 PE=1 SV=1	15	12	29	30	32960421	6.40837e+07	4.85221e+07	0.0072785	-0.0073154	-0.116794	0.108043	-0.0447637	0.0434165	-0.0233644	0.0229921	-0.0784574	0.0744099	-0.0670029	0.0640288	-0.00385627	0.00384599	-0.0180142	0.0177921
ABCB7	sp|O75027|ABCB7_HUMAN ATP-binding cassette sub-family B member 7, mitochondrial OS=Homo sapiens OX=9606 GN=ABCB7 PE=1 SV=2	10	11	24	21	1.03174e+08	2.96195e+07	6.63966e+07	-0.0260436	0.0255818	-0.00414182	0.00412996	-0.0148299	0.014679	-0.0274841	0.0269703	0.0049453	-0.00496231	0.0343582	-0.0351964	-0.0233966	0.0230232	0.00226261	-0.00226617
ABCB8	sp|Q9NUT2|ABCB8_HUMAN ATP-binding cassette sub-family B member 8, mitochondrial OS=Homo sapiens OX=9606 GN=ABCB8 PE=1 SV=3	11	11	15	19	1.81906e+07	2.34105e+07	2.08006e+07	-0.0827646	0.0782731	-0.0126516	0.0125416	0.0770244	-0.0813697	0.0384626	-0.0395162	0.00163704	-0.0016389	-0.0144258	0.014283	0.00660821	-0.00663861	0.0152477	-0.0154106
ABCC1	sp|P33527|MRP1_HUMAN Multidrug resistance-associated protein 1 OS=Homo sapiens OX=9606 GN=ABCC1 PE=1 SV=3	16	18	21	21	1.95681e+07	2.51106e+07	2.23393e+07	-0.0194651	0.019206	0.0400657	-0.0412103	0.0423613	-0.0436429	-0.0360799	0.0351995	0.00713072	-0.00716614	-0.030196	0.0295769	-0.019548	0.0192867	-0.0508163	0.0490871
ABCC10	sp|Q5T3U5|MRP7_HUMAN Multidrug resistance-associated protein 7 OS=Homo sapiens OX=9606 GN=ABCC10 PE=1 SV=1	3	3	4	4	14187985	2006418	8.0972e+06	0.2349	-0.280729	0.0108593	-0.0109417	0.123934	-0.135589	-0.0280223	0.0274884	-0.0738311	0.0702359	-0.178228	0.158611	-0.0945613	0.0887427	0.0145088	-0.0146562
ABCC4	sp|O15439|MRP4_HUMAN Multidrug resistance-associated protein 4 OS=Homo sapiens OX=9606 GN=ABCC4 PE=1 SV=3	17	18	29	24	21386308	2.15079e+07	2.14471e+07	-0.00163093	0.00162909	0.0123297	-0.012436	0.0607485	-0.0634193	0.0352758	-0.03616	0.0309909	-0.0316713	0.0524696	-0.0544501	0.052454	-0.0544333	-0.0146734	0.0145256
ABCC5	sp|O15440|MRP5_HUMAN Multidrug resistance-associated protein 5 OS=Homo sapiens OX=9606 GN=ABCC5 PE=1 SV=2	6	5	9	6	3284573	4.34894e+06	3.81676e+06	0.0552388	-0.0574383	0.034785	-0.0356445	-0.030674	0.0300354	-0.0817978	0.0774078	-0.0484102	0.0468384	-0.147291	0.133637	-0.179307	0.159465	-0.000891108	0.000890558
ABCD1	sp|P33897|ABCD1_HUMAN ATP-binding cassette sub-family D member 1 OS=Homo sapiens OX=9606 GN=ABCD1 PE=1 SV=2	7	9	12	14	1.34303e+07	25484097	1.94572e+07	-0.0150709	0.0149151	-0.123754	0.113972	-0.0772043	0.0732818	-0.101343	0.0946894	-0.133672	0.12233	-0.0628708	0.060245	-0.108759	0.101132	-0.047722	0.0461938
ABCD3	sp|P28288|ABCD3_HUMAN ATP-binding cassette sub-family D member 3 OS=Homo sapiens OX=9606 GN=ABCD3 PE=1 SV=1	18	16	77	67	329808464	1.27647e+08	2.28728e+08	0.0214748	-0.0217993	-0.00591771	0.00589354	0.0803945	-0.0851403	0.0209376	-0.0212459	-0.0117258	0.0116312	0.0335843	-0.0343848	-0.0534704	0.0515592	0.0420309	-0.0432923
ABCD4	sp|O14678|ABCD4_HUMAN ATP-binding cassette sub-family D member 4 OS=Homo sapiens OX=9606 GN=ABCD4 PE=1 SV=1	7	9	8	10	5.35255e+06	27936592	1.66446e+07	-0.0221692	0.0218337	0.0665445	-0.0697629	-0.113423	0.105152	-0.0956828	0.0897297	-0.156903	0.141501	-0.0792898	0.0751582	-0.0678502	0.064802	-0.0397035	0.03864
ABCE1	sp|P61221|ABCE1_HUMAN ATP-binding cassette sub-family E member 1 OS=Homo sapiens OX=9606 GN=ABCE1 PE=1 SV=1	30	29	109	91	4.31056e+08	2.71234e+08	3.51145e+08	0.0427322	-0.0440366	0.0128892	-0.0130054	0.0312914	-0.0319851	0.0672356	-0.0705229	-0.0122028	0.0121004	0.0262666	-0.0267537	0.0260126	-0.0264902	-0.0125712	0.0124626
ABCF1	sp|Q8NE71|ABCF1_HUMAN ATP-binding cassette sub-family F member 1 OS=Homo sapiens OX=9606 GN=ABCF1 PE=1 SV=2	28	29	79	80	2.90597e+08	3.62411e+08	3.26504e+08	-0.0203109	0.020029	0.0482737	-0.0499451	-0.000165399	0.00016538	0.00595258	-0.00597724	0.0291235	-0.0297235	0.0409217	-0.0421164	-0.0193594	0.0191031	0.0257139	-0.0261805
ABCF2	sp|Q9UG63|ABCF2_HUMAN ATP-binding cassette sub-family F member 2 OS=Homo sapiens OX=9606 GN=ABCF2 PE=1 SV=2	23	19	80	66	166788880	2.09154e+08	1.87972e+08	0.0092205	-0.00927981	0.0630036	-0.0658811	0.0367966	-0.0377597	0.0343032	-0.0351387	-0.00258543	0.0025808	0.0592211	-0.0617565	0.0267442	-0.0272493	0.00473002	-0.00474558
ABCF3	sp|Q9NUQ8|ABCF3_HUMAN ATP-binding cassette sub-family F member 3 OS=Homo sapiens OX=9606 GN=ABCF3 PE=1 SV=2	22	25	49	45	9.59281e+07	7.24831e+07	8.42056e+07	0.0791405	-0.083735	-0.0292158	0.0286359	-0.0272397	0.0267349	-0.0340279	0.0332438	-0.0548285	0.0528209	-0.0534342	0.0515256	-0.00846457	0.0084152	-0.0336081	0.0328429
ABCG2	sp|Q9UNQ0|ABCG2_HUMAN ATP-binding cassette sub-family G member 2 OS=Homo sapiens OX=9606 GN=ABCG2 PE=1 SV=3	1	1	1	1	6217432	7081464	6649448	0.0310252	-0.031707	-0.00277328	0.00276796	-0.0442164	0.0429015	-0.0222586	0.0219204	-0.0485302	0.0469507	-0.0930961	0.0874511	0.0301027	-0.0307443	-0.0778749	0.0738857
ABHD10	sp|Q9NUJ1|ABHDA_HUMAN Mycophenolic acid acyl-glucuronide esterase, mitochondrial OS=Homo sapiens OX=9606 GN=ABHD10 PE=1 SV=1	9	9	36	41	1.1755e+08	9.49951e+07	1.06273e+08	0.0110632	-0.0111487	-0.027426	0.0269144	0.0327173	-0.0334765	0.053462	-0.0555197	-0.00735964	0.00732229	0.0455812	-0.0470684	-0.0293829	0.0287964	0.0324802	-0.0332283
ABHD11	sp|Q8NFV4|ABHDB_HUMAN Protein ABHD11 OS=Homo sapiens OX=9606 GN=ABHD11 PE=1 SV=1	8	10	27	18	67177480	48688564	57933022	0.0861764	-0.0916528	0.00975967	-0.00982614	-0.0630828	0.0604396	0.114463	-0.124334	-0.150403	0.136193	-0.0532334	0.0513388	-0.0084883	0.00843865	0.0156732	-0.0158453
ABHD12	sp|Q8N2K0|ABD12_HUMAN Monoacylglycerol lipase ABHD12 OS=Homo sapiens OX=9606 GN=ABHD12 PE=1 SV=2	8	9	15	15	5.57801e+07	62874432	5.93272e+07	-0.0527654	0.0509035	-0.0238066	0.0234201	0.0388818	-0.0399588	-0.0168362	0.016642	0.0344043	-0.0352449	-0.00395262	0.00394182	0.0498585	-0.0516434	0.00792245	-0.0079662
ABHD14A	sp|Q9BUJ0|ABHEA_HUMAN Protein ABHD14A OS=Homo sapiens OX=9606 GN=ABHD14A PE=2 SV=2	1	3	1	4	NA	1.24354e+06	1.24354e+06	0.0673999	-0.0707037	0.107087	-0.115678	-0.0175438	0.017333	0.164258	-0.185392	0.0279616	-0.0285143	0.0617305	-0.0644904	0.0835784	-0.0887197	-0.0237575	0.0233726
ABHD14B	sp|Q96IU4|ABHEB_HUMAN Protein ABHD14B OS=Homo sapiens OX=9606 GN=ABHD14B PE=1 SV=1	4	3	9	6	81366180	48673600	65019890	0.127779	-0.140206	0.0457804	-0.0472808	-0.0180636	0.0178402	-0.0567844	0.0546337	-0.0658621	0.0629861	0.000526351	-0.000526543	-0.0181392	0.0179139	-0.0166642	0.0164739
ABHD15	sp|Q6UXT9|ABH15_HUMAN Protein ABHD15 OS=Homo sapiens OX=9606 GN=ABHD15 PE=1 SV=2	2	1	2	1	4998840	169578512	87288676	0.093337	-0.0997958	-0.0602545	0.0578385	0.0977098	-0.104811	0.100191	-0.107672	-0.131666	0.120648	-0.0699298	0.0666963	-0.0719871	0.0685652	-0.0383725	0.0373782
ABHD16A	sp|O95870|ABHGA_HUMAN Protein ABHD16A OS=Homo sapiens OX=9606 GN=ABHD16A PE=1 SV=3	9	6	12	9	2.65552e+07	38034912	3.22951e+07	0.0660081	-0.0691736	-0.0136894	0.0135607	0.00483679	-0.00485306	0.0032072	-0.00321434	-0.0192182	0.0189655	0.0185116	-0.0187522	-0.139178	0.126925	0.050598	-0.0524372
ABHD17A	sp|Q96GS6|AB17A_HUMAN Alpha/beta hydrolase domain-containing protein 17A OS=Homo sapiens OX=9606 GN=ABHD17A PE=1 SV=1	1	1	3	1	7584718	4441044	6012881	-0.00997037	0.00990193	0.0129118	-0.0130284	0.042602	-0.0438984	0.123958	-0.135618	-0.0106372	0.0105594	-0.111632	0.103611	0.017378	-0.0175898	-0.00238192	0.002378
ABHD17B	sp|Q5VST6|AB17B_HUMAN Alpha/beta hydrolase domain-containing protein 17B OS=Homo sapiens OX=9606 GN=ABHD17B PE=1 SV=1	2	1	2	2	5888871	2816190	4.35253e+06	0.382116	-0.521291	0.141424	-0.15681	-0.27699	0.232279	-0.246527	0.210485	-0.18393	0.16311	-0.0257399	0.0252887	0.283808	-0.35366	0.111408	-0.120737
ABHD17C	sp|Q6PCB6|AB17C_HUMAN Alpha/beta hydrolase domain-containing protein 17C OS=Homo sapiens OX=9606 GN=ABHD17C PE=1 SV=2	5	3	7	6	7619445	2.47307e+06	5.04626e+06	-0.080606	0.0763398	0.0879824	-0.0936985	-0.0614437	0.0589333	0.226378	-0.268633	-0.00607345	0.00604799	0.0109644	-0.0110483	-0.00590735	0.00588326	0.0982527	-0.105436
ABHD2	sp|P08910|ABHD2_HUMAN Monoacylglycerol lipase ABHD2 OS=Homo sapiens OX=9606 GN=ABHD2 PE=1 SV=1	3	3	4	3	4893038	3.85811e+06	4.37557e+06	0.0610614	-0.0637604	0.031583	-0.0322899	-0.19269	0.16996	0.0113708	-0.0114611	-0.137202	0.12528	-0.255115	0.216709	0.0298064	-0.0304353	-0.0594726	0.0571177
ABHD3	sp|Q8WU67|ABHD3_HUMAN Phospholipase ABHD3 OS=Homo sapiens OX=9606 GN=ABHD3 PE=1 SV=2	3	2	3	2	2.0382e+07	11253470	1.58178e+07	0.0500466	-0.0518453	-0.139778	0.127424	-0.0653592	0.0625261	0.035975	-0.0368951	0.160766	-0.180954	0.0558366	-0.058085	0.00160164	-0.00160342	0.0716493	-0.0753944
ABHD5	sp|Q8WTS1|ABHD5_HUMAN 1-acylglycerol-3-phosphate O-acyltransferase ABHD5 OS=Homo sapiens OX=9606 GN=ABHD5 PE=1 SV=1	2	2	2	2	6094530	1.46386e+07	1.03666e+07	0.117525	-0.127955	-0.0926767	0.087081	-0.0562309	0.0541212	0.196803	-0.227956	0.0693277	-0.0728281	-0.0183432	0.0181129	0.116131	-0.126304	0.00769415	-0.00773541
ABHD6	sp|Q9BV23|ABHD6_HUMAN Monoacylglycerol lipase ABHD6 OS=Homo sapiens OX=9606 GN=ABHD6 PE=1 SV=1	4	4	4	5	1.83934e+07	10498542	1.4446e+07	-0.0225883	0.0222401	-0.0133326	0.0132105	-0.0873931	0.0824002	-0.219592	0.190541	-0.0438279	0.0425356	0.145045	-0.161274	-0.174978	0.156032	-0.0603524	0.0579287
ABI1	sp|Q8IZP0|ABI1_HUMAN Abl interactor 1 OS=Homo sapiens OX=9606 GN=ABI1 PE=1 SV=4	10	8	37	23	154933468	3.79335e+07	9.64335e+07	-0.00782628	0.00778405	0.022925	-0.0232952	-0.0513254	0.049562	-0.0909891	0.0855894	-0.0637744	0.0610742	-0.100876	0.0942813	0.0203305	-0.0206211	0.0219731	-0.022313
ABI2	sp|Q9NYB9|ABI2_HUMAN Abl interactor 2 OS=Homo sapiens OX=9606 GN=ABI2 PE=1 SV=1	7	7	33	24	7.45e+07	4.38841e+07	5.91921e+07	-0.0109718	0.010889	-0.0140271	0.0138921	-0.0216854	0.0213642	0.0141856	-0.0143265	0.0507842	-0.0526373	-0.0302421	0.0296211	-0.00452881	0.00451464	0.0254313	-0.0258877
ABL1	sp|P00519|ABL1_HUMAN Tyrosine-protein kinase ABL1 OS=Homo sapiens OX=9606 GN=ABL1 PE=1 SV=4	13	10	18	17	6.10647e+07	8.87339e+07	7.48993e+07	-0.0221433	0.0218086	-0.0157281	0.0155585	0.00575171	-0.00577473	-0.073717	0.0701327	0.0304662	-0.0311235	0.0462624	-0.0477952	0.0270121	-0.0275275	0.00302388	-0.00303023
ABL2	sp|P42684|ABL2_HUMAN Tyrosine-protein kinase ABL2 OS=Homo sapiens OX=9606 GN=ABL2 PE=1 SV=1	12	9	21	13	13804260	17949546	15876903	0.00512695	-0.00514523	-0.0089201	0.00886528	-0.0251433	0.0247126	-0.0129827	0.0128669	0.0509552	-0.052821	-0.00579486	0.00577168	-0.0558248	0.0537449	0.03298	-0.0337516
ABLIM1	sp|O14639|ABLM1_HUMAN Actin-binding LIM protein 1 OS=Homo sapiens OX=9606 GN=ABLIM1 PE=1 SV=3	7	17	11	25	1.36143e+07	3.12707e+07	2.24425e+07	-0.11367	0.105365	0.0040174	-0.00402862	-0.20699	0.180984	-0.0612196	0.0587272	-0.126256	0.11609	-0.187359	0.1658	0.00979322	-0.00986015	0.018659	-0.0189035
ABR	sp|Q12979|ABR_HUMAN Active breakpoint cluster region-related protein OS=Homo sapiens OX=9606 GN=ABR PE=2 SV=2	24	20	44	45	97692404	5.38473e+07	7.57698e+07	-0.0233087	0.0229381	-0.022137	0.0218025	-0.00542067	0.00540038	-0.0806246	0.0763564	-0.0281566	0.0276176	-0.111678	0.103651	-0.0321173	0.0314178	-0.0358794	0.0350087
ABRACL	sp|Q9P1F3|ABRAL_HUMAN Costars family protein ABRACL OS=Homo sapiens OX=9606 GN=ABRACL PE=1 SV=1	3	3	7	9	2.7826e+07	2.20391e+07	2.49325e+07	0.214816	-0.252494	0.0784308	-0.082941	0.089201	-0.0950819	-0.150134	0.135973	-0.16589	0.148767	0.0153905	-0.0155565	-0.0899835	0.084699	-0.0153306	0.0151694
ABRAXAS1	sp|Q6UWZ7|ABRX1_HUMAN BRCA1-A complex subunit Abraxas 1 OS=Homo sapiens OX=9606 GN=ABRAXAS1 PE=1 SV=2	6	6	11	12	1.89359e+07	1.17218e+07	15328847	-0.0838129	0.07921	0.0337214	-0.0345285	0.0251412	-0.0255871	-0.0424149	0.0412034	-0.0273305	0.0268224	0.00796684	-0.00801108	0.0672672	-0.0705576	-0.017784	0.0175675
ABRAXAS2	sp|Q15018|ABRX2_HUMAN BRISC complex subunit Abraxas 2 OS=Homo sapiens OX=9606 GN=ABRAXAS2 PE=1 SV=2	7	8	17	16	42510504	49149416	45829960	0.0203608	-0.0206523	-0.00323767	0.00323042	-0.0599241	0.057534	0.0142042	-0.0143454	-0.0292731	0.0286909	-0.0168238	0.0166299	-0.0169311	0.0167347	-0.0219569	0.0216278
ABT1	sp|Q9ULW3|ABT1_HUMAN Activator of basal transcription 1 OS=Homo sapiens OX=9606 GN=ABT1 PE=1 SV=1	5	4	5	6	15757396	2.37487e+07	1.97531e+07	-0.0885672	0.0834431	-0.0080455	0.00800088	0.0655403	-0.06866	-0.043323	0.0420599	-0.0202757	0.0199947	-0.015865	0.0156924	0.0658416	-0.0689908	-0.0649042	0.0621095
ABTB2	sp|Q8N961|ABTB2_HUMAN Ankyrin repeat and BTB/POZ domain-containing protein 2 OS=Homo sapiens OX=9606 GN=ABTB2 PE=2 SV=2	4	5	7	9	1504781	16483880	8.99433e+06	0.0516696	-0.053589	0.0766369	-0.0809374	-0.121681	0.112212	-0.00113465	0.00113376	-0.180824	0.160663	-0.244546	0.20904	0.0115389	-0.0116319	0.0268124	-0.0273201
ACAA1	sp|P09110|THIK_HUMAN 3-ketoacyl-CoA thiolase, peroxisomal OS=Homo sapiens OX=9606 GN=ACAA1 PE=1 SV=2	13	12	69	38	2.69061e+08	1.40317e+08	204689232	-0.0521375	0.0503189	0.0451362	-0.046594	-0.00591435	0.0058902	-0.01741	0.0172024	-0.042157	0.04096	0.0381852	-0.0392234	-0.0394409	0.0383913	0.0301437	-0.030787
ACAA2	sp|P42765|THIM_HUMAN 3-ketoacyl-CoA thiolase, mitochondrial OS=Homo sapiens OX=9606 GN=ACAA2 PE=1 SV=2	21	16	78	57	4.63914e+08	3.40004e+08	401959200	-0.0586406	0.0563498	-0.00610789	0.00608214	-0.0730507	0.0695294	0.00433892	-0.00435201	-0.0670397	0.0640623	0.0377397	-0.0387535	-0.0529483	0.0510737	-0.00208943	0.00208641
ACACA	sp|Q13085|ACACA_HUMAN Acetyl-CoA carboxylase 1 OS=Homo sapiens OX=9606 GN=ACACA PE=1 SV=2	53	53	140	181	2.67454e+08	412560832	3.40008e+08	0.0727385	-0.0766015	0.0133808	-0.0135061	0.0835234	-0.0886576	0.0620934	-0.0648865	0.0681415	-0.0715202	0.0577165	-0.060122	0.0376268	-0.0386345	-0.0225417	0.0221949
ACAD10	sp|Q6JQN1|ACD10_HUMAN Acyl-CoA dehydrogenase family member 10 OS=Homo sapiens OX=9606 GN=ACAD10 PE=1 SV=1	16	15	25	21	2.3071e+07	1.78814e+07	2.04762e+07	-0.00619968	0.00617316	0.0255185	-0.025978	-0.0925902	0.0870045	0.00890584	-0.00896116	0.0284749	-0.0290483	-0.100836	0.094246	-0.0911557	0.0857368	-0.0447995	0.0434501
ACAD11	sp|Q709F0|ACD11_HUMAN Acyl-CoA dehydrogenase family member 11 OS=Homo sapiens OX=9606 GN=ACAD11 PE=1 SV=2	14	15	25	24	2.40173e+07	2.03745e+07	2.21959e+07	0.052881	-0.0548933	-0.0830236	0.0785047	-0.046512	0.0450592	-0.0693987	0.0662131	-0.0355232	0.0346695	-0.0338878	0.0331101	-0.0932576	0.0875936	-0.0295179	0.028926
ACAD8	sp|Q9UKU7|ACAD8_HUMAN Isobutyryl-CoA dehydrogenase, mitochondrial OS=Homo sapiens OX=9606 GN=ACAD8 PE=1 SV=1	8	9	19	22	2.73476e+07	5.13946e+07	3.93711e+07	0.00129084	-0.001292	-0.0494	0.0477643	-0.0260439	0.025582	-0.079935	0.0757376	-0.120033	0.110809	-0.0514197	0.04965	-0.0294714	0.0288813	-0.0565746	0.0544395
ACAD9	sp|Q9H845|ACAD9_HUMAN Acyl-CoA dehydrogenase family member 9, mitochondrial OS=Homo sapiens OX=9606 GN=ACAD9 PE=1 SV=1	20	18	72	61	1.53088e+08	157159184	1.55124e+08	-0.00380396	0.00379395	0.0255688	-0.0260302	0.013904	-0.0140393	-0.0081839	0.00813774	-0.0116892	0.0115953	0.0195454	-0.0198138	0.0154869	-0.0156549	0.0178458	-0.0180693
ACADM	sp|P11310|ACADM_HUMAN Medium-chain specific acyl-CoA dehydrogenase, mitochondrial OS=Homo sapiens OX=9606 GN=ACADM PE=1 SV=1	15	15	75	42	306496960	2.2579e+08	2.66144e+08	-0.0219683	0.0216388	-0.00105796	0.00105718	-0.00388248	0.00387206	-0.0182343	0.0180067	-0.00424862	0.00423614	0.0221578	-0.0225035	-0.0562638	0.0541517	0.0280847	-0.0286423
ACADS	sp|P16219|ACADS_HUMAN Short-chain specific acyl-CoA dehydrogenase, mitochondrial OS=Homo sapiens OX=9606 GN=ACADS PE=1 SV=1	12	7	38	17	65733960	19097667	4.24158e+07	-0.150497	0.13627	-0.00683282	0.00680061	-0.0350174	0.0341876	-0.041897	0.0407146	-0.0484843	0.0469077	-0.091693	0.0862119	0.0417041	-0.0429456	0.0333249	-0.0341129
ACADSB	sp|P45954|ACDSB_HUMAN Short/branched chain specific acyl-CoA dehydrogenase, mitochondrial OS=Homo sapiens OX=9606 GN=ACADSB PE=1 SV=1	14	13	59	25	2.41769e+08	51417820	1.46593e+08	-0.0102143	0.0101425	-0.0523652	0.0505309	-0.0312651	0.0306019	0.0404368	-0.041603	-0.0513117	0.0495493	-0.0203064	0.0200245	-0.0390227	0.0379949	-0.0273999	0.0268892
ACADVL	sp|P49748|ACADV_HUMAN Very long-chain specific acyl-CoA dehydrogenase, mitochondrial OS=Homo sapiens OX=9606 GN=ACADVL PE=1 SV=1	26	18	106	74	3.32576e+08	3.32049e+08	332312240	0.0340485	-0.0348715	-0.00578547	0.00576236	-0.0534775	0.0515658	-0.0406265	0.0395137	-0.0421137	0.0409191	-0.0531842	0.0512931	-0.0241706	0.0237723	-0.0216705	0.0213498
ACAN	sp|P16112|PGCA_HUMAN Aggrecan core protein OS=Homo sapiens OX=9606 GN=ACAN PE=1 SV=3	12	1	22	1	8.1726e+06	1432185	4.80239e+06	0.00327529	-0.00328274	0.00362121	-0.00363032	-0.0269073	0.0264146	0.0761652	-0.0804115	-0.00534477	0.00532505	0.259133	-0.316095	0.0968603	-0.103834	-0.0167158	0.0165243
ACAP2	sp|Q15057|ACAP2_HUMAN Arf-GAP with coiled-coil, ANK repeat and PH domain-containing protein 2 OS=Homo sapiens OX=9606 GN=ACAP2 PE=1 SV=3	17	22	31	34	3.54994e+07	3.17293e+07	33614347	-0.0969062	0.0908047	0.0063164	-0.00634418	-0.0374652	0.0365168	-0.0495264	0.0478825	-0.0235372	0.0231594	-0.0249061	0.0244834	-0.0592375	0.0569008	-0.00259441	0.00258976
ACAP3	sp|Q96P50|ACAP3_HUMAN Arf-GAP with coiled-coil, ANK repeat and PH domain-containing protein 3 OS=Homo sapiens OX=9606 GN=ACAP3 PE=1 SV=2	3	4	5	6	2.65652e+06	4325388	3.49096e+06	0.0399314	-0.0410682	0.00903119	-0.00908808	0.0794333	-0.0840629	0.0503739	-0.0521966	0.0273575	-0.0278863	0.112496	-0.122016	-0.0191858	0.018934	-0.0698106	0.0665879
ACAT1	sp|P24752|THIL_HUMAN Acetyl-CoA acetyltransferase, mitochondrial OS=Homo sapiens OX=9606 GN=ACAT1 PE=1 SV=1	18	13	118	74	6.09823e+08	3.38547e+08	474185328	-0.0386437	0.0376356	0.0077063	-0.00774769	-0.0309137	0.0302651	-0.00225713	0.00225361	-0.00599315	0.00596836	0.0266156	-0.0271158	-0.0238174	0.0234306	-0.0133055	0.0131839
ACAT2	sp|Q9BWD1|THIC_HUMAN Acetyl-CoA acetyltransferase, cytosolic OS=Homo sapiens OX=9606 GN=ACAT2 PE=1 SV=2	14	12	74	74	3.41058e+07	1.33302e+08	8.37038e+07	-0.0205768	0.0202875	0.02472	-0.025151	0.0419942	-0.0432533	0.027777	-0.0283223	0.00337253	-0.00338043	0.0302241	-0.0308708	0.036856	-0.0378222	0.0493577	-0.0511063
ACBD3	sp|Q9H3P7|GCP60_HUMAN Golgi resident protein GCP60 OS=Homo sapiens OX=9606 GN=ACBD3 PE=1 SV=4	15	10	49	34	8.55251e+07	102399720	9.39624e+07	-0.0491847	0.047563	-0.0267283	0.0262421	-0.0359384	0.0350649	-0.0759755	0.0721739	-0.116922	0.108152	-0.0807296	0.0764506	-0.0711842	0.0678364	-0.0220324	0.021701
ACBD5	sp|Q5T8D3|ACBD5_HUMAN Acyl-CoA-binding domain-containing protein 5 OS=Homo sapiens OX=9606 GN=ACBD5 PE=1 SV=1	19	15	41	35	9.36315e+07	66651256	8.01414e+07	-0.0425975	0.0413757	-0.0210285	0.0207264	-0.0812081	0.0768796	-0.08514	0.0803943	-0.00795044	0.00790687	0.0249236	-0.0253618	0.0170179	-0.017221	-0.0400348	0.0389538
ACBD6	sp|Q9BR61|ACBD6_HUMAN Acyl-CoA-binding domain-containing protein 6 OS=Homo sapiens OX=9606 GN=ACBD6 PE=1 SV=1	9	7	17	11	2.3794e+07	4.36816e+07	3.37378e+07	0.0279554	-0.0285078	0.0147697	-0.0149225	-0.00423246	0.00422008	0.0655358	-0.0686551	-0.121947	0.112438	-0.0461467	0.0447163	-0.0840873	0.079455	0.0151866	-0.0153481
ACBD7	sp|Q8N6N7|ACBD7_HUMAN Acyl-CoA-binding domain-containing protein 7 OS=Homo sapiens OX=9606 GN=ACBD7 PE=1 SV=1	3	3	6	6	48998496	104398928	76698712	0.0767253	-0.081036	-0.0935608	0.087861	0.0629848	-0.0658606	0.0444636	-0.0458777	0.182091	-0.208439	0.106386	-0.11486	0.0035828	-0.00359172	0.0578814	-0.0603011
ACD	sp|Q96AP0|ACD_HUMAN Adrenocortical dysplasia protein homolog OS=Homo sapiens OX=9606 GN=ACD PE=1 SV=3	1	3	1	5	NA	22917196	22917196	-0.025298	0.024862	0.0291714	-0.0297735	-0.0392271	0.0381887	0.0220141	-0.0223553	0.077995	-0.0824537	0.0356651	-0.0365692	0.140818	-0.156064	0.111486	-0.120829
ACIN1	sp|Q9UKV3|ACINU_HUMAN Apoptotic chromatin condensation inducer in the nucleus OS=Homo sapiens OX=9606 GN=ACIN1 PE=1 SV=2	45	45	134	126	2.4488e+08	2.68323e+08	2.56602e+08	-0.0504079	0.0487059	0.0151701	-0.0153313	0.005857	-0.00588088	-0.0160506	0.015874	0.0218707	-0.0222073	0.0149416	-0.015098	0.0386567	-0.0397211	0.0129048	-0.0130213
ACLY	sp|P53396|ACLY_HUMAN ATP-citrate synthase OS=Homo sapiens OX=9606 GN=ACLY PE=1 SV=3	57	54	351	443	7.33736e+08	1.37109e+09	1.05241e+09	0.0319875	-0.0327128	0.00222159	-0.00222502	0.113879	-0.123644	0.0446181	-0.0460422	0.0220016	-0.0223424	0.0274736	-0.028007	0.0245595	-0.0249849	0.00872575	-0.00877884
ACO1	sp|P21399|ACOC_HUMAN Cytoplasmic aconitate hydratase OS=Homo sapiens OX=9606 GN=ACO1 PE=1 SV=3	26	23	73	71	108879304	1.57889e+08	1.33384e+08	0.0051457	-0.00516411	0.0431517	-0.0444823	0.0134685	-0.0135954	0.0407979	-0.0419853	0.0770968	-0.0814506	-0.0359795	0.035104	-0.0142099	0.0140713	0.055763	-0.0580053
ACO2	sp|Q99798|ACON_HUMAN Aconitate hydratase, mitochondrial OS=Homo sapiens OX=9606 GN=ACO2 PE=1 SV=2	32	27	206	162	1.51398e+09	1.64064e+09	1577311248	-0.0498367	0.0481724	-0.021768	0.0214444	-0.0721403	0.0687042	-0.0680934	0.0650238	-0.0504549	0.0487499	-0.0294687	0.0288788	-0.03022	0.0295999	-0.0141676	0.0140298
ACOT1	sp|Q86TX2|ACOT1_HUMAN Acyl-coenzyme A thioesterase 1 OS=Homo sapiens OX=9606 GN=ACOT1 PE=1 SV=1	2	1	30	32	13991531	59276524	3.6634e+07	0.0272826	-0.0278085	-0.0573358	0.0551439	-0.0425872	0.041366	0.0280628	-0.0286195	-0.0174221	0.0172143	-0.0735546	0.0699857	-0.00400255	0.00399148	0.0528989	-0.0549126
ACOT13	sp|Q9NPJ3|ACO13_HUMAN Acyl-coenzyme A thioesterase 13 OS=Homo sapiens OX=9606 GN=ACOT13 PE=1 SV=1	4	4	26	23	148453224	2.27972e+08	1.88213e+08	-0.0516335	0.0498492	0.0128349	-0.0129501	-0.0406726	0.0395573	-0.0295421	0.0289493	-0.0810764	0.0767615	0.0330436	-0.0338182	-0.0199505	0.0196784	0.00148192	-0.00148344
ACOT2	sp|P49753|ACOT2_HUMAN Acyl-coenzyme A thioesterase 2, mitochondrial OS=Homo sapiens OX=9606 GN=ACOT2 PE=1 SV=6	1	1	29	32	20612796	NA	20612796	0.0819968	-0.0869395	-0.0119326	0.0118348	0.0114554	-0.0115471	0.14126	-0.156608	-0.0424611	0.0412471	0.053458	-0.0555153	0.00754073	-0.00758035	0.0386824	-0.0397482
ACOT7	sp|O00154|BACH_HUMAN Cytosolic acyl coenzyme A thioester hydrolase OS=Homo sapiens OX=9606 GN=ACOT7 PE=1 SV=3	13	12	74	82	4.77861e+08	3.70521e+08	4.24191e+08	-0.00203695	0.00203408	0.00566782	-0.00569017	0.0560546	-0.0583209	0.0184488	-0.0186878	-0.00307725	0.0030707	0.0175477	-0.0177638	0.0155303	-0.0156993	0.0110737	-0.0111593
ACOT8	sp|O14734|ACOT8_HUMAN Acyl-coenzyme A thioesterase 8 OS=Homo sapiens OX=9606 GN=ACOT8 PE=1 SV=1	5	4	10	6	2.0793e+07	22836233	2.18146e+07	0.00757838	-0.0076184	-0.00504935	0.00503174	-0.0540541	0.0521018	-0.00699034	0.00695663	0.0243076	-0.0247241	0.0517381	-0.0536628	0.00894674	-0.00900257	0.0186968	-0.0189423
ACOT9	sp|Q9Y305|ACOT9_HUMAN Acyl-coenzyme A thioesterase 9, mitochondrial OS=Homo sapiens OX=9606 GN=ACOT9 PE=1 SV=2	13	10	30	35	6.04614e+07	1.48631e+08	104546450	-0.0104215	0.0103468	-0.022598	0.0222494	0.00220615	-0.00220953	0.0200091	-0.0202905	-0.0306658	0.0300275	-0.00481737	0.00480134	0.00172185	-0.00172391	-0.0386823	0.0376721
ACOX1	sp|Q15067|ACOX1_HUMAN Peroxisomal acyl-coenzyme A oxidase 1 OS=Homo sapiens OX=9606 GN=ACOX1 PE=1 SV=3	24	18	82	68	2.54475e+08	1.86073e+08	2.20274e+08	0.0236008	-0.0239934	0.00535966	-0.00537965	-0.0329958	0.032258	-0.0414566	0.0402986	-0.0582756	0.0560128	-0.0283155	0.0277704	-0.0675548	0.0645326	-0.00303781	0.00303143
ACOX2	sp|Q99424|ACOX2_HUMAN Peroxisomal acyl-coenzyme A oxidase 2 OS=Homo sapiens OX=9606 GN=ACOX2 PE=1 SV=1	5	2	9	2	1.81407e+07	4.38359e+06	1.12621e+07	0.0815629	-0.0864518	-0.0787863	0.0747056	-0.0474559	0.0459445	0.0938566	-0.10039	0.00358554	-0.00359448	0.0435619	-0.0449183	-0.0423177	0.0411117	-0.0459556	0.0445368
ACOX3	sp|O15254|ACOX3_HUMAN Peroxisomal acyl-coenzyme A oxidase 3 OS=Homo sapiens OX=9606 GN=ACOX3 PE=1 SV=2	10	10	15	20	1.44061e+07	1.3677e+07	14041538	0.0334447	-0.0342384	-0.0228955	0.0225378	-0.0559243	0.0538371	-0.0181508	0.0179253	-0.0181449	0.0179195	-0.0107623	0.0106826	-0.00999456	0.00992579	-0.00359331	0.00358438
ACP1	sp|P24666|PPAC_HUMAN Low molecular weight phosphotyrosine protein phosphatase OS=Homo sapiens OX=9606 GN=ACP1 PE=1 SV=3	5	4	24	25	1.55718e+08	1.70243e+08	162980389	-0.0166632	0.0164729	-0.0332899	0.032539	0.00998393	-0.0100535	-0.0255612	0.0251162	-0.00942173	0.0093606	0.015037	-0.0151954	-0.0390423	0.0380135	-0.0682943	0.0652069
ACP2	sp|P11117|PPAL_HUMAN Lysosomal acid phosphatase OS=Homo sapiens OX=9606 GN=ACP2 PE=1 SV=3	5	4	12	7	3.18933e+07	13049908	2.24716e+07	0.0435748	-0.044932	-0.0402503	0.0391577	-0.0479068	0.046367	-0.10242	0.0956281	-0.144584	0.131405	-0.121377	0.111953	-0.0660203	0.0631309	0.05547	-0.0576883
ACP6	sp|Q9NPH0|PPA6_HUMAN Lysophosphatidic acid phosphatase type 6 OS=Homo sapiens OX=9606 GN=ACP6 PE=1 SV=3	7	6	21	10	2.18484e+07	3.74562e+07	29652280	0.00330142	-0.00330899	-0.0881044	0.0830322	-0.0748091	0.0711204	-0.0647135	0.0619349	-0.108297	0.100732	-0.0467538	0.0452861	-0.0975022	0.0913278	-0.0582409	0.0559807
ACSBG1	sp|Q96GR2|ACBG1_HUMAN Long-chain-fatty-acid--CoA ligase ACSBG1 OS=Homo sapiens OX=9606 GN=ACSBG1 PE=2 SV=2	7	13	12	26	5.56836e+06	49948096	2.77582e+07	0.110809	-0.120034	0.00840638	-0.00845565	-0.24089	0.206365	-0.00992692	0.00985908	-0.191407	0.168961	-0.214954	0.187041	-0.179926	0.159954	0.0229157	-0.0232856
ACSF2	sp|Q96CM8|ACSF2_HUMAN Acyl-CoA synthetase family member 2, mitochondrial OS=Homo sapiens OX=9606 GN=ACSF2 PE=1 SV=2	11	12	19	17	6.22868e+07	4.51951e+07	5.37409e+07	-0.0754754	0.0717224	-0.103136	0.0962528	-0.0525578	0.0507103	-0.0980814	0.0918357	-0.0881756	0.0830955	-0.047764	0.0462332	-0.17834	0.1587	-0.0417584	0.0405837
ACSF3	sp|Q4G176|ACSF3_HUMAN Acyl-CoA synthetase family member 3, mitochondrial OS=Homo sapiens OX=9606 GN=ACSF3 PE=1 SV=3	7	5	10	7	6.10563e+07	27864282	4.44603e+07	-0.0075837	0.00754404	-0.00740068	0.00736291	-0.0226617	0.0223113	-0.0460882	0.0446614	0.0968114	-0.103778	-0.0165865	0.016398	0.0200601	-0.020343	-0.0244804	0.0240719
ACSL1	sp|P33121|ACSL1_HUMAN Long-chain-fatty-acid--CoA ligase 1 OS=Homo sapiens OX=9606 GN=ACSL1 PE=1 SV=1	16	9	50	17	76228704	1.02358e+08	8.92932e+07	0.0582635	-0.0607158	-0.0825734	0.0781021	0.0230437	-0.0234177	0.065405	-0.0685116	-0.0828844	0.0783802	0.0682712	-0.0716631	-0.0492591	0.0476326	-0.0420857	0.0408927
ACSL3	sp|O95573|ACSL3_HUMAN Long-chain-fatty-acid--CoA ligase 3 OS=Homo sapiens OX=9606 GN=ACSL3 PE=1 SV=3	16	14	71	70	269455552	442173248	355814400	-0.0242279	0.0238277	-0.0287642	0.0282019	0.0667336	-0.0699708	0.0197084	-0.0199814	0.0624338	-0.0652584	0.0750363	-0.0791541	0.0709181	-0.0745852	0.0224914	-0.0228476
ACSL4	sp|O60488|ACSL4_HUMAN Long-chain-fatty-acid--CoA ligase 4 OS=Homo sapiens OX=9606 GN=ACSL4 PE=1 SV=2	16	13	44	36	6.00163e+07	8.50107e+07	72513514	0.015189	-0.0153507	-0.0388001	0.0377838	0.105861	-0.114248	0.0878251	-0.0935201	0.0861556	-0.0916293	0.199079	-0.231016	0.104955	-0.113194	-0.0247264	0.0243098
ACSL6	sp|Q9UKU0|ACSL6_HUMAN Long-chain-fatty-acid--CoA ligase 6 OS=Homo sapiens OX=9606 GN=ACSL6 PE=2 SV=4	3	3	8	5	2.4233e+06	3085636	2.75447e+06	-0.214318	0.186559	0.0546898	-0.056845	0.0320047	-0.0327308	-0.0988354	0.0924964	0.0272999	-0.0278264	-0.0872287	0.082254	-0.14048	0.128007	-0.106858	0.0994861
ACSS1	sp|Q9NUB1|ACS2L_HUMAN Acetyl-coenzyme A synthetase 2-like, mitochondrial OS=Homo sapiens OX=9606 GN=ACSS1 PE=1 SV=2	15	14	48	40	4.98171e+07	63176324	5.64967e+07	-0.0448937	0.0435387	0.00221536	-0.00221876	-0.0265028	0.0260247	-0.0397304	0.0386655	-0.0509762	0.0492363	-0.0220265	0.0216953	-0.0141892	0.014051	-0.0149233	0.0147705
ACSS2	sp|Q9NR19|ACSA_HUMAN Acetyl-coenzyme A synthetase, cytoplasmic OS=Homo sapiens OX=9606 GN=ACSS2 PE=1 SV=1	11	9	44	33	1.52709e+08	9.93145e+07	1.26012e+08	-0.0136144	0.0134872	-0.010245	0.0101728	-0.0200852	0.0198094	-0.0105249	0.0104487	-0.0181144	0.0178898	-0.0601633	0.0577545	-0.00636226	0.00633432	-0.0471886	0.0456939
ACSS3	sp|Q9H6R3|ACSS3_HUMAN Acyl-CoA synthetase short-chain family member 3, mitochondrial OS=Homo sapiens OX=9606 GN=ACSS3 PE=1 SV=1	12	12	24	17	51959736	5.57576e+07	5.38587e+07	-0.0441969	0.0428831	-0.0159343	0.0157602	-0.0930185	0.0873826	-0.0178129	0.0175957	-0.177831	0.158297	-0.00589279	0.00586881	-0.0509185	0.0491825	0.0466308	-0.0481885
ACTA1	sp|P68133|ACTS_HUMAN Actin, alpha skeletal muscle OS=Homo sapiens OX=9606 GN=ACTA1 PE=1 SV=1	1	1	716	649	NA	NA	NA	-0.0361204	0.0352381	0.0208645	-0.0211707	0.0924106	-0.0987374	-0.0861634	0.0813061	-0.0670344	0.0640575	-0.0352025	0.034364	0.131756	-0.145009	0.0903458	-0.0963838
ACTBL2	sp|Q562R1|ACTBL_HUMAN Beta-actin-like protein 2 OS=Homo sapiens OX=9606 GN=ACTBL2 PE=1 SV=2	4	5	401	344	16376705	1.21158e+07	1.42463e+07	-0.0363137	0.0354221	-0.0534524	0.0515425	-0.0168097	0.0166161	-0.00958932	0.009526	-0.0282601	0.0277171	0.00442651	-0.00444014	-0.00359604	0.0035871	0.0149768	-0.015134
ACTL6A	sp|O96019|ACL6A_HUMAN Actin-like protein 6A OS=Homo sapiens OX=9606 GN=ACTL6A PE=1 SV=1	14	7	56	39	39965286	2.14501e+08	1.27233e+08	-0.00481743	0.0048014	0.000801701	-0.000802147	0.0183602	-0.0185968	0.0605053	-0.0631543	0.0187829	-0.0190307	0.0716056	-0.0753461	0.00565414	-0.00567639	0.0407895	-0.0419764
ACTN1	sp|P12814|ACTN1_HUMAN Alpha-actinin-1 OS=Homo sapiens OX=9606 GN=ACTN1 PE=1 SV=2	30	29	273	268	4.16529e+08	565369152	4.90949e+08	-0.0569303	0.0547688	-0.0426157	0.0413929	-0.064685	0.0619088	-0.0125756	0.0124669	0.0367948	-0.0377579	-0.0246404	0.0242266	-0.00482868	0.00481257	-0.0306634	0.0300252
ACTN2	sp|P35609|ACTN2_HUMAN Alpha-actinin-2 OS=Homo sapiens OX=9606 GN=ACTN2 PE=1 SV=1	1	5	61	61	NA	3257503	3257503	0.0556276	-0.0578588	0.0561896	-0.0584671	-0.0436281	0.0423474	-0.0610584	0.0585788	-0.0472628	0.0457634	0.0446098	-0.0460333	-0.0241919	0.0237929	-0.0180081	0.0177861
ACTN4	sp|O43707|ACTN4_HUMAN Alpha-actinin-4 OS=Homo sapiens OX=9606 GN=ACTN4 PE=1 SV=2	43	37	492	455	1.82885e+09	2.04567e+09	1.93726e+09	-0.0202863	0.020005	-0.0217707	0.0214471	-0.0224546	0.0221104	-0.0233187	0.0229477	-0.0220692	0.0217367	-0.0234986	0.023122	-0.0314786	0.0308064	-0.0229201	0.0225617
ACTR10	sp|Q9NZ32|ARP10_HUMAN Actin-related protein 10 OS=Homo sapiens OX=9606 GN=ACTR10 PE=1 SV=1	7	7	17	17	6.36268e+07	1.83215e+07	4.09742e+07	0.0232271	-0.0236072	0.0888746	-0.094711	0.0171774	-0.0173844	-0.0460436	0.0446194	-0.0859383	0.0811057	-0.0424791	0.041264	-0.0596607	0.0572912	0.0579746	-0.0604022
ACTR1A	sp|P61163|ACTZ_HUMAN Alpha-centractin OS=Homo sapiens OX=9606 GN=ACTR1A PE=1 SV=1	10	10	62	63	3.29822e+08	8.81806e+07	2.09001e+08	-0.0138097	0.0136788	0.0128275	-0.0129426	0.0165627	-0.016755	-0.00526879	0.00524962	0.0053981	-0.00541837	-0.0584214	0.0561474	0.00465129	-0.00466634	0.0147903	-0.0149435
ACTR1B	sp|P42025|ACTY_HUMAN Beta-centractin OS=Homo sapiens OX=9606 GN=ACTR1B PE=1 SV=1	8	8	43	42	2.79531e+07	6.05333e+07	44243165	-0.0394181	0.0383696	0.0236359	-0.0240295	-0.030742	0.0301005	-0.0468611	0.0453868	-0.00897023	0.0089148	-0.0973645	0.0912069	-0.0561094	0.0540086	-0.0299966	0.0293856
ACTR2	sp|P61160|ARP2_HUMAN Actin-related protein 2 OS=Homo sapiens OX=9606 GN=ACTR2 PE=1 SV=1	18	13	73	61	433693760	4.05287e+08	4.1949e+08	0.00758585	-0.00762594	0.0151014	-0.0152612	-0.0211374	0.0208322	-0.0176464	0.0174332	-0.0284001	0.0278519	-0.0180847	0.0178608	-0.027241	0.0267362	0.00822987	-0.00827709
ACTR3	sp|P61158|ARP3_HUMAN Actin-related protein 3 OS=Homo sapiens OX=9606 GN=ACTR3 PE=1 SV=3	15	15	96	91	283365328	4.68436e+08	3.75901e+08	0.0290939	-0.0296927	-0.00698634	0.00695267	-0.0149662	0.0148126	-0.0288018	0.028238	-0.0446512	0.0433106	-0.0534067	0.0515001	-0.027171	0.0266687	-0.00878377	0.00873062
ACTR3B	sp|Q9P1U1|ARP3B_HUMAN Actin-related protein 3B OS=Homo sapiens OX=9606 GN=ACTR3B PE=2 SV=1	1	2	30	22	NA	10644618	10644618	0.0770188	-0.0813635	0.0852161	-0.0905673	0.00243536	-0.00243948	0.027071	-0.0275887	0.00459285	-0.00460752	-0.173762	0.155065	-0.0554164	0.0533663	-0.010312	0.0102388
ACTR5	sp|Q9H9F9|ARP5_HUMAN Actin-related protein 5 OS=Homo sapiens OX=9606 GN=ACTR5 PE=1 SV=2	9	7	16	11	1.42037e+07	27343811	2.07737e+07	0.0311128	-0.0317986	-0.033576	0.0328123	0.0250185	-0.0254601	-0.000229297	0.00022926	-0.030398	0.0297707	0.0500014	-0.0517968	0.0179485	-0.0181746	-0.00542356	0.00540324
ACTR6	sp|Q9GZN1|ARP6_HUMAN Actin-related protein 6 OS=Homo sapiens OX=9606 GN=ACTR6 PE=1 SV=1	5	7	7	8	1.7873e+07	2.14814e+07	1.96772e+07	0.0315298	-0.0322343	-0.041975	0.0407882	0.0472439	-0.0488435	-0.000346436	0.000346353	-0.095775	0.0898107	-0.000607649	0.000607393	-0.040416	0.0393146	0.00172312	-0.00172518
ACTR8	sp|Q9H981|ARP8_HUMAN Actin-related protein 8 OS=Homo sapiens OX=9606 GN=ACTR8 PE=1 SV=2	9	9	13	10	2.84475e+07	2.9909e+07	2.91782e+07	-0.0983977	0.0921129	0.0466834	-0.0482447	0.0387277	-0.039796	0.0545336	-0.0566762	0.022427	-0.0227811	0.0281597	-0.0287203	-0.00901207	0.00895613	0.00229526	-0.00229892
ACVR1	sp|Q04771|ACVR1_HUMAN Activin receptor type-1 OS=Homo sapiens OX=9606 GN=ACVR1 PE=1 SV=1	1	1	1	2	2857788	NA	2857788	0.0953934	-0.10215	0.0479186	-0.0495651	0.0502019	-0.052012	-0.0435506	0.0422743	0.0231801	-0.0235586	0.118892	-0.129577	0.0263775	-0.0268688	-0.0115243	0.011433
ACVR2A	sp|P27037|AVR2A_HUMAN Activin receptor type-2A OS=Homo sapiens OX=9606 GN=ACVR2A PE=1 SV=1	1	2	3	5	NA	6084407	6084407	0.0692508	-0.0727432	-0.0565264	0.0543949	-0.0542685	0.0523009	-0.176863	0.157529	0.102427	-0.110259	0.0480926	-0.0497512	-0.0248411	0.0244206	-0.0561711	0.0540658
ACY1	sp|Q03154|ACY1_HUMAN Aminoacylase-1 OS=Homo sapiens OX=9606 GN=ACY1 PE=1 SV=1	18	15	37	29	9.11041e+07	8.20039e+07	8.6554e+07	0.0797968	-0.0844702	-0.0181298	0.0179048	-0.0522435	0.0504176	-0.0999243	0.0934493	-0.053583	0.0516639	-0.0660241	0.0631343	-0.041342	0.0401902	0.00248354	-0.00248782
ACYP1	sp|P07311|ACYP1_HUMAN Acylphosphatase-1 OS=Homo sapiens OX=9606 GN=ACYP1 PE=1 SV=2	2	2	14	7	6.75455e+06	4.02648e+07	2.35097e+07	-0.00675893	0.00672741	-0.020658	0.0203663	-0.0508242	0.0490945	-0.103905	0.0969219	0.130744	-0.143784	0.052508	-0.0544915	0.0189237	-0.0191753	0.0686701	-0.0721028
ACYP2	sp|P14621|ACYP2_HUMAN Acylphosphatase-2 OS=Homo sapiens OX=9606 GN=ACYP2 PE=1 SV=2	4	4	8	8	31201586	28109334	29655460	0.000388154	-0.000388258	-0.0548503	0.0528411	-0.0463565	0.0449132	-0.137824	0.125798	-0.192004	0.169426	-0.0061973	0.00617079	0.0110397	-0.0111249	0.0182586	-0.0184926
ADA	sp|P00813|ADA_HUMAN Adenosine deaminase OS=Homo sapiens OX=9606 GN=ADA PE=1 SV=3	21	13	84	34	2.49284e+08	270971008	2.60127e+08	0.0544735	-0.0566113	0.0445496	-0.0459693	-0.101991	0.0952548	-0.00288726	0.00288149	-0.0738401	0.0702442	-0.0262862	0.0258159	-0.14902	0.135058	0.0231754	-0.0235537
ADAL	sp|Q6DHV7|ADAL_HUMAN Adenosine deaminase-like protein OS=Homo sapiens OX=9606 GN=ADAL PE=2 SV=2	6	7	10	8	5481512	8.24757e+06	6.86454e+06	-0.0307447	0.0301032	-0.0347046	0.0338893	0.00516125	-0.00517978	-0.0386681	0.0376587	-0.00273733	0.00273215	-0.172409	0.153987	-0.0482377	0.0466769	-0.0683607	0.0652675
ADAM10	sp|O14672|ADA10_HUMAN Disintegrin and metalloproteinase domain-containing protein 10 OS=Homo sapiens OX=9606 GN=ADAM10 PE=1 SV=1	18	14	31	24	6.7409e+07	4.68584e+07	5.71337e+07	-0.00647228	0.00644337	-0.0343891	0.0335884	-0.0143197	0.014179	-0.0511222	0.0493725	0.0231438	-0.0235211	-0.0390729	0.0380425	-0.0574695	0.0552676	-0.0284752	0.0279241
ADAM12	sp|O43184|ADA12_HUMAN Disintegrin and metalloproteinase domain-containing protein 12 OS=Homo sapiens OX=9606 GN=ADAM12 PE=1 SV=3	3	5	4	9	25697199	16447791	21072495	0.034886	-0.0357505	-0.0184917	0.0182577	0.119999	-0.130893	-0.115631	0.107047	-0.157183	0.141727	-0.0475173	0.046002	-0.125714	0.115632	-0.0408707	0.0397447
ADAM15	sp|Q13444|ADA15_HUMAN Disintegrin and metalloproteinase domain-containing protein 15 OS=Homo sapiens OX=9606 GN=ADAM15 PE=1 SV=4	5	5	5	7	1.62549e+07	1.18938e+07	1.40744e+07	0.158883	-0.178571	0.0524785	-0.0544597	-0.0213298	0.021019	0.118882	-0.129565	-0.0353154	0.0344715	-0.0155463	0.0153806	-0.0504626	0.048757	-0.0889054	0.0837432
ADAM17	sp|P78536|ADA17_HUMAN Disintegrin and metalloproteinase domain-containing protein 17 OS=Homo sapiens OX=9606 GN=ADAM17 PE=1 SV=1	18	20	29	28	5.05401e+08	3.84211e+08	444806031	0.0143216	-0.0144652	-0.0483633	0.0467945	-0.0382675	0.0372786	-0.0554268	0.0533759	-0.0503057	0.0486105	-0.0710989	0.067759	-0.0304109	0.029783	-0.0356907	0.034829
ADAM19	sp|Q9H013|ADA19_HUMAN Disintegrin and metalloproteinase domain-containing protein 19 OS=Homo sapiens OX=9606 GN=ADAM19 PE=1 SV=3	1	7	2	11	NA	1.65451e+07	1.65451e+07	0.00127312	-0.00127425	-0.062158	0.0595902	-0.336056	0.272377	-0.248845	0.212171	-0.301003	0.248914	-0.342341	0.276484	-0.212543	0.185214	-0.231328	0.199311
ADAM22	sp|Q9P0K1|ADA22_HUMAN Disintegrin and metalloproteinase domain-containing protein 22 OS=Homo sapiens OX=9606 GN=ADAM22 PE=1 SV=1	5	7	9	11	6.21957e+06	13923796	1.00717e+07	0.184203	-0.211213	0.0479546	-0.0496035	0.0679882	-0.0713514	0.0181963	-0.0184288	-0.0427334	0.041504	0.00329525	-0.0033028	-0.018516	0.0182814	-0.0507877	0.0490605
ADAM23	sp|O75077|ADA23_HUMAN Disintegrin and metalloproteinase domain-containing protein 23 OS=Homo sapiens OX=9606 GN=ADAM23 PE=1 SV=1	8	3	11	3	1.88885e+07	4.10532e+06	1.14969e+07	0.00747247	-0.00751137	0.0715893	-0.075328	-0.0262622	0.0257927	-0.0640361	0.0613141	-0.105981	0.0987253	-0.057839	0.0556092	-0.0744872	0.0708294	-0.0665488	0.0636139
ADAM9	sp|Q13443|ADAM9_HUMAN Disintegrin and metalloproteinase domain-containing protein 9 OS=Homo sapiens OX=9606 GN=ADAM9 PE=1 SV=1	6	7	9	11	4.71573e+07	70097178	5.86273e+07	0.0223143	-0.0226648	-0.00313327	0.00312648	-0.0734459	0.0698873	-0.0218967	0.0215693	-0.0851222	0.0803784	0.046747	-0.0483126	-0.106608	0.0992691	0.0370317	-0.0380073
ADAMTS3	sp|O15072|ATS3_HUMAN A disintegrin and metalloproteinase with thrombospondin motifs 3 OS=Homo sapiens OX=9606 GN=ADAMTS3 PE=2 SV=4	3	7	3	9	5042239	24199056	1.46206e+07	-0.00576413	0.0057412	0.0200412	-0.0203235	0.0246932	-0.0251232	-0.0532993	0.0514002	-0.0188934	0.0186491	-0.238106	0.204319	-0.0270486	0.0265508	-0.0153567	0.015195
ADAMTS4	sp|O75173|ATS4_HUMAN A disintegrin and metalloproteinase with thrombospondin motifs 4 OS=Homo sapiens OX=9606 GN=ADAMTS4 PE=1 SV=3	9	6	20	8	2.57161e+07	9.19703e+06	1.74566e+07	0.0278264	-0.0283737	-0.179575	0.159677	0.0171452	-0.0173514	-0.0494649	0.047825	-0.0878577	0.0828131	-0.0712531	0.067899	0.030305	-0.0309553	-0.111853	0.103802
ADAMTS7	sp|Q9UKP4|ATS7_HUMAN A disintegrin and metalloproteinase with thrombospondin motifs 7 OS=Homo sapiens OX=9606 GN=ADAMTS7 PE=1 SV=2	1	1	1	1	1167645	NA	1167645	-0.0434655	0.0421941	-0.10673	0.0993751	-0.0223563	0.0220151	-0.284431	0.237484	-0.0704008	0.0671247	-0.167715	0.150233	-0.35797	0.286571	0.00434943	-0.00436258
ADAMTS9	sp|Q9P2N4|ATS9_HUMAN A disintegrin and metalloproteinase with thrombospondin motifs 9 OS=Homo sapiens OX=9606 GN=ADAMTS9 PE=1 SV=4	6	7	6	7	3961050	3.87492e+07	2.13551e+07	0.0955083	-0.102282	-0.170062	0.152112	-0.120196	0.110948	-0.177983	0.158417	-0.0492277	0.0476033	-0.0840839	0.079452	-0.0740691	0.0704513	0.0888918	-0.0947306
ADAMTSL1	sp|Q8N6G6|ATL1_HUMAN ADAMTS-like protein 1 OS=Homo sapiens OX=9606 GN=ADAMTSL1 PE=1 SV=4	1	1	1	1	6150231	8220756	7.18549e+06	-0.0251812	0.0247492	-0.0184947	0.0182606	-0.0308119	0.0301676	-0.0692286	0.0660581	-0.0132014	0.0130817	-0.206027	0.180248	-0.325427	0.265363	-0.047068	0.0455808
ADAP1	sp|O75689|ADAP1_HUMAN Arf-GAP with dual PH domain-containing protein 1 OS=Homo sapiens OX=9606 GN=ADAP1 PE=1 SV=2	4	1	4	1	8113897	3408998	5.76145e+06	-0.226255	0.195535	-0.0262256	0.0257574	-0.0175911	0.0173792	0.00509924	-0.00511733	-0.0894685	0.0842426	-0.185612	0.164431	-0.000428083	0.000427956	-0.0781375	0.074122
ADAR	sp|P55265|DSRAD_HUMAN Double-stranded RNA-specific adenosine deaminase OS=Homo sapiens OX=9606 GN=ADAR PE=1 SV=4	36	34	131	105	311077616	423516256	367296936	-0.0312619	0.0305988	0.0070643	-0.00709906	-0.0324471	0.0317333	-0.0984594	0.092167	-0.0328213	0.0320912	-0.0276333	0.027114	0.0215689	-0.0218963	-0.000319897	0.000319826
ADARB1	sp|P78563|RED1_HUMAN Double-stranded RNA-specific editase 1 OS=Homo sapiens OX=9606 GN=ADARB1 PE=1 SV=1	5	4	6	4	6340159	6.10576e+06	6.22296e+06	-0.0692246	0.0660545	-0.110374	0.102527	-0.0258759	0.02542	0.0426938	-0.0439959	-0.00133935	0.00133811	0.00168523	-0.0016872	-0.179498	0.159616	0.0410792	-0.0422833
ADAT1	sp|Q9BUB4|ADAT1_HUMAN tRNA-specific adenosine deaminase 1 OS=Homo sapiens OX=9606 GN=ADAT1 PE=1 SV=1	5	3	8	3	8.7141e+06	16201626	1.24579e+07	-0.0041605	0.00414854	0.00911896	-0.00917697	0.0850962	-0.0904319	0.0110993	-0.0111853	0.0415102	-0.0427401	0.0291772	-0.0297795	0.0043863	-0.00439968	0.0474538	-0.0490679
ADAT2	sp|Q7Z6V5|ADAT2_HUMAN tRNA-specific adenosine deaminase 2 OS=Homo sapiens OX=9606 GN=ADAT2 PE=1 SV=1	1	1	3	4	13639515	13547744	1.35936e+07	-0.265255	0.223976	-0.0330963	0.0323541	0.0964514	-0.103365	-0.00894041	0.00888534	-0.0078269	0.00778467	0.026104	-0.026585	0.029303	-0.0299105	-0.0292519	0.0286705
ADAT3	sp|Q96EY9|ADAT3_HUMAN Probable inactive tRNA-specific adenosine deaminase-like protein 3 OS=Homo sapiens OX=9606 GN=ADAT3 PE=1 SV=1	3	3	3	5	5.60346e+06	9.42222e+06	7.51284e+06	-0.0101748	0.0101036	0.0698073	-0.0733576	0.168748	-0.191133	-0.106037	0.0987743	0.111014	-0.120273	0.0919347	-0.0981943	0.0335504	-0.0343492	0.016487	-0.0166776
ADCK1	sp|Q86TW2|ADCK1_HUMAN Uncharacterized aarF domain-containing protein kinase 1 OS=Homo sapiens OX=9606 GN=ADCK1 PE=2 SV=2	4	5	6	5	2999363	2.55909e+06	2.77923e+06	-0.0412668	0.0401191	0.072081	-0.0758726	0.0167442	-0.0169408	-0.0714188	0.0680494	0.135544	-0.149612	-0.085604	0.0808078	0.00437913	-0.00439246	-0.038026	0.0370494
ADCK5	sp|Q3MIX3|ADCK5_HUMAN Uncharacterized aarF domain-containing protein kinase 5 OS=Homo sapiens OX=9606 GN=ADCK5 PE=1 SV=2	2	4	3	5	NA	9.7385e+06	9.7385e+06	0.185013	-0.212279	-0.051328	0.0495644	0.0454678	-0.0469476	0.0610068	-0.0637009	0.0533429	-0.0553912	-0.0128882	0.0127741	0.00625469	-0.00628192	-0.0276762	0.0271552
ADCY3	sp|O60266|ADCY3_HUMAN Adenylate cyclase type 3 OS=Homo sapiens OX=9606 GN=ADCY3 PE=1 SV=3	2	3	3	4	2857634	1629210	2243422	-0.106293	0.0989961	-0.00644203	0.0064134	0.0846579	-0.089937	0.118675	-0.129319	0.0663112	-0.0695065	0.194258	-0.224546	-0.02093	0.0206307	-0.111056	0.103115
ADCY6	sp|O43306|ADCY6_HUMAN Adenylate cyclase type 6 OS=Homo sapiens OX=9606 GN=ADCY6 PE=1 SV=2	4	6	6	8	4624458	8796797	6.71063e+06	0.280867	-0.349097	0.0669854	-0.0702476	0.110448	-0.119609	-0.174772	0.155869	-0.101774	0.095065	-0.119966	0.110751	-0.0664419	0.0635162	-0.0367207	0.0358092
ADCY9	sp|O60503|ADCY9_HUMAN Adenylate cyclase type 9 OS=Homo sapiens OX=9606 GN=ADCY9 PE=1 SV=4	3	4	3	4	52593264	7.89731e+06	3.02453e+07	-0.114798	0.106332	-0.0181324	0.0179073	-0.129516	0.11884	-0.0710372	0.0677029	0.0382562	-0.0392984	-0.099749	0.093296	-0.0699293	0.0666959	-0.0910817	0.0856713
ADCYAP1R1	sp|P41586|PACR_HUMAN Pituitary adenylate cyclase-activating polypeptide type I receptor OS=Homo sapiens OX=9606 GN=ADCYAP1R1 PE=1 SV=1	1	2	1	2	105326136	7.08794e+06	5.6207e+07	0.115042	-0.125017	-0.0260575	0.0255952	-0.0129915	0.0128756	0.165716	-0.187252	-0.0181641	0.0179383	0.0440555	-0.0454433	0.0379116	-0.0389348	-0.0171153	0.0169147
ADD1	sp|P35611|ADDA_HUMAN Alpha-adducin OS=Homo sapiens OX=9606 GN=ADD1 PE=1 SV=2	21	18	41	49	1.13145e+08	1.96883e+08	155014172	-0.0339207	0.0331415	0.00259726	-0.00260195	0.0410943	-0.0422992	0.00796343	-0.00800763	0.0412528	-0.0424672	0.0345763	-0.0354254	-0.0712815	0.0679248	0.00257682	-0.00258143
ADD2	sp|P35612|ADDB_HUMAN Beta-adducin OS=Homo sapiens OX=9606 GN=ADD2 PE=1 SV=3	21	21	43	45	50066756	58277600	54172178	-0.0283709	0.0278237	0.0312871	-0.0319807	0.0781107	-0.0825831	0.00112027	-0.00112114	0.0894676	-0.0953848	0.0423845	-0.0436675	0.0524069	-0.0543826	-0.000914076	0.000913497
ADD3	sp|Q9UEY8|ADDG_HUMAN Gamma-adducin OS=Homo sapiens OX=9606 GN=ADD3 PE=1 SV=1	19	16	39	52	67858148	8.27154e+07	7.52868e+07	-0.000825759	0.000825287	-0.0759991	0.0721952	0.0709102	-0.0745765	-0.09044	0.0851034	0.0735118	-0.0774596	0.102004	-0.109769	-0.0868761	0.0819404	0.00190002	-0.00190253
ADGRA3	sp|Q8IWK6|AGRA3_HUMAN Adhesion G protein-coupled receptor A3 OS=Homo sapiens OX=9606 GN=ADGRA3 PE=1 SV=2	4	2	4	2	3.79907e+06	3567430	3.68325e+06	-0.128573	0.118047	-0.27457	0.230576	-0.0398061	0.0387372	-0.0803625	0.0761213	0.021559	-0.021886	0.000447788	-0.000447927	-0.0842529	0.0796028	-0.100952	0.0943472
ADGRB1	sp|O14514|AGRB1_HUMAN Adhesion G protein-coupled receptor B1 OS=Homo sapiens OX=9606 GN=ADGRB1 PE=1 SV=2	15	22	23	32	1.043e+07	38421832	2.44259e+07	-0.0617049	0.0591737	0.0732136	-0.0771286	0.0794787	-0.0841139	0.0188978	-0.0191486	0.0208948	-0.0212019	0.0917872	-0.098026	-0.0301797	0.0295612	0.044827	-0.0462646
ADGRF1	sp|Q5T601|AGRF1_HUMAN Adhesion G-protein coupled receptor F1 OS=Homo sapiens OX=9606 GN=ADGRF1 PE=1 SV=2	1	1	1	1	45724960	664409	2.31947e+07	-0.00560792	0.00558621	0.0997538	-0.107167	0.0470433	-0.0486291	0.250046	-0.302662	-0.314497	0.258059	-0.0276057	0.0270874	0.0235663	-0.0239577	-0.0190721	0.0188232
ADGRG1	sp|Q9Y653|AGRG1_HUMAN Adhesion G-protein coupled receptor G1 OS=Homo sapiens OX=9606 GN=ADGRG1 PE=1 SV=2	7	8	18	18	385753774	6.13837e+07	2.23569e+08	-0.0163307	0.0161479	-0.120236	0.110981	-0.0894019	0.0841836	0.0784368	-0.0829477	-0.034564	0.0337553	-0.0679161	0.0648621	0.0867461	-0.0922976	-0.0325607	0.0318421
ADGRL1	sp|O94910|AGRL1_HUMAN Adhesion G protein-coupled receptor L1 OS=Homo sapiens OX=9606 GN=ADGRL1 PE=1 SV=1	3	4	6	5	3166687	1.1811e+07	7.48884e+06	-0.0285366	0.0279831	0.0196177	-0.0198881	0.0375304	-0.0385328	-0.0468199	0.0453481	0.0553937	-0.0576058	-0.0731884	0.0696541	0.0503693	-0.0521917	0.0153561	-0.0155213
ADGRL2	sp|O95490|AGRL2_HUMAN Adhesion G protein-coupled receptor L2 OS=Homo sapiens OX=9606 GN=ADGRL2 PE=1 SV=2	15	9	22	12	7.56997e+07	6.5941e+07	7.08204e+07	-0.0167911	0.016598	0.0613285	-0.0640517	-0.00891177	0.00885706	0.0217237	-0.0220558	0.125437	-0.137391	0.0862842	-0.0917747	-0.102429	0.0956361	0.0605242	-0.063175
ADGRL3	sp|Q9HAR2|AGRL3_HUMAN Adhesion G protein-coupled receptor L3 OS=Homo sapiens OX=9606 GN=ADGRL3 PE=1 SV=2	14	20	22	37	69219576	3.6728e+07	5.29738e+07	-0.0912845	0.0858507	-0.00715277	0.00711748	-0.0380764	0.0370972	-0.0606094	0.0581654	-0.111628	0.103608	-0.091975	0.0864612	-0.0169063	0.0167105	-0.0892258	0.0840274
ADH1B	sp|P00325|ADH1B_HUMAN Alcohol dehydrogenase 1B OS=Homo sapiens OX=9606 GN=ADH1B PE=1 SV=2	6	1	78	1	1.66414e+07	1678942	9.16019e+06	0.367727	-0.494756	0.0150138	-0.0151717	-0.0288629	0.0282968	0.0206639	-0.0209642	0.360471	-0.481656	0.190265	-0.219225	0.125952	-0.138009	-0.0618176	0.0592773
ADH5	sp|P11766|ADHX_HUMAN Alcohol dehydrogenase class-3 OS=Homo sapiens OX=9606 GN=ADH5 PE=1 SV=4	10	9	85	69	3.89509e+08	6.79671e+08	534589856	0.0320674	-0.0327964	-0.00349679	0.00348833	-0.0136735	0.0135451	-0.0265435	0.0260639	-0.0306733	0.0300347	-0.0459842	0.0445636	-0.0430406	0.0417937	-0.00895249	0.00889728
ADI1	sp|Q9BV57|MTND_HUMAN 1,2-dihydroxy-3-keto-5-methylthiopentene dioxygenase OS=Homo sapiens OX=9606 GN=ADI1 PE=1 SV=1	7	5	35	19	204483360	149435112	176959236	-0.0272869	0.0267804	0.00755269	-0.00759244	-0.0132	0.0130803	-0.0697971	0.0665756	0.0292873	-0.0298942	-0.0372818	0.0363426	-0.0659946	0.0631073	0.0203188	-0.0206091
ADK	sp|P55263|ADK_HUMAN Adenosine kinase OS=Homo sapiens OX=9606 GN=ADK PE=1 SV=2	12	11	35	38	1.89051e+08	2.73588e+08	2.31319e+08	-0.0115682	0.0114762	-0.00953181	0.00946925	-0.0102775	0.0102048	-0.0911105	0.0856968	-0.0481277	0.0465739	-0.0067846	0.00675284	-0.12911	0.118498	-0.0119929	0.011894
ADNP	sp|Q9H2P0|ADNP_HUMAN Activity-dependent neuroprotector homeobox protein OS=Homo sapiens OX=9606 GN=ADNP PE=1 SV=1	35	30	84	77	1.71267e+08	3.795e+08	2.75384e+08	-0.0149454	0.0147922	0.0504163	-0.0522421	0.0183257	-0.0185615	-0.0238692	0.0234807	0.0339754	-0.0347948	0.0324185	-0.0331638	0.0385559	-0.0396146	-0.00295589	0.00294984
ADNP2	sp|Q6IQ32|ADNP2_HUMAN Activity-dependent neuroprotector homeobox protein 2 OS=Homo sapiens OX=9606 GN=ADNP2 PE=1 SV=1	6	10	8	12	1.62521e+07	1.40966e+07	1.51744e+07	-0.0135991	0.0134721	-0.113514	0.105231	0.0466933	-0.0482552	0.0254538	-0.0259109	0.0818543	-0.0867793	0.0927423	-0.0991163	0.0694116	-0.0729207	-0.0258415	0.0253867
ADO	sp|Q96SZ5|AEDO_HUMAN 2-aminoethanethiol dioxygenase OS=Homo sapiens OX=9606 GN=ADO PE=1 SV=2	8	4	16	8	5.60999e+07	7.81121e+07	67105976	-0.0286969	0.0281372	0.0708436	-0.0745028	-0.0142386	0.0140995	-0.00996146	0.00989315	-0.0184699	0.0182364	-0.0819224	0.0775194	-0.0600449	0.0576454	0.0292402	-0.0298451
ADPGK	sp|Q9BRR6|ADPGK_HUMAN ADP-dependent glucokinase OS=Homo sapiens OX=9606 GN=ADPGK PE=1 SV=1	7	7	16	15	77231800	8.09947e+07	7.91132e+07	0.00220261	-0.00220598	0.00143691	-0.00143834	-0.00301805	0.00301175	0.0546137	-0.0567627	-0.174786	0.15588	0.00441648	-0.00443004	0.0267349	-0.0272397	0.0115776	-0.0116713
ADPRHL2	sp|Q9NX46|ARHL2_HUMAN Poly(ADP-ribose) glycohydrolase ARH3 OS=Homo sapiens OX=9606 GN=ADPRHL2 PE=1 SV=1	13	10	41	32	194661192	216687616	205674404	0.0231956	-0.0235746	-0.0387115	0.0376999	-0.0113278	0.0112395	-0.0365367	0.0356342	-0.057577	0.055367	-0.0968478	0.0907534	0.0406714	-0.0418514	0.00860808	-0.00865975
ADRM1	sp|Q16186|ADRM1_HUMAN Proteasomal ubiquitin receptor ADRM1 OS=Homo sapiens OX=9606 GN=ADRM1 PE=1 SV=2	2	3	12	15	5399028	3.96885e+07	2.25437e+07	-0.0505894	0.0488754	-0.00130652	0.00130534	-0.00621889	0.0061922	-0.0426622	0.0414368	-0.0414093	0.0402538	0.0278309	-0.0283784	0.0150396	-0.0151981	0.01313	-0.0132506
ADSL	sp|P30566|PUR8_HUMAN Adenylosuccinate lyase OS=Homo sapiens OX=9606 GN=ADSL PE=1 SV=2	14	11	57	46	2.17166e+08	180489808	1.98828e+08	0.0810219	-0.0858443	0.0119987	-0.0120993	0.0255997	-0.0260622	0.0366915	-0.0376491	0.00756468	-0.00760455	0.028386	-0.0289558	0.0285645	-0.0291415	0.00875666	-0.00881014
ADSS	sp|P30520|PURA2_HUMAN Adenylosuccinate synthetase isozyme 2 OS=Homo sapiens OX=9606 GN=ADSS PE=1 SV=3	12	10	43	53	1.43321e+08	1.12522e+08	1.27921e+08	0.0374114	-0.0384074	0.048841	-0.0505526	0.0698198	-0.0733713	0.0874588	-0.0931048	0.0143681	-0.0145126	-0.019516	0.0192556	0.0239956	-0.0244014	0.000423854	-0.000423979
ADSSL1	sp|Q8N142|PURA1_HUMAN Adenylosuccinate synthetase isozyme 1 OS=Homo sapiens OX=9606 GN=ADSSL1 PE=1 SV=1	4	1	6	1	3.6137e+06	8553711	6.0837e+06	0.111578	-0.120936	-0.00777746	0.00773576	0.0351186	-0.0359948	0.0645273	-0.0675491	0.0327344	-0.0334944	-0.0723905	0.068931	-0.170065	0.152115	0.0651164	-0.0681949
AEBP1	sp|Q8IUX7|AEBP1_HUMAN Adipocyte enhancer-binding protein 1 OS=Homo sapiens OX=9606 GN=AEBP1 PE=1 SV=1	6	11	6	18	6172249	49636019	27904134	0.0370364	-0.0380123	-0.114037	0.10568	0.0882392	-0.0939898	-0.00964579	0.00958173	0.0407321	-0.0419156	-0.00888296	0.0088286	-0.00753759	0.00749841	-0.0534085	0.0515017
AEBP2	sp|Q6ZN18|AEBP2_HUMAN Zinc finger protein AEBP2 OS=Homo sapiens OX=9606 GN=AEBP2 PE=1 SV=2	2	3	2	5	10857913	1.1282e+07	1.107e+07	0.0139485	-0.0140847	0.0158786	-0.0160553	-0.0358018	0.0349348	0.0730846	-0.0769854	-0.00977146	0.00970572	0.0122268	-0.0123313	-0.0265232	0.0260444	0.0439571	-0.0453386
AEN	sp|Q8WTP8|AEN_HUMAN Apoptosis-enhancing nuclease OS=Homo sapiens OX=9606 GN=AEN PE=1 SV=2	1	1	1	1	6896753	5243257	6070005	-0.0735388	0.0699714	-0.130563	0.119722	-0.0798135	0.0756285	0.0186354	-0.0188792	0.0667768	-0.0700183	-0.200228	0.175795	-0.174824	0.155911	0.0326277	-0.0333827
AES	sp|Q08117|AES_HUMAN Amino-terminal enhancer of split OS=Homo sapiens OX=9606 GN=AES PE=1 SV=4	2	2	6	2	NA	15399926	15399926	0.0484179	-0.0500995	-0.0666652	0.0637203	-0.0826828	0.0781999	-0.113449	0.105174	0.0485044	-0.050192	-0.0235655	0.0231868	-0.115252	0.106722	0.0556888	-0.057925
AFAP1	sp|Q8N556|AFAP1_HUMAN Actin filament-associated protein 1 OS=Homo sapiens OX=9606 GN=AFAP1 PE=1 SV=2	5	7	7	13	1.38685e+07	1.67441e+07	1.53063e+07	-0.0241454	0.023748	-0.146774	0.133211	0.170425	-0.193289	0.305388	-0.387884	0.0802927	-0.085026	-0.0294741	0.028884	0.0263586	-0.0268492	0.0107344	-0.0108148
AFAP1L1	sp|Q8TED9|AF1L1_HUMAN Actin filament-associated protein 1-like 1 OS=Homo sapiens OX=9606 GN=AFAP1L1 PE=1 SV=2	5	4	10	5	3.31322e+07	4.53118e+07	3.9222e+07	-0.0660265	0.0631365	0.0670308	-0.0702976	0.139836	-0.154859	0.0346632	-0.0355166	0.0507609	-0.0526122	-0.0456384	0.0442388	0.0653623	-0.0684647	-0.0366432	0.0357355
AFAP1L2	sp|Q8N4X5|AF1L2_HUMAN Actin filament-associated protein 1-like 2 OS=Homo sapiens OX=9606 GN=AFAP1L2 PE=1 SV=1	18	3	32	3	2.63584e+07	5302390	1.58304e+07	0.0142228	-0.0143644	0.0861475	-0.0916201	0.0277799	-0.0283253	0.00620649	-0.00623331	0.0186177	-0.0188611	-0.00585759	0.00583391	-0.150087	0.135934	-0.0872035	0.0822316
AFDN	sp|P55196|AFAD_HUMAN Afadin OS=Homo sapiens OX=9606 GN=AFDN PE=1 SV=3	55	56	117	117	1.95585e+08	1.27219e+08	1.61402e+08	-0.00142617	0.00142477	0.0120417	-0.0121431	-0.0255121	0.0250688	0.0360233	-0.0369459	-0.00136904	0.00136774	0.0100642	-0.0101349	0.0308795	-0.031555	0.00698565	-0.00701964
AFF1	sp|P51825|AFF1_HUMAN AF4/FMR2 family member 1 OS=Homo sapiens OX=9606 GN=AFF1 PE=1 SV=1	3	2	3	2	3995931	1.90516e+06	2.95055e+06	0.0512229	-0.0531087	0.00778114	-0.00782333	-0.0471787	0.0456846	-0.0261846	0.0257178	0.049653	-0.051423	0.00773568	-0.00777738	0.0144436	-0.0145897	-0.0515964	0.0498146
AFF4	sp|Q9UHB7|AFF4_HUMAN AF4/FMR2 family member 4 OS=Homo sapiens OX=9606 GN=AFF4 PE=1 SV=1	17	16	24	26	158642444	43876196	101259320	-0.0610716	0.058591	-0.0365993	0.0356938	-0.0233244	0.0229533	-0.0304857	0.0298548	-0.0238902	0.0235011	-0.0330019	0.0322638	-0.047665	0.0461404	-0.0181422	0.0179169
AFG1L	sp|Q8WV93|AFG1L_HUMAN AFG1-like ATPase OS=Homo sapiens OX=9606 GN=AFG1L PE=1 SV=2	4	5	7	9	1.11723e+08	1.16791e+08	114257023	0.11244	-0.12195	-0.0832477	0.078705	-0.0134887	0.0133638	0.00098061	-0.000981277	-0.0563722	0.0542521	-0.0428843	0.0416463	-0.0397182	0.038654	-0.000706505	0.000706159
AFG3L2	sp|Q9Y4W6|AFG32_HUMAN AFG3-like protein 2 OS=Homo sapiens OX=9606 GN=AFG3L2 PE=1 SV=2	37	29	121	81	1.89308e+08	3.58114e+08	273710960	-0.00633677	0.00630906	0.0062309	-0.00625793	0.00335932	-0.00336716	-0.000155866	0.000155849	-0.0325477	0.0318296	0.00834846	-0.00839705	-0.0250855	0.0246567	-0.0165245	0.0163373
AFTPH	sp|Q6ULP2|AFTIN_HUMAN Aftiphilin OS=Homo sapiens OX=9606 GN=AFTPH PE=1 SV=3	13	13	15	16	3.41389e+07	81640395	5.78896e+07	-0.103956	0.0969664	-0.00822734	0.00818068	-0.0437781	0.0424887	-0.00623958	0.00621271	0.0103015	-0.0103756	-0.0688751	0.0657363	-0.0202007	0.0199218	-0.0443216	0.0430005
AGA	sp|P20933|ASPG_HUMAN N(4)-(beta-N-acetylglucosaminyl)-L-asparaginase OS=Homo sapiens OX=9606 GN=AGA PE=1 SV=2	4	3	7	4	32229852	1.56459e+07	2.39379e+07	-0.10799	0.100467	0.0684683	-0.0718804	0.0754238	-0.0795855	-0.0916293	0.0861556	-0.178839	0.159094	-0.0887253	0.0835834	-0.0920574	0.086534	-0.0613478	0.0588451
AGAP1	sp|Q9UPQ3|AGAP1_HUMAN Arf-GAP with GTPase, ANK repeat and PH domain-containing protein 1 OS=Homo sapiens OX=9606 GN=AGAP1 PE=1 SV=4	4	3	10	8	3.06287e+07	4.3598e+07	3.71133e+07	0.109568	-0.118578	0.13917	-0.154043	-0.0443017	0.0429817	0.070377	-0.073987	-0.0715162	0.0681378	-0.0794768	0.0753261	-0.131732	0.120703	0.012406	-0.0125136
AGAP2	sp|Q99490|AGAP2_HUMAN Arf-GAP with GTPase, ANK repeat and PH domain-containing protein 2 OS=Homo sapiens OX=9606 GN=AGAP2 PE=1 SV=2	1	1	1	1	1058846	57785476	29422161	0.00979887	-0.00986588	0.0899419	-0.0959242	-0.103093	0.096215	-0.291137	0.242135	-0.0108647	0.0107835	0.033089	-0.0338657	-0.0770347	0.073129	0.0270186	-0.0275343
AGAP3	sp|Q96P47|AGAP3_HUMAN Arf-GAP with GTPase, ANK repeat and PH domain-containing protein 3 OS=Homo sapiens OX=9606 GN=AGAP3 PE=1 SV=2	6	8	15	18	3.35076e+07	3.77716e+07	3.56396e+07	0.0117796	-0.0118765	-0.0609738	0.058501	0.011391	-0.0114816	0.0636086	-0.066543	0.0467993	-0.0483685	0.0742274	-0.0782546	0.068135	-0.0715131	0.0876983	-0.0933763
AGFG1	sp|P52594|AGFG1_HUMAN Arf-GAP domain and FG repeat-containing protein 1 OS=Homo sapiens OX=9606 GN=AGFG1 PE=1 SV=2	10	6	22	16	8.16321e+07	4.97871e+08	2.89751e+08	-0.0628386	0.0602154	-0.0738993	0.0702977	-0.0999716	0.0934908	-0.0518007	0.0500051	-0.0466359	0.0451754	-0.0234816	0.0231055	-0.0303618	0.029736	-0.0336273	0.0328613
AGFG2	sp|O95081|AGFG2_HUMAN Arf-GAP domain and FG repeat-containing protein 2 OS=Homo sapiens OX=9606 GN=AGFG2 PE=1 SV=2	2	3	2	4	13741395	3.21719e+07	2.29567e+07	-0.0288006	0.0282369	-0.0703965	0.0671207	0.0526328	-0.0546259	-0.0931671	0.0875137	0.0619789	-0.0647616	0.0195193	-0.019787	-0.113689	0.10538	-0.00953164	0.00946908
AGGF1	sp|Q8N302|AGGF1_HUMAN Angiogenic factor with G patch and FHA domains 1 OS=Homo sapiens OX=9606 GN=AGGF1 PE=1 SV=2	12	14	22	22	23097232	4.19168e+07	3.2507e+07	-0.0169288	0.0167325	-0.00781276	0.00777067	0.00886622	-0.00892104	-0.00921578	0.00915728	0.0231692	-0.0235473	0.0386452	-0.039709	0.00130733	-0.00130852	0.0284231	-0.0289943
AGK	sp|Q53H12|AGK_HUMAN Acylglycerol kinase, mitochondrial OS=Homo sapiens OX=9606 GN=AGK PE=1 SV=2	11	14	32	34	2.57548e+08	2.77986e+08	267766872	-0.0409444	0.0398144	-0.010806	0.0107257	-0.00198214	0.00197942	0.0259355	-0.0264103	-0.0456731	0.0442714	0.0105286	-0.010606	-0.045205	0.0438315	-0.00130633	0.00130515
AGL	sp|P35573|GDE_HUMAN Glycogen debranching enzyme OS=Homo sapiens OX=9606 GN=AGL PE=1 SV=3	36	29	77	58	6.07699e+07	4.72774e+07	5.40236e+07	0.0255793	-0.026041	0.00470181	-0.00471718	-0.0279574	0.0274259	-0.063285	0.0606252	-0.0223579	0.0220167	-0.0201414	0.0198641	-0.0719025	0.0684885	-0.010636	0.0105581
AGMAT	sp|Q9BSE5|SPEB_HUMAN Agmatinase, mitochondrial OS=Homo sapiens OX=9606 GN=AGMAT PE=1 SV=2	6	1	13	1	31178294	NA	31178294	-0.0618287	0.0592875	0.0738842	-0.0778732	-0.0215804	0.0212623	-0.0258048	0.0253514	0.190015	-0.218893	-0.237707	0.204025	-0.0457313	0.0443261	-0.0261065	0.0256424
AGO1	sp|Q9UL18|AGO1_HUMAN Protein argonaute-1 OS=Homo sapiens OX=9606 GN=AGO1 PE=1 SV=3	12	11	29	27	1.77417e+07	2.7423e+07	2.25823e+07	0.0511784	-0.0530609	-0.0261599	0.025694	0.0318999	-0.0326212	-0.00396809	0.00395721	0.00831291	-0.00836108	-0.0984088	0.0921227	-0.0574804	0.0552777	-0.0029457	0.0029397
AGO2	sp|Q9UKV8|AGO2_HUMAN Protein argonaute-2 OS=Homo sapiens OX=9606 GN=AGO2 PE=1 SV=3	15	14	39	32	2.23709e+07	67169988	4.47704e+07	0.0548119	-0.0569769	-0.017636	0.017423	0.0105351	-0.0106126	0.0544081	-0.0565407	0.0114307	-0.0115219	0.0121566	-0.0122599	0.0602738	-0.0629022	-0.00362282	0.00361375
AGO3	sp|Q9H9G7|AGO3_HUMAN Protein argonaute-3 OS=Homo sapiens OX=9606 GN=AGO3 PE=1 SV=2	7	7	20	20	1.15536e+07	3.11038e+06	7.33197e+06	0.0501171	-0.051921	0.0761373	-0.0803804	-0.0456525	0.0442521	0.00884669	-0.00890127	-0.00597498	0.00595034	-0.187423	0.165851	-0.0176529	0.0174395	-0.11508	0.106575
AGPAT1	sp|Q99943|PLCA_HUMAN 1-acyl-sn-glycerol-3-phosphate acyltransferase alpha OS=Homo sapiens OX=9606 GN=AGPAT1 PE=1 SV=2	3	3	8	7	27856485	10468664	1.91626e+07	-0.0346736	0.0338598	-0.0715145	0.0681363	0.00623876	-0.00626586	0.0135402	-0.0136684	0.0439443	-0.045325	-0.0323937	0.0316823	-0.0192258	0.0189729	-0.0523395	0.0505069
AGPAT2	sp|O15120|PLCB_HUMAN 1-acyl-sn-glycerol-3-phosphate acyltransferase beta OS=Homo sapiens OX=9606 GN=AGPAT2 PE=1 SV=1	2	2	3	3	1.20547e+07	1.2101e+07	12077825	0.0813931	-0.0862611	-0.0735329	0.069966	0.0681612	-0.071542	-0.0605654	0.0581249	0.0076264	-0.00766693	-0.0240586	0.023664	-0.078963	0.0748645	-0.0219524	0.0216233
AGPAT3	sp|Q9NRZ7|PLCC_HUMAN 1-acyl-sn-glycerol-3-phosphate acyltransferase gamma OS=Homo sapiens OX=9606 GN=AGPAT3 PE=1 SV=1	8	5	16	12	3.45821e+07	38948160	3.67651e+07	0.0475043	-0.0491219	-0.0179865	0.0177651	0.0161263	-0.0163086	-0.067365	0.0643593	-0.0117492	0.0116543	-0.0564113	0.0542883	-0.0884325	0.0833235	-0.0336332	0.0328669
AGPAT4	sp|Q9NRZ5|PLCD_HUMAN 1-acyl-sn-glycerol-3-phosphate acyltransferase delta OS=Homo sapiens OX=9606 GN=AGPAT4 PE=1 SV=1	7	4	13	7	6.15341e+07	3.07814e+07	46157749	0.13225	-0.145608	-0.00141206	0.00141068	0.0770213	-0.0813663	0.0978182	-0.104936	0.0494957	-0.0512543	-0.0709923	0.0676622	0.106926	-0.115489	-0.0856638	0.0808611
AGPAT5	sp|Q9NUQ2|PLCE_HUMAN 1-acyl-sn-glycerol-3-phosphate acyltransferase epsilon OS=Homo sapiens OX=9606 GN=AGPAT5 PE=1 SV=3	7	5	12	12	43083952	7.12936e+08	3.7801e+08	-0.000523479	0.000523289	0.0217739	-0.0221076	-0.0386861	0.0376758	-0.0425928	0.0413713	-0.0838886	0.0792776	-0.011049	0.010965	-0.0848104	0.0801003	-0.0204949	0.0202079
AGPS	sp|O00116|ADAS_HUMAN Alkyldihydroxyacetonephosphate synthase, peroxisomal OS=Homo sapiens OX=9606 GN=AGPS PE=1 SV=1	20	17	60	40	1.6673e+08	1.84953e+08	1.75842e+08	-0.0504406	0.0487365	-0.0217028	0.0213812	0.0272427	-0.0277671	0.0182388	-0.0184723	-0.0711865	0.0678385	-0.00115761	0.00115668	0.0263337	-0.0268233	-0.0253013	0.0248652
AGRN	sp|O00468|AGRIN_HUMAN Agrin OS=Homo sapiens OX=9606 GN=AGRN PE=1 SV=5	15	18	31	35	1.23278e+08	5.78581e+07	90567944	0.0198243	-0.0201005	0.0233515	-0.0237357	-0.00921225	0.0091538	-0.0626018	0.059998	-0.0825386	0.0780709	-0.11976	0.110576	0.0112637	-0.0113523	0.0153048	-0.0154689
AGT	sp|P01019|ANGT_HUMAN Angiotensinogen OS=Homo sapiens OX=9606 GN=AGT PE=1 SV=1	8	2	14	8	52183176	518231848	285207512	-0.0764713	0.0726211	0.221338	-0.261559	-0.0542918	0.0523226	0.144745	-0.160903	0.00844975	-0.00849953	-0.191841	0.1693	-0.0517106	0.0499211	-0.0409517	0.0398212
AGTPBP1	sp|Q9UPW5|CBPC1_HUMAN Cytosolic carboxypeptidase 1 OS=Homo sapiens OX=9606 GN=AGTPBP1 PE=1 SV=3	19	16	25	21	11064051	2.28196e+07	1.69418e+07	-0.0413638	0.0402109	0.0541128	-0.0562219	0.0236432	-0.0240372	-0.028131	0.027593	0.0284839	-0.0290576	0.0476444	-0.0492717	-0.0402622	0.039169	0.0270806	-0.0275987
AGTRAP	sp|Q6RW13|ATRAP_HUMAN Type-1 angiotensin II receptor-associated protein OS=Homo sapiens OX=9606 GN=AGTRAP PE=1 SV=1	3	3	6	6	1.59328e+07	2.06078e+07	1.82703e+07	0.1152	-0.125204	0.0205464	-0.0208432	0.0528042	-0.0548105	0.0165279	-0.0167195	-0.0784102	0.0743674	-0.0696283	0.066422	-0.0262173	0.0257493	-0.0750399	0.071329
AHCTF1	sp|Q8WYP5|ELYS_HUMAN Protein ELYS OS=Homo sapiens OX=9606 GN=AHCTF1 PE=1 SV=3	56	51	112	109	3.33462e+08	395421024	3.64441e+08	-0.0529068	0.051035	0.0233088	-0.0236916	0.00897278	-0.00902893	0.015134	-0.0152945	0.0520192	-0.0539653	0.0452044	-0.0466667	0.0685333	-0.071952	-0.0185105	0.018276
AHCY	sp|P23526|SAHH_HUMAN Adenosylhomocysteinase OS=Homo sapiens OX=9606 GN=AHCY PE=1 SV=4	25	21	195	177	1.51961e+09	1.66812e+09	1.59387e+09	-0.00551101	0.00549003	0.0183878	-0.0186252	0.0159151	-0.0160926	-0.00184558	0.00184323	-0.0268378	0.0263477	0.00589337	-0.00591754	-0.0420665	0.0408746	0.00147338	-0.00147489
AHCYL1	sp|O43865|SAHH2_HUMAN S-adenosylhomocysteine hydrolase-like protein 1 OS=Homo sapiens OX=9606 GN=AHCYL1 PE=1 SV=2	11	8	55	51	7.60804e+07	104303696	9.0192e+07	-0.0212097	0.0209024	0.0184706	-0.0187101	0.0157447	-0.0159184	0.0287484	-0.029333	-0.0146761	0.0145283	-0.04662	0.0451605	-0.0632328	0.0605773	0.0216381	-0.0219676
AHCYL2	sp|Q96HN2|SAHH3_HUMAN Adenosylhomocysteinase 3 OS=Homo sapiens OX=9606 GN=AHCYL2 PE=1 SV=1	12	10	45	44	70122004	79125668	74623836	0.0306244	-0.0312886	0.0344707	-0.0353146	-0.0603018	0.0578821	-0.076661	0.0727921	-0.0537761	0.0518435	-0.0651786	0.0623608	-0.0178257	0.0176081	0.0299285	-0.0305625
AHDC1	sp|Q5TGY3|AHDC1_HUMAN AT-hook DNA-binding motif-containing protein 1 OS=Homo sapiens OX=9606 GN=AHDC1 PE=1 SV=1	9	11	12	14	7751735	5.52397e+06	6.63785e+06	-0.0848259	0.0801142	-0.0951628	0.0892722	-0.113585	0.105291	-0.032851	0.0321196	-0.0619674	0.059415	0.0422068	-0.0434789	0.0166112	-0.0168047	-0.00274253	0.00273733
AHI1	sp|Q8N157|AHI1_HUMAN Jouberin OS=Homo sapiens OX=9606 GN=AHI1 PE=1 SV=1	1	2	1	3	NA	2219079	2219079	0.0108928	-0.0109757	0.122578	-0.133968	0.129425	-0.142191	0.100378	-0.107888	0.151524	-0.169327	0.149397	-0.166674	-0.00319953	0.00319245	0.0267627	-0.0272685
AHNAK	sp|Q09666|AHNK_HUMAN Neuroblast differentiation-associated protein AHNAK OS=Homo sapiens OX=9606 GN=AHNAK PE=1 SV=2	284	220	1033	845	1.75102e+09	1.40811e+09	1579565312	-0.0477119	0.0461844	-0.025636	0.0251884	-0.0588995	0.0565889	-0.0106245	0.0105469	-0.056542	0.0544093	-0.0613179	0.0588176	-0.0442602	0.0429427	-0.0190267	0.018779
AHNAK2	sp|Q8IVF2|AHNK2_HUMAN Protein AHNAK2 OS=Homo sapiens OX=9606 GN=AHNAK2 PE=1 SV=2	102	106	172	172	2.29043e+08	328689680	2.78866e+08	-0.0579026	0.0556681	-0.0645828	0.0618152	-0.0208125	0.0205165	-0.0200839	0.0198081	-0.0189775	0.0187311	-0.0941805	0.0884072	-0.121544	0.112095	-0.0187564	0.0185157
AHR	sp|P35869|AHR_HUMAN Aryl hydrocarbon receptor OS=Homo sapiens OX=9606 GN=AHR PE=1 SV=2	8	8	12	20	1.62648e+07	1.51006e+07	1.56827e+07	-0.00430449	0.00429169	0.0686935	-0.0721286	-0.0593026	0.0569609	0.062652	-0.0654968	0.0474059	-0.0490167	0.049743	-0.0515196	-0.245326	0.209609	-0.0400932	0.039009
AHSA1	sp|O95433|AHSA1_HUMAN Activator of 90 kDa heat shock protein ATPase homolog 1 OS=Homo sapiens OX=9606 GN=AHSA1 PE=1 SV=1	20	17	71	63	254760720	3.46442e+08	3.00601e+08	0.00790198	-0.0079455	0.0230544	-0.0234288	0.0150979	-0.0152576	-0.00342573	0.00341761	-0.0306755	0.0300368	-0.00280825	0.0028028	-0.0298462	0.0292413	0.000166689	-0.000166708
AHSG	sp|P02765|FETUA_HUMAN Alpha-2-HS-glycoprotein OS=Homo sapiens OX=9606 GN=AHSG PE=1 SV=1	1	1	2	4	8811614	34926492	21869053	-0.0534497	0.05154	-0.0608202	0.0583596	-0.01514	0.0149828	-0.0300528	0.0294395	-0.0571168	0.0549414	0.0153937	-0.0155597	-0.0518962	0.050094	-0.0709472	0.0676212
AIDA	sp|Q96BJ3|AIDA_HUMAN Axin interactor, dorsalization-associated protein OS=Homo sapiens OX=9606 GN=AIDA PE=1 SV=1	9	9	15	17	34359660	57558130	45958895	-0.0241329	0.0237359	-0.0484926	0.0469155	-0.0284474	0.0278973	0.0345551	-0.0354031	0.0107523	-0.0108331	0.0687804	-0.0722244	0.0331063	-0.0338839	0.0179671	-0.0181937
AIF1L	sp|Q9BQI0|AIF1L_HUMAN Allograft inflammatory factor 1-like OS=Homo sapiens OX=9606 GN=AIF1L PE=1 SV=1	12	6	34	29	2.4525e+08	248559432	2.46905e+08	-0.114306	0.10591	0.0142565	-0.0143988	0.0632047	-0.0661011	0.0527046	-0.0547032	0.245388	-0.295856	0.0816399	-0.0865383	0.10228	-0.110088	-0.0370796	0.0361504
AIFM1	sp|O95831|AIFM1_HUMAN Apoptosis-inducing factor 1, mitochondrial OS=Homo sapiens OX=9606 GN=AIFM1 PE=1 SV=1	21	17	109	74	4.01243e+08	3.92643e+08	396942784	-0.059928	0.0575376	-0.00139848	0.00139712	-0.0150092	0.0148546	0.00550083	-0.00552188	-0.0292464	0.0286652	-0.0158041	0.0156328	-0.0384908	0.0374905	-0.0328796	0.032147
AIFM2	sp|Q9BRQ8|AIFM2_HUMAN Apoptosis-inducing factor 2 OS=Homo sapiens OX=9606 GN=AIFM2 PE=1 SV=1	6	7	13	15	2.50223e+06	3.20143e+07	1.72583e+07	0.0540458	-0.0561495	-0.0814102	0.0770606	0.038578	-0.039638	0.0146272	-0.014777	-0.0717665	0.068365	-0.0689349	0.0657907	-0.0872964	0.0823142	0.0236614	-0.0240559
AIMP1	sp|Q12904|AIMP1_HUMAN Aminoacyl tRNA synthase complex-interacting multifunctional protein 1 OS=Homo sapiens OX=9606 GN=AIMP1 PE=1 SV=2	14	16	56	57	206290768	2.2096e+08	2.13625e+08	-0.0817078	0.0773272	0.0141951	-0.0143362	0.0130741	-0.0131937	-0.0451915	0.0438188	-0.0278109	0.0272849	-0.0279121	0.0273823	-0.0414815	0.040322	0.0373678	-0.0383615
AIMP2	sp|Q13155|AIMP2_HUMAN Aminoacyl tRNA synthase complex-interacting multifunctional protein 2 OS=Homo sapiens OX=9606 GN=AIMP2 PE=1 SV=2	7	8	23	19	14479154	1.88005e+08	1.01242e+08	-0.0574832	0.0552803	-0.0216433	0.0213234	-0.0289279	0.0283593	-0.055023	0.0530014	-0.0149825	0.0148285	0.0228062	-0.0231725	-0.00382051	0.00381042	0.0537177	-0.0557955
AIP	sp|O00170|AIP_HUMAN AH receptor-interacting protein OS=Homo sapiens OX=9606 GN=AIP PE=1 SV=2	14	9	37	25	1.7939e+08	1.97753e+08	1.88572e+08	-0.0402471	0.0391547	0.0469238	-0.0485014	0.00884966	-0.00890428	0.0166037	-0.0167971	0.0334963	-0.0342926	-0.00887418	0.00881993	-0.0389583	0.0379339	0.038515	-0.0395715
AJUBA	sp|Q96IF1|AJUBA_HUMAN LIM domain-containing protein ajuba OS=Homo sapiens OX=9606 GN=AJUBA PE=1 SV=1	4	6	6	7	1.12239e+07	15598498	1.34112e+07	-0.0350366	0.0342059	-0.161403	0.145149	-0.0755557	0.0717949	-0.049627	0.0479765	-0.0157178	0.0155484	-0.166638	0.149368	-0.0285285	0.0279753	0.0119043	-0.0120034
AK1	sp|P00568|KAD1_HUMAN Adenylate kinase isoenzyme 1 OS=Homo sapiens OX=9606 GN=AK1 PE=1 SV=3	15	11	89	66	529154688	394266400	461710544	-0.0244651	0.0240571	0.0097563	-0.00982273	-0.0939767	0.0882277	-0.168894	0.151178	-0.08168	0.0773023	-0.0902216	0.08491	-0.0635771	0.0608933	-0.0346796	0.0338655
AK2	sp|P54819|KAD2_HUMAN Adenylate kinase 2, mitochondrial OS=Homo sapiens OX=9606 GN=AK2 PE=1 SV=2	19	17	99	76	402761072	5.39398e+08	4.71079e+08	-0.0158559	0.0156836	-0.0261729	0.0257065	-0.0351602	0.0343236	0.0107536	-0.0108344	0.0184495	-0.0186885	0.0393279	-0.0404301	0.0200122	-0.0202937	0.0153858	-0.0155517
AK3	sp|Q9UIJ7|KAD3_HUMAN GTP:AMP phosphotransferase AK3, mitochondrial OS=Homo sapiens OX=9606 GN=AK3 PE=1 SV=4	17	15	66	50	263756240	1.20684e+08	1.9222e+08	-0.0342701	0.0334749	0.0103543	-0.0104291	-0.0571532	0.0549751	-0.0381419	0.0371594	-0.0113306	0.0112423	-0.00552034	0.00549929	-0.073561	0.0699915	0.0126074	-0.0127185
AK4	sp|P27144|KAD4_HUMAN Adenylate kinase 4, mitochondrial OS=Homo sapiens OX=9606 GN=AK4 PE=1 SV=1	9	7	34	14	53647372	6272811	2.99601e+07	-0.0472025	0.0457069	0.051657	-0.0535755	0.0304528	-0.0311095	-0.052516	0.0506713	0.0612977	-0.0640181	0.0935059	-0.099989	0.00469697	-0.00471231	0.300235	-0.379591
AK6	sp|Q9Y3D8|KAD6_HUMAN Adenylate kinase isoenzyme 6 OS=Homo sapiens OX=9606 GN=AK6 PE=1 SV=1	5	4	12	8	16689227	29015768	2.28525e+07	0.0345602	-0.0354085	0.0441925	-0.0455891	-0.0178915	0.0176724	0.0379524	-0.0389779	-0.0143514	0.01421	0.0195466	-0.0198151	0.0231795	-0.023558	0.0620826	-0.0648747
AKAP1	sp|Q92667|AKAP1_HUMAN A-kinase anchor protein 1, mitochondrial OS=Homo sapiens OX=9606 GN=AKAP1 PE=1 SV=1	15	19	20	25	1.56546e+07	4.15401e+07	2.85973e+07	-0.0691588	0.0659946	0.0136899	-0.013821	0.0284251	-0.0289964	0.0399934	-0.0411338	0.077506	-0.0819074	0.0242393	-0.0246535	0.0293963	-0.0300078	-0.0246628	0.0242483
AKAP10	sp|O43572|AKA10_HUMAN A-kinase anchor protein 10, mitochondrial OS=Homo sapiens OX=9606 GN=AKAP10 PE=1 SV=2	9	11	11	16	2.60612e+07	2.30543e+07	2.45577e+07	-0.0167046	0.0165134	0.0502135	-0.0520244	-0.0339143	0.0331353	-0.0576191	0.0554059	-0.0498406	0.0481761	-0.00953143	0.00946887	-0.111388	0.103401	-0.00621406	0.00618741
AKAP11	sp|Q9UKA4|AKA11_HUMAN A-kinase anchor protein 11 OS=Homo sapiens OX=9606 GN=AKAP11 PE=1 SV=1	13	14	14	15	20515324	3.97192e+07	3.01173e+07	0.0334207	-0.0342133	0.0255053	-0.0259643	-0.00197298	0.00197029	0.120603	-0.131612	-0.0299971	0.0293861	-0.00248803	0.00248375	-0.0596576	0.0572884	-0.00854188	0.00849161
AKAP12	sp|Q02952|AKA12_HUMAN A-kinase anchor protein 12 OS=Homo sapiens OX=9606 GN=AKAP12 PE=1 SV=4	75	72	261	260	1.56664e+09	484229824	1.02544e+09	-0.0432921	0.0420307	0.0230771	-0.0234523	-0.00806594	0.00802109	-0.0250279	0.0246011	0.118328	-0.128907	0.0149489	-0.0151055	-0.13226	0.121146	0.00625058	-0.00627778
AKAP13	sp|Q12802|AKP13_HUMAN A-kinase anchor protein 13 OS=Homo sapiens OX=9606 GN=AKAP13 PE=1 SV=2	55	50	86	87	75167840	94140140	84653990	-0.0592134	0.0568786	-0.0114432	0.0113532	-0.096854	0.0907588	-0.0764241	0.0725785	-0.0152846	0.0151244	-0.0727216	0.0692312	-0.0860851	0.0812364	-0.0417572	0.0405825
AKAP17A	sp|Q02040|AK17A_HUMAN A-kinase anchor protein 17A OS=Homo sapiens OX=9606 GN=AKAP17A PE=1 SV=2	10	11	20	20	3.31905e+07	2.89564e+07	31073470	-0.0625901	0.0599872	-0.0562523	0.0541411	-0.016364	0.0161805	-0.0642724	0.0615307	-0.0286588	0.0281006	-0.0174088	0.0172012	0.0585525	-0.0610298	0.000462909	-0.000463057
AKAP2	sp|Q9Y2D5|AKAP2_HUMAN A-kinase anchor protein 2 OS=Homo sapiens OX=9606 GN=AKAP2 PE=1 SV=3	31	22	71	45	7.84165e+07	4.89548e+08	2.83982e+08	-0.0234871	0.0231109	-0.006179	0.00615265	-0.0368962	0.0359761	-0.0952649	0.0893621	0.0472335	-0.0488325	0.0419403	-0.0431961	-0.0812861	0.0769494	-0.00790664	0.00786355
AKAP5	sp|P24588|AKAP5_HUMAN A-kinase anchor protein 5 OS=Homo sapiens OX=9606 GN=AKAP5 PE=1 SV=3	1	2	1	2	439837	4315774	2.37781e+06	0.161068	-0.181337	0.153092	-0.171288	0.105188	-0.113465	0.197387	-0.22874	0.155336	-0.174102	0.161478	-0.181857	-0.0276728	0.027152	0.0112484	-0.0113368
AKAP7	sp|Q9P0M2|AKA7G_HUMAN A-kinase anchor protein 7 isoform gamma OS=Homo sapiens OX=9606 GN=AKAP7 PE=1 SV=2	4	5	4	5	4.11736e+06	5.73905e+06	4.9282e+06	-0.112126	0.104036	0.00937734	-0.00943869	-0.0328983	0.0321648	-0.0165181	0.0163311	0.00275387	-0.00275914	-0.0457713	0.0443637	0.039491	-0.0406025	-0.00182975	0.00182743
AKAP8	sp|O43823|AKAP8_HUMAN A-kinase anchor protein 8 OS=Homo sapiens OX=9606 GN=AKAP8 PE=1 SV=1	12	15	30	28	7.30551e+07	107020712	9.00379e+07	-0.0112631	0.0111759	-0.00719886	0.00716312	-0.0356667	0.0348062	-0.0771267	0.0732119	-0.0185246	0.0182897	0.00905318	-0.00911035	0.00122434	-0.00122538	0.0562965	-0.0585828
AKAP8L	sp|Q9ULX6|AKP8L_HUMAN A-kinase anchor protein 8-like OS=Homo sapiens OX=9606 GN=AKAP8L PE=1 SV=3	11	11	31	26	6.20805e+07	9.4233e+07	78156760	-0.0350989	0.0342652	-0.00320892	0.0032018	-0.0473278	0.0458244	-0.0409244	0.0397955	0.0233567	-0.0237411	0.0069317	-0.00696517	-0.00899431	0.00893858	-0.00832556	0.00827779
AKAP9	sp|Q99996|AKAP9_HUMAN A-kinase anchor protein 9 OS=Homo sapiens OX=9606 GN=AKAP9 PE=1 SV=4	152	134	255	205	2.41833e+08	363236336	3.02534e+08	-0.023582	0.0232027	-0.0117755	0.0116801	-0.0698743	0.0666458	-0.149927	0.135803	-0.0274609	0.0269479	-0.0473156	0.045813	-0.0741518	0.0705261	-0.0137277	0.0135984
AKIP1	sp|Q9NQ31|AKIP1_HUMAN A-kinase-interacting protein 1 OS=Homo sapiens OX=9606 GN=AKIP1 PE=1 SV=2	2	2	2	2	1956192	931239	1.44372e+06	-0.0149575	0.014804	0.0286636	-0.0292447	0.0563558	-0.058647	-0.0281695	0.02763	0.119934	-0.130816	0.109101	-0.118032	0.0437179	-0.0450841	0.190223	-0.21917
AKIRIN1	sp|Q9H9L7|AKIR1_HUMAN Akirin-1 OS=Homo sapiens OX=9606 GN=AKIRIN1 PE=1 SV=1	1	1	1	1	5894716	NA	5894716	0.064532	-0.0675543	0.0209842	-0.021294	-0.0212915	0.0209818	0.00763313	-0.00767373	-0.0259849	0.0255252	0.0565479	-0.0588551	-0.0455666	0.0441714	-0.013377	0.0132541
AKIRIN2	sp|Q53H80|AKIR2_HUMAN Akirin-2 OS=Homo sapiens OX=9606 GN=AKIRIN2 PE=1 SV=2	4	3	5	3	2.36203e+06	6.05842e+06	4.21022e+06	-0.0920937	0.0865661	0.0897056	-0.0956554	-0.0180545	0.0178313	0.062213	-0.0650172	0.136351	-0.150596	0.0767872	-0.0811051	-0.00553401	0.00551286	0.00182202	-0.00182433
AKR1A1	sp|P14550|AK1A1_HUMAN Alcohol dehydrogenase [NADP(+)] OS=Homo sapiens OX=9606 GN=AKR1A1 PE=1 SV=3	19	16	66	55	2.68025e+08	1.86963e+08	2.27494e+08	0.000797445	-0.000797886	0.0146046	-0.0147539	-0.0723913	0.0689317	-0.0624437	0.0598527	-0.0146629	0.0145154	-0.00623005	0.00620326	-0.0737808	0.0701905	-0.0120385	0.0119389
AKR1B1	sp|P15121|ALDR_HUMAN Aldose reductase OS=Homo sapiens OX=9606 GN=AKR1B1 PE=1 SV=3	15	15	78	74	6.26174e+08	882177024	7.54175e+08	0.0603288	-0.0629621	0.0266287	-0.0271294	0.0196578	-0.0199294	0.0121285	-0.0122313	-0.121657	0.112191	-0.0279277	0.0273973	-0.0354203	0.0345715	-0.00689695	0.00686413
AKR1C2	sp|P52895|AK1C2_HUMAN Aldo-keto reductase family 1 member C2 OS=Homo sapiens OX=9606 GN=AKR1C2 PE=1 SV=3	1	2	41	10	33031126	3542254	18286690	0.308256	-0.392535	0.194378	-0.224707	-0.00701605	0.00698209	-0.0620445	0.0594859	0.209542	-0.245234	-0.630566	0.43731	-0.328807	0.267602	0.146766	-0.163406
AKR1C3	sp|P42330|AK1C3_HUMAN Aldo-keto reductase family 1 member C3 OS=Homo sapiens OX=9606 GN=AKR1C3 PE=1 SV=4	7	7	50	19	23836100	1.07492e+07	1.72926e+07	0.147454	-0.164258	-0.0303875	0.0297606	-0.0527391	0.050879	-0.0480578	0.0465084	-0.0831624	0.0786288	-0.00867682	0.00862494	-0.0494997	0.0478575	-0.0346286	0.0338169
AKR7A2	sp|O43488|ARK72_HUMAN Aflatoxin B1 aldehyde reductase member 2 OS=Homo sapiens OX=9606 GN=AKR7A2 PE=1 SV=3	4	5	25	30	1.33035e+08	147790152	1.40413e+08	-0.0107619	0.0106822	0.0269404	-0.0274531	-0.0406149	0.0395027	0.0237853	-0.024184	0.00693552	-0.00696902	0.0165905	-0.0167835	-0.0134293	0.0133055	0.0421388	-0.0434068
AKT1	sp|P31749|AKT1_HUMAN RAC-alpha serine/threonine-protein kinase OS=Homo sapiens OX=9606 GN=AKT1 PE=1 SV=2	11	12	43	33	105379684	1.04952e+08	1.05166e+08	0.0148683	-0.0150231	-0.0048368	0.00482064	0.0208192	-0.021124	0.025585	-0.0260469	0.0192969	-0.0195585	-0.000854577	0.000854071	-0.0571486	0.0549708	-0.013885	0.0137527
AKT1S1	sp|Q96B36|AKTS1_HUMAN Proline-rich AKT1 substrate 1 OS=Homo sapiens OX=9606 GN=AKT1S1 PE=1 SV=1	3	3	12	9	3.22516e+07	5.90264e+07	4.5639e+07	-0.0118003	0.0117046	-0.0288334	0.0282684	0.050922	-0.0527853	-0.0361609	0.0352767	0.0938579	-0.100392	-0.0222985	0.0219591	-0.0503339	0.0486368	0.098018	-0.105166
AKT2	sp|P31751|AKT2_HUMAN RAC-beta serine/threonine-protein kinase OS=Homo sapiens OX=9606 GN=AKT2 PE=1 SV=2	12	13	40	29	22879714	4.67716e+07	3.48257e+07	-0.0166175	0.0164283	-0.0314884	0.0308157	-0.0582137	0.0559555	-0.116342	0.107656	-0.0131126	0.0129945	0.00673323	-0.0067648	-0.0531328	0.0512453	-0.0118767	0.0117798
AKT3	sp|Q9Y243|AKT3_HUMAN RAC-gamma serine/threonine-protein kinase OS=Homo sapiens OX=9606 GN=AKT3 PE=1 SV=1	7	7	36	27	1.89161e+07	17440315	1.81782e+07	-0.00485255	0.00483628	0.0207903	-0.0210943	-0.0477898	0.0462574	-0.0805921	0.0763273	-0.0215366	0.0212198	-0.0339165	0.0331374	0.00713764	-0.00717313	0.0151948	-0.0153565
AKTIP	sp|Q9H8T0|AKTIP_HUMAN AKT-interacting protein OS=Homo sapiens OX=9606 GN=AKTIP PE=1 SV=1	5	6	5	6	9.87709e+06	1.8874e+07	1.43756e+07	-0.122398	0.112821	0.0150538	-0.0152126	-0.054378	0.0524026	0.0399486	-0.0410864	-0.0663302	0.0634142	-0.125194	0.115192	-0.0448007	0.0434513	-0.0552195	0.0531837
ALAD	sp|P13716|HEM2_HUMAN Delta-aminolevulinic acid dehydratase OS=Homo sapiens OX=9606 GN=ALAD PE=1 SV=1	6	6	14	14	73479776	3.94107e+07	5.64452e+07	-0.0512342	0.049477	-0.0847618	0.080057	-0.0882692	0.0831786	-0.0280141	0.0274805	-0.00514334	0.00512507	-0.078934	0.0748384	-0.00309753	0.00309089	-0.0406011	0.0394897
ALAS1	sp|P13196|HEM1_HUMAN 5-aminolevulinate synthase, nonspecific, mitochondrial OS=Homo sapiens OX=9606 GN=ALAS1 PE=1 SV=2	8	8	10	14	12446035	1.02334e+07	1.13397e+07	-0.0253821	0.0249432	-0.0494415	0.0478031	0.114317	-0.124161	0.000625018	-0.000625289	0.0127036	-0.0128165	0.153868	-0.172259	0.0478785	-0.0495221	-0.0146623	0.0145147
ALB	sp|P02768|ALBU_HUMAN Serum albumin OS=Homo sapiens OX=9606 GN=ALB PE=1 SV=2	20	7	140	67	3211442144	1.49195e+09	2.35169e+09	0.115678	-0.125768	-0.0508482	0.0491169	-0.08057	0.0763074	-0.157466	0.141958	-0.124873	0.11492	-0.0550001	0.0529801	0.164841	-0.186135	-0.0269317	0.0264382
ALCAM	sp|Q13740|CD166_HUMAN CD166 antigen OS=Homo sapiens OX=9606 GN=ALCAM PE=1 SV=2	19	18	55	50	1.85092e+08	1.77583e+08	1.81338e+08	0.0190294	-0.0192838	0.0556863	-0.0579223	0.0309419	-0.0316201	0.0694049	-0.0729134	0.123412	-0.134965	0.0760778	-0.0803141	0.00359895	-0.00360795	0.00926908	-0.00932902
ALDH16A1	sp|Q8IZ83|A16A1_HUMAN Aldehyde dehydrogenase family 16 member A1 OS=Homo sapiens OX=9606 GN=ALDH16A1 PE=1 SV=2	8	7	12	16	79131070	144988160	112059615	0.0729782	-0.0768674	-0.0617437	0.0592093	0.00619156	-0.00621825	0.000705603	-0.000705948	0.110634	-0.119828	0.00789477	-0.00793821	0.0675336	-0.0708508	0.037363	-0.0383564
ALDH18A1	sp|P54886|P5CS_HUMAN Delta-1-pyrroline-5-carboxylate synthase OS=Homo sapiens OX=9606 GN=ALDH18A1 PE=1 SV=2	38	35	128	111	245987056	3.21983e+08	2.83985e+08	-0.00585044	0.00582681	-0.0105024	0.0104265	0.0627925	-0.0656504	0.0278034	-0.0283497	0.0328975	-0.0336651	0.0595773	-0.062144	0.0028378	-0.0028434	0.0354402	-0.0363327
ALDH1A1	sp|P00352|AL1A1_HUMAN Retinal dehydrogenase 1 OS=Homo sapiens OX=9606 GN=ALDH1A1 PE=1 SV=2	19	20	90	130	93383060	4.9124e+08	2.92312e+08	0.287662	-0.359676	-0.00347625	0.00346789	-0.0496698	0.0480165	0.0473828	-0.048992	-0.00625424	0.00622724	-0.134002	0.122607	-0.319661	0.261521	-0.0643274	0.0615812
ALDH1A2	sp|O94788|AL1A2_HUMAN Retinal dehydrogenase 2 OS=Homo sapiens OX=9606 GN=ALDH1A2 PE=1 SV=3	2	3	11	11	7842295	1.69724e+07	1.24073e+07	-0.395746	0.310228	0.118897	-0.129583	-0.370337	0.294428	-0.0943101	0.0885215	-0.0548043	0.0527984	0.1423	-0.157887	-0.171729	0.153445	0.0991826	-0.106508
ALDH1A3	sp|P47895|AL1A3_HUMAN Aldehyde dehydrogenase family 1 member A3 OS=Homo sapiens OX=9606 GN=ALDH1A3 PE=1 SV=2	7	3	18	10	6545824	4167705	5.35676e+06	-0.168099	0.15054	-0.173381	0.154762	-0.182765	0.162194	0.00530029	-0.00531984	-0.0201788	0.0199005	-0.0337195	0.0329493	-0.170674	0.152602	-0.0628118	0.0601908
ALDH1B1	sp|P30837|AL1B1_HUMAN Aldehyde dehydrogenase X, mitochondrial OS=Homo sapiens OX=9606 GN=ALDH1B1 PE=1 SV=3	21	20	77	66	210762960	2.01694e+08	2.06229e+08	-0.0368499	0.035932	0.0196596	-0.0199312	-0.0257516	0.0253	-0.0114829	0.0113922	-0.0708472	0.0675303	0.0361844	-0.0371153	-0.0358794	0.0350087	-0.0138946	0.0137621
ALDH1L1	sp|O75891|AL1L1_HUMAN Cytosolic 10-formyltetrahydrofolate dehydrogenase OS=Homo sapiens OX=9606 GN=ALDH1L1 PE=1 SV=2	23	1	68	7	1.08889e+08	85128848	9.70087e+07	0.0395008	-0.0406129	-0.109224	0.101533	-0.0833907	0.0788328	0.133828	-0.147524	-0.0405469	0.0394384	-0.0952212	0.0893237	0.11181	-0.121209	0.0502521	-0.0520659
ALDH1L2	sp|Q3SY69|AL1L2_HUMAN Mitochondrial 10-formyltetrahydrofolate dehydrogenase OS=Homo sapiens OX=9606 GN=ALDH1L2 PE=1 SV=2	15	20	40	32	8.2649e+08	6.27783e+07	4.44634e+08	-0.0611734	0.0586847	-0.0440065	0.0427038	0.0584397	-0.0609072	-0.0246455	0.0242315	-0.058466	0.0561886	-0.042203	0.0410035	0.151365	-0.169128	0.000785151	-0.000785578
ALDH2	sp|P05091|ALDH2_HUMAN Aldehyde dehydrogenase, mitochondrial OS=Homo sapiens OX=9606 GN=ALDH2 PE=1 SV=2	24	19	221	86	3.97523e+08	1.63293e+08	280407712	-0.18199	0.161583	0.0329042	-0.0336722	-0.0476579	0.0461338	0.0400957	-0.041242	-0.0629706	0.0603366	-0.00487542	0.004859	-0.0795046	0.0753511	-0.0541546	0.0521951
ALDH3A1	sp|P30838|AL3A1_HUMAN Aldehyde dehydrogenase, dimeric NADP-preferring OS=Homo sapiens OX=9606 GN=ALDH3A1 PE=1 SV=3	2	5	6	12	25070274	7.94698e+06	1.65086e+07	0.0639379	-0.0669034	0.0837405	-0.0889023	-0.234257	0.20148	0.0690483	-0.0725198	-0.00545219	0.00543166	-0.115522	0.106953	-0.559754	0.402266	-0.136182	0.124429
ALDH3A2	sp|P51648|AL3A2_HUMAN Fatty aldehyde dehydrogenase OS=Homo sapiens OX=9606 GN=ALDH3A2 PE=1 SV=1	14	10	66	42	2.34495e+08	3.26699e+07	1.33582e+08	-0.0417334	0.04056	-0.0396578	0.0385967	-0.15371	0.138898	-0.181815	0.161445	-0.122787	0.113152	-0.119966	0.110752	-0.0861608	0.0813038	-0.0255221	0.0250784
ALDH3B1	sp|P43353|AL3B1_HUMAN Aldehyde dehydrogenase family 3 member B1 OS=Homo sapiens OX=9606 GN=ALDH3B1 PE=1 SV=1	1	1	5	4	3948366	2326696	3137531	-0.00457778	0.0045633	-0.190745	0.168446	-0.123359	0.113637	0.187932	-0.216132	-0.109801	0.102032	-0.159829	0.143875	-0.153311	0.138573	-0.0165813	0.0163929
ALDH4A1	sp|P30038|AL4A1_HUMAN Delta-1-pyrroline-5-carboxylate dehydrogenase, mitochondrial OS=Homo sapiens OX=9606 GN=ALDH4A1 PE=1 SV=3	17	11	72	20	1.50739e+08	28461467	8.96002e+07	-0.158377	0.142697	0.0726692	-0.0765246	-0.0765571	0.0726985	-0.0530244	0.0511445	-0.0349438	0.0341174	-0.0119334	0.0118355	-0.0513489	0.0495839	0.00784095	-0.0078838
ALDH5A1	sp|P51649|SSDH_HUMAN Succinate-semialdehyde dehydrogenase, mitochondrial OS=Homo sapiens OX=9606 GN=ALDH5A1 PE=1 SV=2	8	8	18	14	61341620	4.98306e+07	5.55861e+07	-0.139237	0.126974	0.0285474	-0.0291237	-0.0374319	0.0364852	-0.0895914	0.0843516	-0.0292112	0.0286315	-0.052154	0.0503342	-0.0128314	0.0127182	-0.0198897	0.0196192
ALDH6A1	sp|Q02252|MMSA_HUMAN Methylmalonate-semialdehyde dehydrogenase [acylating], mitochondrial OS=Homo sapiens OX=9606 GN=ALDH6A1 PE=1 SV=2	19	14	82	31	2.21052e+08	86675264	1.53864e+08	-0.0364726	0.0355733	-0.0229634	0.0226036	-0.0408776	0.0397512	0.0474587	-0.0490731	0.0291119	-0.0297115	-0.0307023	0.0300625	-0.0669407	0.0639719	-0.007074	0.00703948
ALDH7A1	sp|P49419|AL7A1_HUMAN Alpha-aminoadipic semialdehyde dehydrogenase OS=Homo sapiens OX=9606 GN=ALDH7A1 PE=1 SV=5	17	12	73	56	222320016	2.39587e+08	2.30954e+08	-0.0190432	0.0187951	-0.0184759	0.0182422	-0.0117022	0.0116081	-0.0133696	0.0132469	-0.0673735	0.064367	-0.000745174	0.000744789	0.0224829	-0.0228388	0.00521689	-0.00523583
ALDH9A1	sp|P49189|AL9A1_HUMAN 4-trimethylaminobutyraldehyde dehydrogenase OS=Homo sapiens OX=9606 GN=ALDH9A1 PE=1 SV=3	16	13	80	52	4.18347e+08	3.54658e+08	3.86503e+08	-0.00968295	0.00961839	-0.0135719	0.0134455	-0.00251541	0.00251103	-0.0429734	0.0417303	0.00820989	-0.00825688	-0.0334909	0.0327311	0.0238454	-0.0242462	0.00650758	-0.00653707
ALDOA	sp|P04075|ALDOA_HUMAN Fructose-bisphosphate aldolase A OS=Homo sapiens OX=9606 GN=ALDOA PE=1 SV=2	24	22	498	481	3.92126e+09	5.66655e+09	4793908096	-0.0389294	0.0379065	-0.0196062	0.0193434	-0.0201779	0.0198996	-0.0321238	0.031424	0.0176184	-0.0178362	-0.0353441	0.0344989	-0.0202299	0.0199501	0.0175187	-0.0177341
ALDOC	sp|P09972|ALDOC_HUMAN Fructose-bisphosphate aldolase C OS=Homo sapiens OX=9606 GN=ALDOC PE=1 SV=2	21	19	155	145	3.04711e+08	6.77375e+08	491043064	0.0590219	-0.0615399	0.0150696	-0.0152287	-0.0105352	0.0104588	-0.0109043	0.0108225	0.00541105	-0.00543142	0.00266165	-0.00266656	0.150045	-0.167481	0.101548	-0.109241
ALG1	sp|Q9BT22|ALG1_HUMAN Chitobiosyldiphosphodolichol beta-mannosyltransferase OS=Homo sapiens OX=9606 GN=ALG1 PE=1 SV=2	7	3	14	8	255957709	7.24765e+07	1.64217e+08	-0.0339558	0.0331749	-0.178934	0.15917	-0.0262127	0.0257449	-0.0622933	0.0597145	1.76313e-05	-1.76315e-05	-0.0639289	0.0612159	0.0355385	-0.036436	-0.014686	0.014538
ALG11	sp|Q2TAA5|ALG11_HUMAN GDP-Man:Man(3)GlcNAc(2)-PP-Dol alpha-1,2-mannosyltransferase OS=Homo sapiens OX=9606 GN=ALG11 PE=1 SV=2	6	6	7	7	1.83832e+07	1.21411e+07	1.52621e+07	0.0278436	-0.0283915	0.00725399	-0.00729065	-0.0656804	0.06282	-0.0219291	0.0216007	-0.00828766	0.00824032	-0.0424527	0.0412391	-0.00239951	0.00239553	0.00024441	-0.000244451
ALG13	sp|Q9NP73|ALG13_HUMAN Putative bifunctional UDP-N-acetylglucosamine transferase and deubiquitinase ALG13 OS=Homo sapiens OX=9606 GN=ALG13 PE=1 SV=2	4	5	5	9	7.48382e+06	1.9901e+07	1.36924e+07	0.0446903	-0.0461191	-0.0404386	0.039336	0.0514253	-0.0533264	-0.000869891	0.000869367	-0.144181	0.131072	-0.096505	0.0904523	-0.0456487	0.0442485	0.0237881	-0.0241869
ALG14	sp|Q96F25|ALG14_HUMAN UDP-N-acetylglucosamine transferase subunit ALG14 homolog OS=Homo sapiens OX=9606 GN=ALG14 PE=1 SV=1	3	4	4	5	16104543	2.91652e+07	2.26349e+07	0.065484	-0.0685982	-0.0580955	0.0558464	0.113588	-0.123302	-0.0921197	0.086589	0.0217231	-0.0220552	-0.000824959	0.000824487	0.0212387	-0.021556	0.00692733	-0.00696075
ALG2	sp|Q9H553|ALG2_HUMAN Alpha-1,3/1,6-mannosyltransferase ALG2 OS=Homo sapiens OX=9606 GN=ALG2 PE=1 SV=1	8	8	19	18	6.13906e+07	6.93429e+07	6.53668e+07	-0.00984452	0.0097778	0.0253897	-0.0258446	-0.0576024	0.0553906	-0.079773	0.0755922	-0.0257441	0.0252927	-0.0796936	0.0755209	-0.0358026	0.0349356	-0.0337807	0.0330078
ALG3	sp|Q92685|ALG3_HUMAN Dol-P-Man:Man(5)GlcNAc(2)-PP-Dol alpha-1,3-mannosyltransferase OS=Homo sapiens OX=9606 GN=ALG3 PE=1 SV=1	1	2	3	5	6266484	9.14502e+06	7.70575e+06	0.341783	-0.448749	0.0284268	-0.0289982	0.220612	-0.260545	0.125101	-0.136988	-0.116009	0.107371	-0.055315	0.0532722	0.0175176	-0.0177329	-0.0373197	0.0363786
ALG5	sp|Q9Y673|ALG5_HUMAN Dolichyl-phosphate beta-glucosyltransferase OS=Homo sapiens OX=9606 GN=ALG5 PE=1 SV=1	8	5	19	13	6.54608e+07	1.03773e+08	8.46167e+07	-0.052078	0.0502634	0.0253491	-0.0258025	0.00551386	-0.00553502	-0.0418641	0.0406835	0.0156006	-0.0157711	-0.0311002	0.0304439	-0.00923584	0.00917709	0.0873212	-0.0929488
ALG6	sp|Q9Y672|ALG6_HUMAN Dolichyl pyrophosphate Man9GlcNAc2 alpha-1,3-glucosyltransferase OS=Homo sapiens OX=9606 GN=ALG6 PE=1 SV=2	2	1	2	4	68886360	NA	68886360	0.0145171	-0.0146647	0.0250959	-0.0255402	-0.0115215	0.0114302	-0.0606849	0.058235	-0.0760735	0.0722623	-0.0048401	0.00482392	-0.00736367	0.00732628	0.0442813	-0.0456836
ALG8	sp|Q9BVK2|ALG8_HUMAN Probable dolichyl pyrophosphate Glc1Man9GlcNAc2 alpha-1,3-glucosyltransferase OS=Homo sapiens OX=9606 GN=ALG8 PE=1 SV=2	3	3	9	7	70433412	52607627	6.15205e+07	0.0157798	-0.0159543	-0.048521	0.0469421	0.106143	-0.114577	0.125008	-0.136877	-0.0645839	0.0618162	-0.0267434	0.0262567	0.00863259	-0.00868456	-0.0231368	0.0227716
ALG9	sp|Q9H6U8|ALG9_HUMAN Alpha-1,2-mannosyltransferase ALG9 OS=Homo sapiens OX=9606 GN=ALG9 PE=1 SV=2	9	6	12	10	61123302	2.94463e+07	4.52848e+07	0.0640285	-0.0670027	-0.0351674	0.0343305	0.00817439	-0.00822097	0.0363671	-0.0373076	-0.062688	0.0600771	-0.0395983	0.0385404	0.0102379	-0.0103111	0.0121455	-0.0122486
ALK	sp|Q9UM73|ALK_HUMAN ALK tyrosine kinase receptor OS=Homo sapiens OX=9606 GN=ALK PE=1 SV=3	1	4	1	6	746010	3357853	2.05193e+06	-0.053974	0.0520274	-0.250819	0.213603	-0.307103	0.253066	-0.467017	0.35224	-0.296621	0.245913	-0.138592	0.126437	-0.153697	0.138888	-0.0976025	0.0914157
ALKBH1	sp|Q13686|ALKB1_HUMAN Nucleic acid dioxygenase ALKBH1 OS=Homo sapiens OX=9606 GN=ALKBH1 PE=1 SV=2	6	5	7	8	40452884	7625408	24039146	0.0802485	-0.0849765	-0.0183547	0.0181241	-0.0492519	0.0476259	-0.0038263	0.00381618	-0.0552114	0.0531761	0.0708337	-0.0744919	-0.0508854	0.0491516	0.029604	-0.0302242
ALKBH2	sp|Q6NS38|ALKB2_HUMAN DNA oxidative demethylase ALKBH2 OS=Homo sapiens OX=9606 GN=ALKBH2 PE=1 SV=1	3	4	4	7	1406999	8.34361e+06	4.87531e+06	0.188566	-0.216971	0.0690947	-0.072571	0.189183	-0.217789	0.268912	-0.33079	0.112488	-0.122006	0.106895	-0.115453	0.173439	-0.197176	0.107864	-0.116585
ALKBH3	sp|Q96Q83|ALKB3_HUMAN Alpha-ketoglutarate-dependent dioxygenase alkB homolog 3 OS=Homo sapiens OX=9606 GN=ALKBH3 PE=1 SV=1	1	2	1	3	NA	18465950	18465950	0.0967206	-0.103674	0.0754569	-0.0796224	-0.0249468	0.0245228	-0.0250067	0.0245806	0.00482494	-0.00484113	0.0635243	-0.0664507	0.00250505	-0.00250941	0.0250328	-0.0254748
ALKBH4	sp|Q9NXW9|ALKB4_HUMAN Alpha-ketoglutarate-dependent dioxygenase alkB homolog 4 OS=Homo sapiens OX=9606 GN=ALKBH4 PE=1 SV=1	2	3	2	6	3924683	98647992	5.12863e+07	0.153559	-0.171872	0.029238	-0.0298428	0.0700007	-0.0735711	0.0725156	-0.0763543	-0.00856382	0.00851329	-0.102553	0.0957441	0.0199824	-0.0202631	0.0553309	-0.0575379
ALKBH5	sp|Q6P6C2|ALKB5_HUMAN RNA demethylase ALKBH5 OS=Homo sapiens OX=9606 GN=ALKBH5 PE=1 SV=2	6	8	18	19	29051809	4.53407e+07	3.71962e+07	-0.148073	0.13428	0.0209824	-0.0212921	0.0268663	-0.0273761	-0.101456	0.0947879	0.0790313	-0.0836129	0.100251	-0.107741	0.0927913	-0.0991723	0.102168	-0.109959
ALKBH6	sp|Q3KRA9|ALKB6_HUMAN Alpha-ketoglutarate-dependent dioxygenase alkB homolog 6 OS=Homo sapiens OX=9606 GN=ALKBH6 PE=1 SV=2	3	1	4	1	7990086	7412298	7701192	-0.133079	0.121833	-0.0489348	0.0473293	-0.0153904	0.0152279	0.00441514	-0.0044287	-0.0775553	0.073598	0.00992055	-0.00998924	-0.162675	0.146176	-0.137653	0.125656
ALKBH7	sp|Q9BT30|ALKB7_HUMAN Alpha-ketoglutarate-dependent dioxygenase alkB homolog 7, mitochondrial OS=Homo sapiens OX=9606 GN=ALKBH7 PE=1 SV=1	2	2	4	3	744669	761873	753271	0.163714	-0.184699	-0.045726	0.0443212	-0.00551316	0.00549217	-0.221152	0.191714	-0.0553433	0.0532985	-0.0513502	0.0495852	0.0442864	-0.045689	0.0378752	-0.0388964
ALKBH8	sp|Q96BT7|ALKB8_HUMAN Alkylated DNA repair protein alkB homolog 8 OS=Homo sapiens OX=9606 GN=ALKBH8 PE=1 SV=2	7	8	9	10	5023180	8.76519e+06	6.89418e+06	0.0260989	-0.0265798	0.00378172	-0.00379166	-0.040262	0.0391688	0.0269166	-0.0274284	-0.0151408	0.0149836	-0.0320204	0.0313251	-0.0151545	0.0149969	0.00658193	-0.00661209
ALMS1	sp|Q8TCU4|ALMS1_HUMAN Alstrom syndrome protein 1 OS=Homo sapiens OX=9606 GN=ALMS1 PE=1 SV=4	20	23	23	25	3.29976e+07	1.62101e+07	2.46038e+07	-0.0352659	0.0344243	0.016793	-0.0169908	0.00743934	-0.0074779	0.0968534	-0.103826	0.0707359	-0.0743837	0.0927239	-0.0990952	0.0254744	-0.0259323	0.0319023	-0.0326238
ALPL	sp|P05186|PPBT_HUMAN Alkaline phosphatase, tissue-nonspecific isozyme OS=Homo sapiens OX=9606 GN=ALPL PE=1 SV=4	1	1	1	1	6679540	3672703	5.17612e+06	0.0208485	-0.0211542	-0.0501403	0.0484561	-0.0323377	0.0316287	-0.0246196	0.0242065	0.112335	-0.121826	0.00101398	-0.00101469	-0.326925	0.266356	0.088633	-0.0944368
ALS2	sp|Q96Q42|ALS2_HUMAN Alsin OS=Homo sapiens OX=9606 GN=ALS2 PE=1 SV=2	12	21	15	28	2.85946e+07	4.97103e+07	3.91524e+07	0.0385663	-0.0396256	-0.0454215	0.044035	0.0169442	-0.0171456	-0.0536553	0.0517311	-0.00383351	0.00382335	0.0166891	-0.0168844	-0.0940563	0.0882979	-0.0205954	0.0203055
ALYREF	sp|Q86V81|THOC4_HUMAN THO complex subunit 4 OS=Homo sapiens OX=9606 GN=ALYREF PE=1 SV=3	12	10	71	61	1220978160	6.55931e+08	9.38455e+08	-0.110621	0.10274	0.00967935	-0.00974473	0.00119459	-0.00119558	0.0372419	-0.0382288	0.0585859	-0.0610661	0.0389208	-0.0399999	0.0455743	-0.0470611	0.026185	-0.0266691
AMACR	sp|Q9UHK6|AMACR_HUMAN Alpha-methylacyl-CoA racemase OS=Homo sapiens OX=9606 GN=AMACR PE=1 SV=2	3	6	4	7	1.33357e+06	7.15253e+07	3.64295e+07	0.0808611	-0.0856638	-0.0127423	0.0126307	-0.0334736	0.0327145	0.0920441	-0.0983192	-0.0106796	0.0106011	-0.0816482	0.0772739	-0.0890031	0.0838299	-0.00422744	0.00421509
AMBRA1	sp|Q9C0C7|AMRA1_HUMAN Activating molecule in BECN1-regulated autophagy protein 1 OS=Homo sapiens OX=9606 GN=AMBRA1 PE=1 SV=2	10	9	10	12	8497127	9.37914e+06	8.93813e+06	0.0327966	-0.0335595	-0.0931653	0.0875121	-0.00696321	0.00692976	0.0275875	-0.0281253	-0.00655619	0.00652653	-0.00417793	0.00416587	-0.00144133	0.00143989	0.0503543	-0.0521756
AMD1	sp|P17707|DCAM_HUMAN S-adenosylmethionine decarboxylase proenzyme OS=Homo sapiens OX=9606 GN=AMD1 PE=1 SV=2	2	3	3	4	5036118	22207502	13621810	0.0720662	-0.0758563	0.0485648	-0.0502568	0.127686	-0.140095	0.0952071	-0.101937	0.218798	-0.258017	0.0375179	-0.0385196	-0.191123	0.16874	0.0111619	-0.011249
AMDHD2	sp|Q9Y303|NAGA_HUMAN N-acetylglucosamine-6-phosphate deacetylase OS=Homo sapiens OX=9606 GN=AMDHD2 PE=1 SV=2	8	8	18	14	3.38719e+07	2.19697e+07	2.79208e+07	0.0773221	-0.081702	-0.0435809	0.042303	0.0289828	-0.029577	0.0147126	-0.0148642	-0.00426401	0.00425144	-0.00561801	0.00559622	0.0837049	-0.0888622	0.0379883	-0.0390157
AMFR	sp|Q9UKV5|AMFR_HUMAN E3 ubiquitin-protein ligase AMFR OS=Homo sapiens OX=9606 GN=AMFR PE=1 SV=2	6	8	12	12	14934875	1.447e+07	1.47024e+07	0.0167052	-0.0169009	-0.0702399	0.0669783	0.00535023	-0.00537015	0.0674584	-0.0707681	-0.110659	0.102772	-0.0223366	0.0219961	-0.010646	0.0105681	-0.00516804	0.00514959
AMMECR1L	sp|Q6DCA0|AMERL_HUMAN AMMECR1-like protein OS=Homo sapiens OX=9606 GN=AMMECR1L PE=1 SV=1	1	1	8	3	10265492	11502024	10883758	-0.0174933	0.0172838	-0.0452083	0.0438346	-0.0662416	0.0633332	0.00230197	-0.00230565	-0.0235342	0.0231565	-0.0484191	0.0468467	0.014326	-0.0144696	0.0948709	-0.101551
AMOT	sp|Q4VCS5|AMOT_HUMAN Angiomotin OS=Homo sapiens OX=9606 GN=AMOT PE=1 SV=1	6	15	7	18	1.36096e+08	7.0873e+07	1.03485e+08	0.0511315	-0.0530104	0.0368267	-0.0377914	0.0418043	-0.0430518	-0.0835531	0.0789779	-0.0817624	0.0773761	0.029735	-0.0303608	0.0893873	-0.0952935	0.0349401	-0.0358074
AMOTL1	sp|Q8IY63|AMOL1_HUMAN Angiomotin-like protein 1 OS=Homo sapiens OX=9606 GN=AMOTL1 PE=1 SV=1	10	10	15	18	1.51584e+07	2.02862e+07	1.77223e+07	-0.0831393	0.0786081	-0.0478224	0.0462879	-0.0773101	0.0733771	-0.0920896	0.0865624	0.0376	-0.0386062	0.0134191	-0.0135451	-0.00439128	0.00437795	0.0193492	-0.0196122
AMOTL2	sp|Q9Y2J4|AMOL2_HUMAN Angiomotin-like protein 2 OS=Homo sapiens OX=9606 GN=AMOTL2 PE=1 SV=3	11	6	15	6	15014099	4905805	9959952	-0.00742765	0.00738961	0.0847169	-0.0900036	0.067179	-0.0704606	0.0646327	-0.0676646	-0.0105768	0.0104999	0.0629814	-0.0658569	-0.0768854	0.0729944	0.00847504	-0.00852512
AMPD2	sp|Q01433|AMPD2_HUMAN AMP deaminase 2 OS=Homo sapiens OX=9606 GN=AMPD2 PE=1 SV=2	21	20	48	50	8.68467e+07	134062432	1.10455e+08	-0.0228109	0.0224558	-0.00559258	0.00557098	-0.0272403	0.0267355	-0.0872118	0.082239	-0.0326365	0.0319145	-0.0641928	0.0614578	-0.066507	0.0635757	0.00833932	-0.0083878
AMPD3	sp|Q01432|AMPD3_HUMAN AMP deaminase 3 OS=Homo sapiens OX=9606 GN=AMPD3 PE=1 SV=1	6	1	6	1	2.36217e+07	1139080	1.23804e+07	0.0405182	-0.0416892	8.36506e-05	-8.36555e-05	0.109511	-0.118512	-0.113946	0.105601	-0.0214932	0.0211777	0.0429749	-0.0442945	-0.317003	0.259742	-0.291462	0.242361
AMPH	sp|P49418|AMPH_HUMAN Amphiphysin OS=Homo sapiens OX=9606 GN=AMPH PE=1 SV=1	10	15	19	34	38631856	86053280	62342568	-0.0158044	0.0156332	0.0460837	-0.0476045	-0.00296228	0.00295621	-0.134226	0.122794	0.12779	-0.140219	0.151436	-0.169217	0.0661104	-0.0692859	-0.0125508	0.0124425
AMZ2	sp|Q86W34|AMZ2_HUMAN Archaemetzincin-2 OS=Homo sapiens OX=9606 GN=AMZ2 PE=1 SV=2	6	2	10	3	8.84834e+06	16668901	1.27586e+07	0.0472659	-0.0488671	0.0280436	-0.0285996	-0.0415482	0.0403851	0.00792343	-0.00796719	-0.0393358	0.0382917	-0.113225	0.104982	-0.0428396	0.0416041	0.014709	-0.0148605
ANAPC1	sp|Q9H1A4|APC1_HUMAN Anaphase-promoting complex subunit 1 OS=Homo sapiens OX=9606 GN=ANAPC1 PE=1 SV=1	22	24	41	40	1.16731e+08	7.42444e+07	9.54879e+07	0.0609795	-0.0636712	-0.0394319	0.0383828	0.0218271	-0.0221624	0.0458156	-0.0473184	-0.00752664	0.00748757	0.0254673	-0.0259249	0.0183945	-0.0186321	0.012897	-0.0130133
ANAPC10	sp|Q9UM13|APC10_HUMAN Anaphase-promoting complex subunit 10 OS=Homo sapiens OX=9606 GN=ANAPC10 PE=1 SV=1	3	3	5	3	1.35489e+07	2.32389e+07	1.83939e+07	0.0339124	-0.0347287	0.0535142	-0.0555759	0.0386755	-0.0397409	0.0797378	-0.0844041	0.102351	-0.110171	0.110955	-0.120205	0.022203	-0.0225501	-0.0763233	0.0724876
ANAPC16	sp|Q96DE5|APC16_HUMAN Anaphase-promoting complex subunit 16 OS=Homo sapiens OX=9606 GN=ANAPC16 PE=1 SV=1	3	4	3	7	1.97805e+07	11375011	1.55778e+07	-0.194591	0.171436	0.245398	-0.295872	-0.0511795	0.0494259	0.140593	-0.155788	0.0960852	-0.102944	0.0933452	-0.0998052	0.123226	-0.134743	-0.0681223	0.0650502
ANAPC2	sp|Q9UJX6|ANC2_HUMAN Anaphase-promoting complex subunit 2 OS=Homo sapiens OX=9606 GN=ANAPC2 PE=1 SV=1	11	13	16	16	20515642	1.89376e+07	1.97266e+07	0.0480255	-0.0496794	-0.0562043	0.0540966	0.0650234	-0.0680929	0.000578316	-0.000578548	-0.0366633	0.0357546	-0.00460077	0.00458615	0.0812977	-0.086154	-0.0531716	0.0512814
ANAPC4	sp|Q9UJX5|APC4_HUMAN Anaphase-promoting complex subunit 4 OS=Homo sapiens OX=9606 GN=ANAPC4 PE=1 SV=2	12	12	14	22	16731125	285351927	151041526	0.0381911	-0.0392297	0.00219247	-0.0021958	0.0470565	-0.0486433	0.0375896	-0.0385953	-0.00992928	0.00986141	0.0372618	-0.0382498	0.0457863	-0.0472872	0.0199152	-0.020194
ANAPC5	sp|Q9UJX4|APC5_HUMAN Anaphase-promoting complex subunit 5 OS=Homo sapiens OX=9606 GN=ANAPC5 PE=1 SV=2	14	12	28	28	17317411	1.67035e+07	1.70105e+07	0.0444616	-0.0458755	-0.047353	0.045848	0.0666528	-0.0698819	0.0369535	-0.037925	0.0240249	-0.0244317	0.0589207	-0.0614299	-0.00179066	0.00178844	0.00356328	-0.0035721
ANAPC7	sp|Q9UJX3|APC7_HUMAN Anaphase-promoting complex subunit 7 OS=Homo sapiens OX=9606 GN=ANAPC7 PE=1 SV=4	11	12	20	21	6.4035e+07	7.57489e+07	69891966	0.0525413	-0.0545274	0.00698938	-0.00702341	0.104482	-0.112643	0.12172	-0.132944	0.0643233	-0.0673256	0.0603555	-0.0629912	0.131636	-0.144863	0.00333671	-0.00334444
ANGEL2	sp|Q5VTE6|ANGE2_HUMAN Protein angel homolog 2 OS=Homo sapiens OX=9606 GN=ANGEL2 PE=2 SV=1	6	6	11	11	66481526	1.57839e+07	4.11327e+07	0.0188191	-0.0190678	-0.0143162	0.0141756	-0.0536774	0.0517517	-0.0061063	0.00608057	-0.0364319	0.0355345	-0.0142913	0.0141512	-0.0118927	0.0117955	0.00994712	-0.0100162
ANGPT1	sp|Q15389|ANGP1_HUMAN Angiopoietin-1 OS=Homo sapiens OX=9606 GN=ANGPT1 PE=1 SV=2	1	1	1	1	21483758	4089126	12786442	-0.0487624	0.047168	-0.0256456	0.0251977	0.00114536	-0.00114627	-0.0016995	0.0016975	0.0411252	-0.042332	-0.0914373	0.0859858	-0.122799	0.113161	-0.0454368	0.0440493
ANGPTL2	sp|Q9UKU9|ANGL2_HUMAN Angiopoietin-related protein 2 OS=Homo sapiens OX=9606 GN=ANGPTL2 PE=1 SV=1	7	7	9	8	9.41614e+06	6044939	7.73054e+06	-0.166877	0.14956	-0.0671278	0.0641428	-0.0842569	0.0796065	0.0277732	-0.0283184	-0.174502	0.155654	-0.0210376	0.0207353	-0.106055	0.0987897	-0.0218986	0.0215712
ANGPTL4	sp|Q9BY76|ANGL4_HUMAN Angiopoietin-related protein 4 OS=Homo sapiens OX=9606 GN=ANGPTL4 PE=1 SV=2	1	2	1	4	NA	34273824	34273824	0.121771	-0.133004	-0.0356692	0.0348086	-0.0416117	0.0404451	0.197278	-0.228593	0.308729	-0.393304	0.17486	-0.199015	0.457246	-0.673276	0.125104	-0.136991
ANK1	sp|P16157|ANK1_HUMAN Ankyrin-1 OS=Homo sapiens OX=9606 GN=ANK1 PE=1 SV=3	10	25	19	31	4544842	18680568	11612705	-0.0149928	0.0148386	-0.055942	0.0538535	-0.234973	0.202009	-0.165912	0.148785	0.0192728	-0.0195338	-0.0327978	0.0320687	0.0111983	-0.0112859	-0.0214794	0.0211643
ANK2	sp|Q01484|ANK2_HUMAN Ankyrin-2 OS=Homo sapiens OX=9606 GN=ANK2 PE=1 SV=4	29	28	68	66	1.17518e+08	1.3459e+08	126053676	-0.0674322	0.0644206	-0.00273805	0.00273286	0.00263259	-0.0026374	-0.0573689	0.0551746	-0.0134638	0.0133393	-0.033919	0.0331398	-0.044982	0.0436218	-0.0122301	0.0121273
ANK3	sp|Q12955|ANK3_HUMAN Ankyrin-3 OS=Homo sapiens OX=9606 GN=ANK3 PE=1 SV=3	43	26	95	37	1.0287e+08	17981344	6.04257e+07	0.00121397	-0.00121499	-0.0431562	0.0419026	-0.0104027	0.0103282	-0.0614976	0.0589829	-0.021949	0.0216201	0.0172877	-0.0174974	-0.253834	0.215785	-0.0431518	0.0418985
ANKFY1	sp|Q9P2R3|ANFY1_HUMAN Rabankyrin-5 OS=Homo sapiens OX=9606 GN=ANKFY1 PE=1 SV=2	30	24	58	54	9.66811e+07	115312056	1.05997e+08	0.0162451	-0.0164301	-0.02011	0.0198335	-0.012918	0.0128034	0.0458881	-0.0473957	0.0242242	-0.0246379	-0.00525456	0.00523549	-0.0517873	0.0499926	0.0201245	-0.0204092
ANKH	sp|Q9HCJ1|ANKH_HUMAN Progressive ankylosis protein homolog OS=Homo sapiens OX=9606 GN=ANKH PE=1 SV=2	1	5	1	5	4041272	2.92557e+07	1.66485e+07	0.0329532	-0.0337235	-0.00664383	0.00661337	0.000767611	-0.00076802	0.0102225	-0.0102955	-9.0885e-06	9.08844e-06	0.0444125	-0.0458232	-0.0125527	0.0124445	-0.0496848	0.0480305
ANKHD1	sp|Q8IWZ3|ANKH1_HUMAN Ankyrin repeat and KH domain-containing protein 1 OS=Homo sapiens OX=9606 GN=ANKHD1 PE=1 SV=1	32	27	95	74	79655464	36251048	57953256	-0.0293761	0.0287899	-0.0338072	0.033033	0.013665	-0.0137957	-0.0188628	0.0186193	0.066638	-0.0698657	0.0554026	-0.0576154	0.00294693	-0.00295296	0.0290963	-0.0296952
ANKIB1	sp|Q9P2G1|AKIB1_HUMAN Ankyrin repeat and IBR domain-containing protein 1 OS=Homo sapiens OX=9606 GN=ANKIB1 PE=1 SV=3	9	15	13	20	1.08332e+07	5.24309e+07	3.1632e+07	-0.0154528	0.015289	-0.00192384	0.00192128	-0.0881823	0.0831014	-0.0047472	0.00473163	-0.0569767	0.0548117	-0.129022	0.118425	-0.1167	0.107963	-0.00193171	0.00192913
ANKLE2	sp|Q86XL3|ANKL2_HUMAN Ankyrin repeat and LEM domain-containing protein 2 OS=Homo sapiens OX=9606 GN=ANKLE2 PE=1 SV=4	23	22	41	36	42469382	2.91192e+08	1.66831e+08	-0.0124838	0.0123767	0.0603413	-0.0629757	-0.0149667	0.014813	0.0273733	-0.0279027	-0.0150275	0.0148726	0.00522728	-0.00524628	0.0142871	-0.01443	0.00215647	-0.0021597
ANKMY2	sp|Q8IV38|ANKY2_HUMAN Ankyrin repeat and MYND domain-containing protein 2 OS=Homo sapiens OX=9606 GN=ANKMY2 PE=1 SV=1	14	11	28	21	97254472	6.34868e+07	8.03706e+07	-0.0632703	0.0606117	-0.0267401	0.0262534	-0.088443	0.0833328	-0.077467	0.0735185	-0.0377032	0.0367429	-0.0830734	0.0785492	-0.0335137	0.0327528	-0.0138709	0.0137388
ANKRA2	sp|Q9H9E1|ANRA2_HUMAN Ankyrin repeat family A protein 2 OS=Homo sapiens OX=9606 GN=ANKRA2 PE=1 SV=1	1	2	1	2	938316	4.62979e+06	2.78405e+06	-0.258496	0.219142	-0.363634	0.290183	-0.12483	0.114884	-0.121464	0.112027	-0.00331	0.00330242	-0.322416	0.263359	-0.033806	0.033032	-0.183488	0.162763
ANKRD10	sp|Q9NXR5|ANR10_HUMAN Ankyrin repeat domain-containing protein 10 OS=Homo sapiens OX=9606 GN=ANKRD10 PE=1 SV=2	1	1	1	2	NA	4671838	4671838	0.0917722	-0.0980089	0.064496	-0.0675148	0.0777264	-0.0821536	0.12828	-0.140809	0.157389	-0.176685	0.0809561	-0.0857704	-0.0296958	0.0290968	0.077695	-0.0821185
ANKRD11	sp|Q6UB99|ANR11_HUMAN Ankyrin repeat domain-containing protein 11 OS=Homo sapiens OX=9606 GN=ANKRD11 PE=1 SV=3	20	26	29	29	9.02545e+06	43714034	2.63697e+07	-0.0523997	0.0505631	-0.0527366	0.0508766	0.0384808	-0.0395354	0.026407	-0.0268994	-0.0185444	0.0183091	0.0124307	-0.0125387	0.0792599	-0.0838687	0.0016354	-0.00163726
ANKRD12	sp|Q6UB98|ANR12_HUMAN Ankyrin repeat domain-containing protein 12 OS=Homo sapiens OX=9606 GN=ANKRD12 PE=1 SV=3	7	9	8	11	5.80903e+06	3366233	4.58763e+06	-0.0143594	0.0142179	0.023744	-0.0241413	-0.00504864	0.00503104	-0.0327289	0.0320029	0.0168138	-0.0170121	-0.0378158	0.0368498	9.63808e-06	-9.63815e-06	0.0727996	-0.0766693
ANKRD13A	sp|Q8IZ07|AN13A_HUMAN Ankyrin repeat domain-containing protein 13A OS=Homo sapiens OX=9606 GN=ANKRD13A PE=1 SV=3	15	11	29	20	2.54949e+08	7.40706e+07	1.6451e+08	0.0230228	-0.0233961	-0.014422	0.0142793	0.0351967	-0.0360769	0.00843353	-0.00848312	0.0603116	-0.0629433	-0.0101775	0.0101062	0.0230365	-0.0234103	0.0325417	-0.0332927
ANKRD13C	sp|Q8N6S4|AN13C_HUMAN Ankyrin repeat domain-containing protein 13C OS=Homo sapiens OX=9606 GN=ANKRD13C PE=2 SV=2	1	2	1	2	2005468	3969406	2987437	0.282213	-0.351183	0.0835598	-0.0886986	0.106969	-0.115539	0.190435	-0.219452	-0.00215775	0.00215453	-0.0979616	0.0917307	-0.017741	0.0175255	0.0171295	-0.0173354
ANKRD13D	sp|Q6ZTN6|AN13D_HUMAN Ankyrin repeat domain-containing protein 13D OS=Homo sapiens OX=9606 GN=ANKRD13D PE=1 SV=2	4	9	5	11	4.37409e+06	9.57221e+06	6.97315e+06	0.0100118	-0.0100817	-0.12143	0.111998	-0.0855285	0.0807406	-0.0508318	0.0491016	-0.101763	0.0950556	-0.0800899	0.0758767	-0.0959268	0.0899442	-0.0892067	0.0840105
ANKRD16	sp|Q6P6B7|ANR16_HUMAN Ankyrin repeat domain-containing protein 16 OS=Homo sapiens OX=9606 GN=ANKRD16 PE=1 SV=1	3	5	3	6	7401075	6.52735e+06	6.96421e+06	0.0342294	-0.0350613	0.0580577	-0.0604924	0.0600678	-0.0626779	0.000943762	-0.000944379	0.126213	-0.138323	0.0764328	-0.0807097	0.114858	-0.1248	0.0181232	-0.0183538
ANKRD17	sp|O75179|ANR17_HUMAN Ankyrin repeat domain-containing protein 17 OS=Homo sapiens OX=9606 GN=ANKRD17 PE=1 SV=3	23	26	82	83	4.77658e+07	1.57153e+08	102459510	0.0133854	-0.0135107	0.00618628	-0.00621292	-0.0405198	0.0394128	-0.0265993	0.0261178	-0.0637751	0.0610748	-0.0425259	0.0413081	-0.027534	0.0270184	-0.0233297	0.0229584
ANKRD20A12P	sp|Q8NF67|A2012_HUMAN Putative ankyrin repeat domain-containing protein 20A12 pseudogene OS=Homo sapiens OX=9606 GN=ANKRD20A12P PE=5 SV=3	1	1	2	2	12494779	11195682	1.18452e+07	0.0501399	-0.0519454	0.072796	-0.0766653	-0.488101	0.364053	-0.352696	0.283188	-0.443299	0.338623	-0.328827	0.267616	-0.402251	0.314202	-0.0124834	0.0123763
ANKRD26	sp|Q9UPS8|ANR26_HUMAN Ankyrin repeat domain-containing protein 26 OS=Homo sapiens OX=9606 GN=ANKRD26 PE=1 SV=3	4	1	5	2	3329738	3331832	3330785	0.0107379	-0.0108184	0.087847	-0.0935449	0.0465858	-0.0481404	0.11497	-0.124931	0.114073	-0.123873	0.130299	-0.143246	-0.0450864	0.0437199	0.0745494	-0.0786125
ANKRD27	sp|Q96NW4|ANR27_HUMAN Ankyrin repeat domain-containing protein 27 OS=Homo sapiens OX=9606 GN=ANKRD27 PE=1 SV=2	9	6	10	10	103762647	1.18878e+07	5.78252e+07	-0.0362937	0.035403	-0.00934029	0.00928021	0.0752396	-0.0793805	0.0173277	-0.0175384	-0.0972249	0.0910845	-0.0951115	0.0892271	0.0176175	-0.0178353	-0.0349194	0.0340942
ANKRD28	sp|O15084|ANR28_HUMAN Serine/threonine-protein phosphatase 6 regulatory ankyrin repeat subunit A OS=Homo sapiens OX=9606 GN=ANKRD28 PE=1 SV=5	10	10	16	14	1.47703e+07	20692693	1.77315e+07	0.017734	-0.0179547	-0.0584722	0.0561944	0.0184779	-0.0187176	-0.0715776	0.0681936	-0.0163392	0.0161563	-0.000649496	0.000649204	0.0758664	-0.0800784	-0.00727178	0.00723531
ANKRD39	sp|Q53RE8|ANR39_HUMAN Ankyrin repeat domain-containing protein 39 OS=Homo sapiens OX=9606 GN=ANKRD39 PE=1 SV=1	2	2	4	5	15104959	NA	15104959	0.134759	-0.148656	0.0767783	-0.0810952	-0.00156016	0.00155847	-0.0601133	0.0577084	-0.0812896	0.0769525	0.0226729	-0.0230349	-0.0297087	0.0291093	0.00626472	-0.00629204
ANKRD40	sp|Q6AI12|ANR40_HUMAN Ankyrin repeat domain-containing protein 40 OS=Homo sapiens OX=9606 GN=ANKRD40 PE=1 SV=2	4	5	6	7	7.00651e+07	10380216	4.02227e+07	-0.102173	0.0954128	0.00347414	-0.00348253	-0.0198619	0.0195922	0.0345827	-0.0354321	0.0385902	-0.0396508	-0.0691313	0.0659696	0.0564257	-0.0587227	-0.0450718	0.0437063
ANKRD44	sp|Q8N8A2|ANR44_HUMAN Serine/threonine-protein phosphatase 6 regulatory ankyrin repeat subunit B OS=Homo sapiens OX=9606 GN=ANKRD44 PE=1 SV=3	12	8	31	19	8.90812e+07	3.90616e+07	64071387	0.0295432	-0.0301608	-0.0271585	0.0266567	-0.0112538	0.0111667	0.0445203	-0.0459381	0.0294855	-0.0301007	0.0200939	-0.0203777	0.0246212	-0.0250487	-0.11185	0.103799
ANKRD45	sp|Q5TZF3|ANR45_HUMAN Ankyrin repeat domain-containing protein 45 OS=Homo sapiens OX=9606 GN=ANKRD45 PE=1 SV=1	1	3	1	7	2249954	7188869	4.71941e+06	0.177579	-0.202545	0.0212804	-0.021599	0.0459181	-0.0474278	-0.0102373	0.0101652	0.149132	-0.166344	0.132876	-0.146367	-0.00729888	0.00726214	-0.0770912	0.0731799
ANKRD46	sp|Q86W74|ANR46_HUMAN Ankyrin repeat domain-containing protein 46 OS=Homo sapiens OX=9606 GN=ANKRD46 PE=1 SV=1	2	2	3	3	3712537	9.80718e+06	6.75986e+06	-0.109401	0.101686	-0.0505527	0.0488411	-0.0613526	0.0588496	-0.0857694	0.0809552	-0.0954109	0.0894906	-0.0638388	0.0611333	-0.109303	0.101601	-0.0652222	0.0624007
ANKRD49	sp|Q8WVL7|ANR49_HUMAN Ankyrin repeat domain-containing protein 49 OS=Homo sapiens OX=9606 GN=ANKRD49 PE=1 SV=1	3	3	4	4	9006155	7.47312e+06	8.23964e+06	0.0527142	-0.0547136	-0.070162	0.0669075	0.0202075	-0.0204946	-0.011277	0.0111895	-0.0371125	0.0361817	-0.101062	0.0944436	-0.140905	0.12836	0.0968539	-0.103827
ANKRD50	sp|Q9ULJ7|ANR50_HUMAN Ankyrin repeat domain-containing protein 50 OS=Homo sapiens OX=9606 GN=ANKRD50 PE=1 SV=4	11	13	12	19	2.4537e+07	1.74791e+07	2.10081e+07	-0.00813268	0.00808709	0.0572145	-0.0595775	-0.0925733	0.0869896	0.0279826	-0.0285361	0.00239221	-0.00239619	-0.0335438	0.0327816	-0.0578002	0.0555734	0.0189201	-0.0191715
ANKRD52	sp|Q8NB46|ANR52_HUMAN Serine/threonine-protein phosphatase 6 regulatory ankyrin repeat subunit C OS=Homo sapiens OX=9606 GN=ANKRD52 PE=1 SV=3	9	12	18	23	2.17971e+07	4.98726e+07	3.58349e+07	0.00230649	-0.00231018	0.061447	-0.064181	-0.00306395	0.00305745	-0.0625799	0.0599779	-0.0786717	0.0746026	-0.0854747	0.0806926	-0.0991404	0.0927634	-0.000695555	0.000695219
ANKRD54	sp|Q6NXT1|ANR54_HUMAN Ankyrin repeat domain-containing protein 54 OS=Homo sapiens OX=9606 GN=ANKRD54 PE=1 SV=2	1	2	1	2	28397326	3894017	1.61457e+07	-0.0204415	0.0201559	0.0814072	-0.086277	0.0657198	-0.068857	0.212609	-0.249448	-0.064723	0.0619436	-0.0751916	0.0714661	-0.10088	0.0942848	-0.014052	0.0139164
ANKS1A	sp|Q92625|ANS1A_HUMAN Ankyrin repeat and SAM domain-containing protein 1A OS=Homo sapiens OX=9606 GN=ANKS1A PE=1 SV=4	20	19	44	35	33344910	1.05899e+08	6.96217e+07	-0.0267443	0.0262575	-0.0241675	0.0237693	-0.0192453	0.018992	0.0449746	-0.0464218	0.00667451	-0.00670553	0.029221	-0.0298252	-0.0407	0.0395833	0.038994	-0.0400773
ANKS1B	sp|Q7Z6G8|ANS1B_HUMAN Ankyrin repeat and sterile alpha motif domain-containing protein 1B OS=Homo sapiens OX=9606 GN=ANKS1B PE=1 SV=2	6	2	11	2	6549737	5190482	5.87011e+06	-0.0642755	0.0615336	0.0117567	-0.0118533	0.0689323	-0.0723919	-0.053722	0.0517932	-0.0229567	0.0225971	0.0262766	-0.026764	-0.0497363	0.0480787	-0.0230497	0.0226872
ANKS3	sp|Q6ZW76|ANKS3_HUMAN Ankyrin repeat and SAM domain-containing protein 3 OS=Homo sapiens OX=9606 GN=ANKS3 PE=1 SV=1	1	3	1	4	1533362	3.07164e+06	2.3025e+06	0.0673801	-0.0706819	0.0571878	-0.0595486	-0.0049967	0.00497946	-0.0545332	0.0525467	-0.027746	0.0272224	0.00894652	-0.00900235	-0.0292951	0.028712	-0.012836	0.0127228
ANKS6	sp|Q68DC2|ANKS6_HUMAN Ankyrin repeat and SAM domain-containing protein 6 OS=Homo sapiens OX=9606 GN=ANKS6 PE=1 SV=2	4	4	5	5	1.06655e+07	3.64212e+07	23543303	0.0398808	-0.0410147	0.00728386	-0.00732082	0.0447481	-0.0461806	-0.0293715	0.0287854	-0.0341551	0.0333652	-0.0598631	0.0574778	0.0307114	-0.0313794	-0.108697	0.101078
ANKZF1	sp|Q9H8Y5|ANKZ1_HUMAN Ankyrin repeat and zinc finger domain-containing protein 1 OS=Homo sapiens OX=9606 GN=ANKZF1 PE=1 SV=1	8	8	13	13	1.33805e+07	1.53823e+07	1.43814e+07	-0.0395633	0.0385072	0.0307182	-0.0313866	0.00771616	-0.00775765	-0.0629329	0.060302	-0.00464145	0.00462657	-0.0152314	0.0150723	0.00908919	-0.00914682	-0.0371102	0.0361795
ANLN	sp|Q9NQW6|ANLN_HUMAN Anillin OS=Homo sapiens OX=9606 GN=ANLN PE=1 SV=2	28	21	57	38	8.94928e+07	115953512	1.02723e+08	-0.135177	0.123589	-0.192702	0.169969	0.121871	-0.133124	0.185516	-0.212941	0.241896	-0.29079	0.33749	-0.441354	0.0723213	-0.0761389	-0.260249	0.2204
ANO10	sp|Q9NW15|ANO10_HUMAN Anoctamin-10 OS=Homo sapiens OX=9606 GN=ANO10 PE=1 SV=2	11	13	22	23	2.7047e+08	96330616	1.834e+08	-0.0373464	0.036404	-0.0689002	0.0657591	-0.0511166	0.0493673	-0.0404963	0.0393905	-0.042207	0.0410072	-0.0462264	0.0447911	0.0039256	-0.00393631	0.019664	-0.0199358
ANO6	sp|Q4KMQ2|ANO6_HUMAN Anoctamin-6 OS=Homo sapiens OX=9606 GN=ANO6 PE=1 SV=2	11	14	13	19	5.30878e+07	2.93427e+07	41215244	0.0608764	-0.0635588	0.0172805	-0.01749	0.021939	-0.0222777	0.091341	-0.0975173	0.0503602	-0.0521819	0.0241616	-0.0245732	0.102244	-0.110046	-0.00581725	0.00579389
ANO8	sp|Q9HCE9|ANO8_HUMAN Anoctamin-8 OS=Homo sapiens OX=9606 GN=ANO8 PE=1 SV=3	8	8	18	9	8.84581e+06	10384735	9.61527e+06	0.0190188	-0.0192729	-0.0734022	0.0698477	0.0224931	-0.0228494	0.0185764	-0.0188188	-0.036597	0.0356915	0.0491634	-0.0508981	0.0515917	-0.0535053	0.0385114	-0.0395677
ANP32A	sp|P39687|AN32A_HUMAN Acidic leucine-rich nuclear phosphoprotein 32 family member A OS=Homo sapiens OX=9606 GN=ANP32A PE=1 SV=1	9	12	134	131	3.19837e+08	7.40035e+08	5.29936e+08	-0.020861	0.0205637	0.0124557	-0.0125642	-0.0121883	0.0120862	-0.0105285	0.0104523	-0.0312211	0.0305598	-0.0250588	0.024631	0.0312063	-0.0318963	0.00476661	-0.00478242
ANP32B	sp|Q92688|AN32B_HUMAN Acidic leucine-rich nuclear phosphoprotein 32 family member B OS=Homo sapiens OX=9606 GN=ANP32B PE=1 SV=1	7	9	91	83	1.544e+09	860410784	1.20221e+09	0.0202541	-0.0205425	0.0325291	-0.0332796	0.0132905	-0.0134141	0.035422	-0.0363137	0.00413472	-0.0041466	0.0458335	-0.0473376	0.0514686	-0.0533729	0.0122415	-0.0123463
ANP32E	sp|Q9BTT0|AN32E_HUMAN Acidic leucine-rich nuclear phosphoprotein 32 family member E OS=Homo sapiens OX=9606 GN=ANP32E PE=1 SV=1	7	9	54	69	3.99996e+08	1.09543e+08	2.5477e+08	-0.00264884	0.00264398	-0.00669776	0.00666681	0.0381416	-0.0391774	0.0241302	-0.0245407	0.0612349	-0.0639496	0.0369366	-0.0379072	0.0320247	-0.0327518	0.0723947	-0.0762203
ANPEP	sp|P15144|AMPN_HUMAN Aminopeptidase N OS=Homo sapiens OX=9606 GN=ANPEP PE=1 SV=4	21	8	52	11	9.30031e+07	1.35667e+07	5.32849e+07	-0.0321804	0.0314782	0.00536648	-0.00538652	0.00426276	-0.00427539	0.0455436	-0.0470283	-0.103158	0.0962711	-0.0222178	0.0218808	-0.254982	0.216613	-0.0809215	0.0766226
ANTXR1	sp|Q9H6X2|ANTR1_HUMAN Anthrax toxin receptor 1 OS=Homo sapiens OX=9606 GN=ANTXR1 PE=1 SV=2	4	4	5	5	1.72059e+07	33832492	2.55192e+07	-0.00941981	0.00935871	0.033345	-0.034134	0.0474764	-0.0490921	0.0241469	-0.0245579	-0.0136128	0.0134855	-0.039921	0.038846	-0.131152	0.120217	-0.00673968	0.00670834
ANTXR2	sp|P58335|ANTR2_HUMAN Anthrax toxin receptor 2 OS=Homo sapiens OX=9606 GN=ANTXR2 PE=1 SV=5	7	10	14	15	5.3733e+07	5.47343e+07	5.42337e+07	0.00197163	-0.00197433	0.0496145	-0.0513817	0.0539667	-0.0560641	-0.0174634	0.0172545	0.0328669	-0.0336331	0.00591656	-0.00594093	-0.0809173	0.0766189	-0.00343819	0.00343001
ANXA1	sp|P04083|ANXA1_HUMAN Annexin A1 OS=Homo sapiens OX=9606 GN=ANXA1 PE=1 SV=2	23	23	267	237	7.2869e+08	1511418496	1.12005e+09	-0.0202924	0.020011	-0.0418608	0.0406804	-0.112252	0.104145	-0.0653855	0.0625501	-0.0509667	0.0492274	-0.0938649	0.0881291	-0.150937	0.13663	-0.0621358	0.0595698
ANXA11	sp|P50995|ANX11_HUMAN Annexin A11 OS=Homo sapiens OX=9606 GN=ANXA11 PE=1 SV=1	23	17	69	57	2.47139e+08	1.09536e+08	1.78338e+08	-0.0440243	0.0427205	-0.0333652	0.032611	0.00502599	-0.00504356	-0.0270333	0.0265361	0.0372648	-0.038253	-0.0263663	0.0258931	-0.0470523	0.0455661	-0.00773436	0.00769312
ANXA2	sp|P07355|ANXA2_HUMAN Annexin A2 OS=Homo sapiens OX=9606 GN=ANXA2 PE=1 SV=2	10	12	449	604	309676320	2883218560	1596447440	-0.00660786	0.00657773	0.0177575	-0.0179788	-0.0188922	0.018648	-0.042692	0.0414649	-0.0604146	0.057986	-0.0584819	0.0562033	-0.0393972	0.0383499	0.00185211	-0.00185449
ANXA4	sp|P09525|ANXA4_HUMAN Annexin A4 OS=Homo sapiens OX=9606 GN=ANXA4 PE=1 SV=4	26	18	97	49	567135696	90850232	328992964	-0.0283976	0.0278494	0.0787855	-0.0833377	-0.171318	0.153116	-0.108264	0.100704	-0.18949	0.167466	-0.154634	0.139653	-0.233896	0.201213	-0.0912917	0.0858571
ANXA5	sp|P08758|ANXA5_HUMAN Annexin A5 OS=Homo sapiens OX=9606 GN=ANXA5 PE=1 SV=2	27	23	321	231	2.51835e+09	2041502848	2.27993e+09	-0.00984325	0.00977654	-0.0394172	0.0383688	-0.0237948	0.0234087	-0.0341793	0.0333882	-0.0123712	0.012266	-0.0457139	0.0443098	-0.0511448	0.0493935	-0.0265393	0.0260599
ANXA6	sp|P08133|ANXA6_HUMAN Annexin A6 OS=Homo sapiens OX=9606 GN=ANXA6 PE=1 SV=3	45	50	236	328	5.19852e+08	1413259648	9.66556e+08	-0.00658841	0.00655846	0.0121186	-0.0122213	-0.00478126	0.00476546	0.00789133	-0.00793473	-0.0146597	0.0145122	-0.0600617	0.0576609	-0.0778813	0.0738915	-0.020455	0.0201691
ANXA7	sp|P20073|ANXA7_HUMAN Annexin A7 OS=Homo sapiens OX=9606 GN=ANXA7 PE=1 SV=3	14	12	38	40	1.14885e+08	2.37151e+08	1.76018e+08	0.0157469	-0.0159206	0.00969035	-0.00975588	-0.038672	0.0376623	-0.0043855	0.00437221	-0.0139721	0.0138381	-0.0344022	0.0336009	-0.0350443	0.0342132	-0.00821062	0.00816416
AP1AR	sp|Q63HQ0|AP1AR_HUMAN AP-1 complex-associated regulatory protein OS=Homo sapiens OX=9606 GN=AP1AR PE=1 SV=1	4	2	4	2	1.39667e+07	2.40593e+06	8.1863e+06	-0.082702	0.0782171	-0.0277949	0.0272695	-0.0539477	0.0520029	-0.0037102	0.00370068	0.0130139	-0.0131323	-0.00668956	0.00665869	-0.0373317	0.0363901	-0.0201639	0.019886
AP1B1	sp|Q10567|AP1B1_HUMAN AP-1 complex subunit beta-1 OS=Homo sapiens OX=9606 GN=AP1B1 PE=1 SV=2	23	17	167	140	121985864	1.10672e+08	1.16329e+08	0.00677504	-0.006807	-0.00362468	0.00361559	0.0287283	-0.029312	-0.034245	0.0334509	0.000217174	-0.000217206	-0.00232546	0.00232172	-0.0625897	0.0599869	-0.00571895	0.00569637
AP1G1	sp|O43747|AP1G1_HUMAN AP-1 complex subunit gamma-1 OS=Homo sapiens OX=9606 GN=AP1G1 PE=1 SV=5	25	20	77	52	2.0461e+08	178407096	1.91509e+08	0.107601	-0.116277	-0.00689463	0.00686184	0.0596513	-0.0622245	0.0689834	-0.0724483	-0.0457794	0.0443713	-0.0462579	0.0448207	-0.054968	0.0529503	0.0387916	-0.0398635
AP1G2	sp|O75843|AP1G2_HUMAN AP-1 complex subunit gamma-like 2 OS=Homo sapiens OX=9606 GN=AP1G2 PE=1 SV=1	3	3	4	3	1531519	4.60869e+06	3.0701e+06	-0.00202262	0.00201979	-0.00986153	0.00979458	0.0605288	-0.06318	0.0289439	-0.0295365	0.0234549	-0.0238426	-0.0348476	0.0340257	-0.272532	0.229138	-0.136973	0.125088
AP1M1	sp|Q9BXS5|AP1M1_HUMAN AP-1 complex subunit mu-1 OS=Homo sapiens OX=9606 GN=AP1M1 PE=1 SV=3	16	12	55	57	2.4304e+08	1.26646e+08	184843088	0.00762602	-0.00766655	0.00164246	-0.00164433	0.00540312	-0.00542343	0.0279441	-0.028496	-0.0331827	0.0324366	0.00286453	-0.00287023	-0.00930582	0.00924618	-0.0210334	0.0207312
AP1S1	sp|P61966|AP1S1_HUMAN AP-1 complex subunit sigma-1A OS=Homo sapiens OX=9606 GN=AP1S1 PE=1 SV=1	2	3	7	10	9110211	3.10898e+07	2.01e+07	0.166182	-0.187846	0.031908	-0.0326297	0.023069	-0.0234438	-0.0558965	0.0538113	-0.0441416	0.042831	-0.114678	0.106229	-0.00951484	0.0094525	0.0698958	-0.0734553
AP1S2	sp|P56377|AP1S2_HUMAN AP-1 complex subunit sigma-2 OS=Homo sapiens OX=9606 GN=AP1S2 PE=1 SV=1	3	3	13	13	6.81462e+07	4.90725e+07	5.86093e+07	0.0291082	-0.0297076	-0.0160719	0.0158948	0.0192742	-0.0195352	0.0205208	-0.0208169	0.0416738	-0.0429135	-0.0445697	0.043234	0.00149915	-0.00150071	-0.0599087	0.0575198
AP2A1	sp|O95782|AP2A1_HUMAN AP-2 complex subunit alpha-1 OS=Homo sapiens OX=9606 GN=AP2A1 PE=1 SV=3	29	25	121	104	2.34284e+08	337223136	2.85754e+08	0.0601009	-0.0627139	-0.0118979	0.0118006	0.0501607	-0.0519678	-0.0155872	0.0154205	-0.0333615	0.0326075	-0.023566	0.0231873	-0.0362561	0.0353672	-0.00253423	0.00252978
AP2A2	sp|O94973|AP2A2_HUMAN AP-2 complex subunit alpha-2 OS=Homo sapiens OX=9606 GN=AP2A2 PE=1 SV=2	25	19	97	88	2.25828e+08	1.89558e+08	207693264	0.0328094	-0.033573	-0.0190792	0.0188302	-0.0167223	0.0165307	-0.0205767	0.0202873	-0.008971	0.00891556	-0.0299184	0.0293106	-0.0553676	0.053321	-0.0344802	0.0336753
AP2B1	sp|P63010|AP2B1_HUMAN AP-2 complex subunit beta OS=Homo sapiens OX=9606 GN=AP2B1 PE=1 SV=1	23	18	190	158	2.10488e+08	2.96893e+08	2.53691e+08	0.0184916	-0.0187317	0.0232796	-0.0236614	0.00106574	-0.00106653	0.00797753	-0.00802189	-0.0442115	0.0428968	-0.0406935	0.0395771	-0.0249269	0.0245035	0.000133061	-0.000133073
AP2M1	sp|Q96CW1|AP2M1_HUMAN AP-2 complex subunit mu OS=Homo sapiens OX=9606 GN=AP2M1 PE=1 SV=2	14	12	54	54	4.589e+08	157186504	3.08043e+08	0.0101573	-0.0102293	-0.0287972	0.0282337	-0.0278889	0.02736	-0.0278797	0.0273511	-0.0446627	0.0433215	-0.0370253	0.0360988	0.000621746	-0.000622014	-0.0356777	0.0348166
AP2S1	sp|P53680|AP2S1_HUMAN AP-2 complex subunit sigma OS=Homo sapiens OX=9606 GN=AP2S1 PE=1 SV=2	7	4	19	12	2.61666e+07	135368916	8.07678e+07	0.110011	-0.119098	0.119735	-0.130579	0.0207095	-0.0210111	0.0332311	-0.0340146	-0.0473658	0.04586	-0.0651264	0.062313	-0.0139669	0.013833	0.0160595	-0.0162403
AP3B1	sp|O00203|AP3B1_HUMAN AP-3 complex subunit beta-1 OS=Homo sapiens OX=9606 GN=AP3B1 PE=1 SV=3	27	26	103	101	2.81198e+08	2.11035e+08	2.46117e+08	0.00444321	-0.00445694	0.00466188	-0.00467699	0.00728861	-0.00732562	-0.0292138	0.0286339	-0.000845317	0.000844822	0.0140046	-0.0141419	-0.0297843	0.0291818	0.00378518	-0.00379514
AP3B2	sp|Q13367|AP3B2_HUMAN AP-3 complex subunit beta-2 OS=Homo sapiens OX=9606 GN=AP3B2 PE=1 SV=2	12	12	41	35	2.08869e+07	2.9444e+07	2.51654e+07	0.039198	-0.0402929	-0.00350362	0.00349513	-0.0228743	0.0225173	0.0642854	-0.0672841	0.0398768	-0.0410104	0.0780517	-0.0825172	-0.0660845	0.0631896	0.0255952	-0.0260576
AP3D1	sp|O14617|AP3D1_HUMAN AP-3 complex subunit delta-1 OS=Homo sapiens OX=9606 GN=AP3D1 PE=1 SV=1	33	33	98	117	1.3669e+08	2.01546e+08	1.69118e+08	-0.0182677	0.0180393	0.00928539	-0.00934554	-0.0243849	0.0239795	-0.0258038	0.0253504	-0.0246464	0.0242324	0.00556836	-0.00558994	-0.0252311	0.0247974	0.00986797	-0.00993593
AP3M1	sp|Q9Y2T2|AP3M1_HUMAN AP-3 complex subunit mu-1 OS=Homo sapiens OX=9606 GN=AP3M1 PE=1 SV=1	13	12	36	39	105958040	136886064	121422052	0.0812075	-0.0860527	0.0263051	-0.0267937	0.0501248	-0.0519292	0.0694935	-0.0730111	-0.0269771	0.0264819	-0.0123771	0.0122718	-0.0155212	0.015356	0.00708866	-0.00712366
AP3M2	sp|P53677|AP3M2_HUMAN AP-3 complex subunit mu-2 OS=Homo sapiens OX=9606 GN=AP3M2 PE=2 SV=1	6	6	21	14	2.5509e+07	1.31113e+07	19310173	-0.0321007	0.0314019	-0.0792775	0.0751471	-0.0209016	0.0206031	-0.0714153	0.0680463	-0.102281	0.0955076	-0.151442	0.137044	-0.00509463	0.0050767	0.0549133	-0.0570865
AP3S1	sp|Q92572|AP3S1_HUMAN AP-3 complex subunit sigma-1 OS=Homo sapiens OX=9606 GN=AP3S1 PE=1 SV=1	6	4	20	7	1.15093e+08	7.61639e+07	9.56284e+07	-0.0332427	0.032494	0.0236988	-0.0240946	-0.0303867	0.0297598	-0.00266496	0.00266005	-0.0885512	0.0834289	-0.0546795	0.0526826	-0.0124436	0.0123372	-0.0459956	0.0445743
AP3S2	sp|P59780|AP3S2_HUMAN AP-3 complex subunit sigma-2 OS=Homo sapiens OX=9606 GN=AP3S2 PE=2 SV=1	1	1	7	9	4316237	30272230	1.72942e+07	0.103413	-0.111402	-0.0025779	0.0025733	0.116503	-0.126744	0.00840243	-0.00845166	-0.0502044	0.0485159	0.0185132	-0.0187539	-0.0447777	0.0434296	0.0213671	-0.0216884
AP4B1	sp|Q9Y6B7|AP4B1_HUMAN AP-4 complex subunit beta-1 OS=Homo sapiens OX=9606 GN=AP4B1 PE=1 SV=2	9	8	12	11	9186084	9.40888e+06	9.29748e+06	0.0120092	-0.01211	0.0189503	-0.0192026	0.0518852	-0.0538211	-0.0365583	0.0356548	0.00399566	-0.00400676	-0.0154599	0.015296	-0.0468673	0.0453926	-0.097922	0.0916959
AP4E1	sp|Q9UPM8|AP4E1_HUMAN AP-4 complex subunit epsilon-1 OS=Homo sapiens OX=9606 GN=AP4E1 PE=1 SV=2	9	14	11	15	1.03245e+07	1.7325e+07	1.38247e+07	0.0135787	-0.0137077	0.0457369	-0.0472344	0.0164065	-0.0165952	-0.0450732	0.0437076	0.0237349	-0.0241319	-0.119957	0.110744	-0.0316288	0.0309502	-0.0449117	0.0435557
AP4M1	sp|O00189|AP4M1_HUMAN AP-4 complex subunit mu-1 OS=Homo sapiens OX=9606 GN=AP4M1 PE=1 SV=2	5	8	7	10	16625404	1.28795e+07	1.47525e+07	-0.0511288	0.0493787	0.0245843	-0.0250105	-0.0530529	0.051171	0.0493796	-0.0511299	-0.0421638	0.0409664	-0.0932244	0.0875643	0.045548	-0.0470331	-0.052626	0.0507737
AP4S1	sp|Q9Y587|AP4S1_HUMAN AP-4 complex subunit sigma-1 OS=Homo sapiens OX=9606 GN=AP4S1 PE=1 SV=1	3	3	6	6	6.53215e+06	1.06477e+07	8.5899e+06	0.0471981	-0.0487946	-0.0357102	0.0348476	0.0518898	-0.053826	0.00129677	-0.00129794	-0.0959171	0.0899357	-0.0773341	0.0733987	0.0118811	-0.0119797	0.00476512	-0.00478091
AP5B1	sp|Q2VPB7|AP5B1_HUMAN AP-5 complex subunit beta-1 OS=Homo sapiens OX=9606 GN=AP5B1 PE=1 SV=4	2	4	3	8	2180573	4549059	3364816	-0.221413	0.19191	-0.0924479	0.0868789	-0.35205	0.282772	-0.0524107	0.0505733	-0.105153	0.0980067	-0.113654	0.10535	0.0246641	-0.0250931	-0.0894538	0.0842296
AP5M1	sp|Q9H0R1|AP5M1_HUMAN AP-5 complex subunit mu-1 OS=Homo sapiens OX=9606 GN=AP5M1 PE=1 SV=2	4	4	8	6	29341249	7.45177e+07	5.19295e+07	0.0664387	-0.0696466	-0.0821851	0.0777546	-0.0663798	0.0634595	-0.0430347	0.0417881	0.00462394	-0.00463881	0.0222771	-0.0226265	0.0123082	-0.0124141	-0.00238838	0.00238443
AP5S1	sp|Q9NUS5|AP5S1_HUMAN AP-5 complex subunit sigma-1 OS=Homo sapiens OX=9606 GN=AP5S1 PE=1 SV=1	4	3	5	4	797880	1.10428e+07	5.92036e+06	-0.00435188	0.00433879	-0.0344173	0.0336153	-0.0142204	0.0140816	-0.0398206	0.038751	0.00547454	-0.00549539	-0.0771636	0.0732452	-0.0868221	0.0818924	0.113667	-0.123395
AP5Z1	sp|O43299|AP5Z1_HUMAN AP-5 complex subunit zeta-1 OS=Homo sapiens OX=9606 GN=AP5Z1 PE=1 SV=2	6	8	8	12	6243337	1.75176e+07	1.18804e+07	-0.163569	0.146898	0.0131828	-0.0133044	-0.0950436	0.0891673	-0.00443814	0.00442453	-0.175443	0.156402	-0.186929	0.165463	0.00910075	-0.00915852	-0.0242775	0.0238757
APAF1	sp|O14727|APAF_HUMAN Apoptotic protease-activating factor 1 OS=Homo sapiens OX=9606 GN=APAF1 PE=1 SV=2	16	17	30	24	2.98132e+07	3.69363e+07	33374773	0.0145701	-0.0147187	0.0254539	-0.025911	0.0204948	-0.0207902	0.0414476	-0.0426736	0.020131	-0.0204158	0.00272225	-0.0027274	-0.0786981	0.0746263	0.014534	-0.0146819
APBA1	sp|Q02410|APBA1_HUMAN Amyloid-beta A4 precursor protein-binding family A member 1 OS=Homo sapiens OX=9606 GN=APBA1 PE=1 SV=3	4	3	6	6	3.00123e+06	4.92927e+06	3.96525e+06	0.140197	-0.155301	-0.0471394	0.0456477	0.0177353	-0.017956	-0.023081	0.0227176	-0.0834476	0.0788836	-0.00379704	0.00378708	-0.0222683	0.0219298	-0.00849898	0.00844921
APBA2	sp|Q99767|APBA2_HUMAN Amyloid-beta A4 precursor protein-binding family A member 2 OS=Homo sapiens OX=9606 GN=APBA2 PE=1 SV=3	7	10	14	15	1.54548e+07	2.04164e+07	1.79356e+07	-0.0695573	0.0663573	-0.00265919	0.0026543	-0.0194221	0.0191641	0.0338264	-0.0346386	-0.0189472	0.0187015	-0.0394128	0.0383647	0.0963807	-0.103283	0.01224	-0.0123448
APBA3	sp|O96018|APBA3_HUMAN Amyloid-beta A4 precursor protein-binding family A member 3 OS=Homo sapiens OX=9606 GN=APBA3 PE=1 SV=1	1	2	1	2	3385373	4636303	4010838	-0.0842113	0.0795657	-0.00218602	0.00218271	-0.0247445	0.0243272	-0.0670506	0.0640723	-0.0211946	0.0208878	-0.0844523	0.0797809	-0.173407	0.154782	0.0118818	-0.0119805
APBB1	sp|O00213|APBB1_HUMAN Amyloid-beta A4 precursor protein-binding family B member 1 OS=Homo sapiens OX=9606 GN=APBB1 PE=1 SV=2	6	8	9	15	15458224	34774434	25116329	0.0132046	-0.0133266	-0.283762	0.237017	0.0509311	-0.0527951	-0.0813669	0.0770219	0.052418	-0.0543946	0.0651395	-0.0682203	-0.122768	0.113135	0.0740577	-0.078066
APBB2	sp|Q92870|APBB2_HUMAN Amyloid-beta A4 precursor protein-binding family B member 2 OS=Homo sapiens OX=9606 GN=APBB2 PE=1 SV=3	9	2	13	2	1.97074e+07	6994746	1.33511e+07	-0.0121015	0.0120008	-0.0204754	0.0201889	-0.140541	0.128057	-0.0252106	0.0247776	0.169446	-0.192029	-0.0593405	0.0569959	-0.0229319	0.0225731	-0.0325608	0.0318421
APC	sp|P25054|APC_HUMAN Adenomatous polyposis coli protein OS=Homo sapiens OX=9606 GN=APC PE=1 SV=2	34	27	54	32	4.74877e+07	8.12175e+07	6.43526e+07	0.0169011	-0.0171014	0.023937	-0.0243409	-0.0130163	0.0128999	-0.000826248	0.000825775	-0.0467834	0.0453139	-0.0281129	0.0275755	-0.000166707	0.000166687	-0.0114117	0.0113222
APC2	sp|O95996|APCL_HUMAN Adenomatous polyposis coli protein 2 OS=Homo sapiens OX=9606 GN=APC2 PE=1 SV=1	6	7	6	9	10419428	2.01713e+07	1.52954e+07	-0.213773	0.186147	-0.512569	0.377431	-0.0237377	0.0233535	-0.0463145	0.0448738	-0.102452	0.0956563	-0.266683	0.224993	0.0596955	-0.0622726	-0.0484938	0.0469167
APEH	sp|P13798|ACPH_HUMAN Acylamino-acid-releasing enzyme OS=Homo sapiens OX=9606 GN=APEH PE=1 SV=4	18	15	68	70	2.49742e+08	221999456	2.35871e+08	0.0198495	-0.0201264	-0.0290362	0.0284633	-0.00853376	0.00848358	-0.0185329	0.0182978	-0.0266492	0.0261658	-0.0361824	0.0352971	-0.0368409	0.0359235	0.0208776	-0.0211842
APEX1	sp|P27695|APEX1_HUMAN DNA-(apurinic or apyrimidinic site) lyase OS=Homo sapiens OX=9606 GN=APEX1 PE=1 SV=2	10	11	64	61	4.70619e+08	8.48334e+08	6.59477e+08	0.0181318	-0.0183626	0.0275268	-0.0280622	0.00444567	-0.00445941	-0.0294504	0.0288612	-0.0357561	0.0348913	-0.0165631	0.0163751	0.0158407	-0.0160166	0.012913	-0.0130296
APEX2	sp|Q9UBZ4|APEX2_HUMAN DNA-(apurinic or apyrimidinic site) lyase 2 OS=Homo sapiens OX=9606 GN=APEX2 PE=1 SV=1	3	4	4	4	2564811	1.93542e+07	1.09595e+07	-0.0245676	0.0241562	0.0294802	-0.0300952	0.0560852	-0.058354	0.141367	-0.15674	0.154841	-0.173481	0.208078	-0.24323	0.0862228	-0.0917053	0.0471234	-0.0487147
APH1A	sp|Q96BI3|APH1A_HUMAN Gamma-secretase subunit APH-1A OS=Homo sapiens OX=9606 GN=APH1A PE=1 SV=1	2	2	6	5	4381052	12749718	8565385	0.0714758	-0.0752023	0.0386928	-0.0397592	0.0152345	-0.0153971	-0.0466561	0.0451944	-0.0513173	0.0495544	0.00257666	-0.00258127	-0.0567496	0.0546016	0.0468588	-0.048432
API5	sp|Q9BZZ5|API5_HUMAN Apoptosis inhibitor 5 OS=Homo sapiens OX=9606 GN=API5 PE=1 SV=3	20	21	93	88	367674208	393835200	380754704	-0.0379192	0.036948	0.000624836	-0.000625107	-0.0218141	0.0214892	-0.0659316	0.0630497	-0.0168694	0.0166745	-0.0204911	0.0202041	0.016643	-0.0168372	0.0021403	-0.00214348
APIP	sp|Q96GX9|MTNB_HUMAN Methylthioribulose-1-phosphate dehydratase OS=Homo sapiens OX=9606 GN=APIP PE=1 SV=1	8	7	15	16	46993973	1.62227e+08	1.04611e+08	-0.00168579	0.00168382	0.046418	-0.0479613	-0.01371	0.0135809	0.0163197	-0.0165064	-0.0295529	0.0289597	-0.0704947	0.0672099	-0.0509449	0.0492071	0.0165756	-0.0167682
APLF	sp|Q8IW19|APLF_HUMAN Aprataxin and PNK-like factor OS=Homo sapiens OX=9606 GN=APLF PE=1 SV=1	2	1	2	1	9627586	NA	9627586	-0.0991468	0.092769	-0.09998	0.0934981	-0.0663822	0.0634616	-0.200146	0.175732	-0.0634097	0.0607397	-0.093727	0.0880076	-0.0188739	0.0186302	-0.0440138	0.0427107
APLP1	sp|P51693|APLP1_HUMAN Amyloid-like protein 1 OS=Homo sapiens OX=9606 GN=APLP1 PE=1 SV=3	2	4	2	4	2.1381e+06	6327302	4.2327e+06	0.101978	-0.109739	0.122235	-0.133559	-0.37211	0.295545	-0.125642	0.115571	-0.118954	0.109889	-0.0795497	0.0753917	0.0021371	-0.00214027	0.0772635	-0.0816366
APLP2	sp|Q06481|APLP2_HUMAN Amyloid-like protein 2 OS=Homo sapiens OX=9606 GN=APLP2 PE=1 SV=2	17	16	29	28	167737272	141199168	154468220	-0.0842986	0.0796437	0.0395624	-0.040678	-0.00862743	0.00857614	-0.0849133	0.0801922	0.0069192	-0.00695254	-0.0762515	0.0724229	-0.0311827	0.0305229	-0.091194	0.0857706
APMAP	sp|Q9HDC9|APMAP_HUMAN Adipocyte plasma membrane-associated protein OS=Homo sapiens OX=9606 GN=APMAP PE=1 SV=2	23	21	106	107	4.60814e+08	5.53262e+08	5.07038e+08	0.0123012	-0.012407	-0.0113493	0.0112607	0.0446152	-0.0460391	0.0180711	-0.0183003	-0.0511612	0.0494088	-0.0446602	0.0433191	-0.0080841	0.00803905	-0.0031578	0.0031509
APOBEC3B	sp|Q9UH17|ABC3B_HUMAN DNA dC->dU-editing enzyme APOBEC-3B OS=Homo sapiens OX=9606 GN=APOBEC3B PE=1 SV=1	2	2	10	15	28030596	3.09915e+07	2.95111e+07	0.216608	-0.254975	-0.132637	0.121463	0.0893964	-0.0953039	0.034238	-0.0350703	0.0305078	-0.0311669	0.0471658	-0.04876	0.0507833	-0.0526363	-0.0972502	0.0911067
APOBEC3C	sp|Q9NRW3|ABC3C_HUMAN DNA dC->dU-editing enzyme APOBEC-3C OS=Homo sapiens OX=9606 GN=APOBEC3C PE=1 SV=2	3	2	4	3	8.03092e+06	6935154	7.48304e+06	0.201718	-0.234579	-0.047163	0.0456699	-0.220341	0.191105	-0.180342	0.160283	-0.435734	0.334205	-0.315777	0.258919	-0.139099	0.126859	-0.0918904	0.0863864
APOBEC3F	sp|Q8IUX4|ABC3F_HUMAN DNA dC->dU-editing enzyme APOBEC-3F OS=Homo sapiens OX=9606 GN=APOBEC3F PE=1 SV=3	2	1	2	1	6819695	3832794	5.32624e+06	0.177062	-0.201873	-0.0256697	0.0252209	-0.0193697	0.0191131	-0.0782294	0.0742047	0.004193	-0.00420522	-0.120246	0.11099	-0.309129	0.254438	-0.0207707	0.0204759
APOD	sp|P05090|APOD_HUMAN Apolipoprotein D OS=Homo sapiens OX=9606 GN=APOD PE=1 SV=1	5	3	20	4	1.26109e+08	3.39176e+07	8.00135e+07	-0.0342241	0.033431	-0.0751428	0.0714219	-0.0483759	0.0468062	-0.0478959	0.0463568	-0.146343	0.132856	-0.284361	0.237435	-0.106356	0.0990505	-0.0177871	0.0175705
APOE	sp|P02649|APOE_HUMAN Apolipoprotein E OS=Homo sapiens OX=9606 GN=APOE PE=1 SV=1	9	8	21	10	7.28222e+07	1.01769e+07	41499536	-0.0648638	0.0620725	-0.123648	0.113882	-0.0333158	0.0325637	0.094331	-0.100933	0.00578187	-0.00580513	-0.14737	0.133702	-0.381341	0.301326	-0.181324	0.161058
APOL2	sp|Q9BQE5|APOL2_HUMAN Apolipoprotein L2 OS=Homo sapiens OX=9606 GN=APOL2 PE=1 SV=1	9	9	16	17	6.26204e+07	5.60921e+07	5.93562e+07	-0.10267	0.0958461	-0.0846048	0.0799169	0.00421185	-0.00422418	-0.0843145	0.0796578	-0.0780982	0.0740867	-0.0186701	0.0184316	-0.11193	0.103868	-0.00265467	0.0026498
APOO	sp|Q9BUR5|MIC26_HUMAN MICOS complex subunit MIC26 OS=Homo sapiens OX=9606 GN=APOO PE=1 SV=1	3	2	9	7	1.17954e+08	204790128	1.61372e+08	-0.0294717	0.0288817	0.0179775	-0.0182043	-0.0229257	0.0225671	-0.0939292	0.0881858	-0.0127112	0.0126002	-0.0241822	0.0237835	-0.0408609	0.0397355	-0.0353236	0.0344793
APOOL	sp|Q6UXV4|MIC27_HUMAN MICOS complex subunit MIC27 OS=Homo sapiens OX=9606 GN=APOOL PE=1 SV=1	11	10	25	17	5.61817e+07	104169976	8.01758e+07	-0.0264766	0.0259994	0.0207545	-0.0210575	-0.0456488	0.0442486	-0.0573074	0.0551177	-0.0566001	0.0544631	-0.0281139	0.0275765	-0.120669	0.11135	-0.023552	0.0231736
APP	sp|P05067|A4_HUMAN Amyloid-beta A4 protein OS=Homo sapiens OX=9606 GN=APP PE=1 SV=3	20	13	48	32	1.39992e+08	1.39021e+08	139506552	-0.0435766	0.0422989	0.00521594	-0.00523486	-0.00561627	0.0055945	-0.0542045	0.0522415	-0.00412825	0.00411647	-0.0439624	0.0426623	-0.0875382	0.0825291	-0.0397099	0.0386461
APPBP2	sp|Q92624|APBP2_HUMAN Amyloid protein-binding protein 2 OS=Homo sapiens OX=9606 GN=APPBP2 PE=1 SV=2	7	10	10	11	1.41518e+07	18069456	1.61106e+07	0.0337437	-0.0345519	0.0261443	-0.0266268	-0.00920147	0.00914315	-0.0549311	0.0529161	-0.029857	0.0292516	-0.0657232	0.0628591	-0.0205349	0.0202467	-0.0386481	0.0376397
APPL1	sp|Q9UKG1|DP13A_HUMAN DCC-interacting protein 13-alpha OS=Homo sapiens OX=9606 GN=APPL1 PE=1 SV=1	22	20	46	38	87409096	1.1272e+08	1.00064e+08	0.00251646	-0.00252085	-0.00640382	0.00637552	0.0476383	-0.0492652	0.0106918	-0.0107716	0.0250095	-0.0254507	0.00977628	-0.00984298	-0.00612027	0.00609441	0.0272396	-0.0277638
APPL2	sp|Q8NEU8|DP13B_HUMAN DCC-interacting protein 13-beta OS=Homo sapiens OX=9606 GN=APPL2 PE=1 SV=3	22	19	58	44	7.14751e+07	76348528	7.39118e+07	-0.0267122	0.0262266	-0.0285979	0.0280421	-0.00764764	0.00760732	-0.0565283	0.0543967	-0.0103696	0.0102956	-0.0625393	0.0599405	-0.04046	0.0393562	0.00951596	-0.00957914
APRT	sp|P07741|APT_HUMAN Adenine phosphoribosyltransferase OS=Homo sapiens OX=9606 GN=APRT PE=1 SV=2	5	5	53	34	8.05816e+07	1.46662e+08	1.13622e+08	0.0412317	-0.0424448	-0.0255086	0.0250654	0.0175431	-0.0177591	-0.0654176	0.0625796	-0.0598524	0.057468	0.0229388	-0.0233094	-0.0815065	0.0771469	0.0650931	-0.0681693
APTX	sp|Q7Z2E3|APTX_HUMAN Aprataxin OS=Homo sapiens OX=9606 GN=APTX PE=1 SV=2	7	6	12	10	3.46346e+07	3.6783e+07	35708806	0.0141691	-0.0143096	0.0213654	-0.0216865	-0.100376	0.093844	-0.00696477	0.00693131	-0.0406547	0.0395404	-0.0480382	0.0464901	-0.0416892	0.0405183	-0.053848	0.0519103
AQR	sp|O60306|AQR_HUMAN RNA helicase aquarius OS=Homo sapiens OX=9606 GN=AQR PE=1 SV=4	33	33	63	66	4.29394e+07	73459340	5.81994e+07	0.0486013	-0.0502958	-0.00173146	0.00172938	0.0533417	-0.0553899	0.0609958	-0.063689	0.044874	-0.0463148	0.0605414	-0.0631936	0.0939031	-0.100443	0.00717504	-0.0072109
ARAF	sp|P10398|ARAF_HUMAN Serine/threonine-protein kinase A-Raf OS=Homo sapiens OX=9606 GN=ARAF PE=1 SV=2	8	5	18	16	34233298	3.23041e+07	3.32687e+07	0.0915092	-0.0977091	0.0450508	-0.046503	0.0305905	-0.0312532	0.095289	-0.102031	-0.117565	0.108702	-0.0968553	0.09076	0.0209263	-0.0212343	0.034998	-0.0358682
ARAP1	sp|Q96P48|ARAP1_HUMAN Arf-GAP with Rho-GAP domain, ANK repeat and PH domain-containing protein 1 OS=Homo sapiens OX=9606 GN=ARAP1 PE=1 SV=3	17	12	28	19	1.59932e+08	1.70171e+07	88474540	-0.0079054	0.00786232	-0.0252285	0.0247949	-0.0573296	0.0551382	-0.0506749	0.0489552	-0.0347373	0.0339205	-0.0540541	0.0521018	-0.0105766	0.0104997	0.00213211	-0.00213527
ARAP2	sp|Q8WZ64|ARAP2_HUMAN Arf-GAP with Rho-GAP domain, ANK repeat and PH domain-containing protein 2 OS=Homo sapiens OX=9606 GN=ARAP2 PE=1 SV=3	9	1	12	1	5.14067e+06	NA	5.14067e+06	-0.049152	0.0475324	-0.0542489	0.0522827	-0.0760892	0.0722765	-0.0672238	0.0642304	0.0273035	-0.0278302	-0.038625	0.0376178	0.080996	-0.0858152	0.192728	-0.222503
ARAP3	sp|Q8WWN8|ARAP3_HUMAN Arf-GAP with Rho-GAP domain, ANK repeat and PH domain-containing protein 3 OS=Homo sapiens OX=9606 GN=ARAP3 PE=1 SV=1	14	14	22	20	25923310	60023270	42973290	-0.0300013	0.0293901	-0.0370546	0.0361267	-0.112242	0.104136	-0.118012	0.109084	0.0326962	-0.0334545	-0.000842112	0.000841621	-0.0516392	0.0498545	0.0191076	-0.0193641
ARC	sp|Q7LC44|ARC_HUMAN Activity-regulated cytoskeleton-associated protein OS=Homo sapiens OX=9606 GN=ARC PE=1 SV=1	7	6	15	10	37953391	8.36014e+06	2.31568e+07	-0.0713262	0.0679654	0.0168386	-0.0170375	-0.00654095	0.00651143	0.0497012	-0.0514747	0.0258935	-0.0263668	0.145132	-0.161382	-0.0432165	0.0419595	0.0996794	-0.107081
ARCN1	sp|P48444|COPD_HUMAN Coatomer subunit delta OS=Homo sapiens OX=9606 GN=ARCN1 PE=1 SV=1	20	20	95	86	682423552	588059456	635241504	0.00693585	-0.00696936	-0.00072915	0.000728782	0.0155311	-0.0157001	0.00308755	-0.00309418	-0.0402426	0.0391505	-0.00218784	0.00218452	-0.0119742	0.0118756	-0.00712253	0.00708754
AREL1	sp|O15033|AREL1_HUMAN Apoptosis-resistant E3 ubiquitin protein ligase 1 OS=Homo sapiens OX=9606 GN=AREL1 PE=1 SV=3	2	3	2	4	8.15849e+06	4.52182e+06	6.34015e+06	0.104953	-0.113191	-0.0308956	0.0302478	-0.0768299	0.0729444	-0.057917	0.0556814	-0.0754174	0.07167	-0.00136106	0.00135978	-0.000813621	0.000813163	-0.0640736	0.0613485
ARF4	sp|P18085|ARF4_HUMAN ADP-ribosylation factor 4 OS=Homo sapiens OX=9606 GN=ARF4 PE=1 SV=3	8	6	119	109	7.8494e+07	7.98965e+08	438729396	-0.0254157	0.0249757	-0.0352423	0.0344019	-0.00945933	0.00939771	0.0215563	-0.0218833	-0.053041	0.0511599	-0.0371722	0.0362384	-0.0831666	0.0786325	-0.0419832	0.0407959
ARF5	sp|P84085|ARF5_HUMAN ADP-ribosylation factor 5 OS=Homo sapiens OX=9606 GN=ARF5 PE=1 SV=2	10	6	110	105	84342384	3.24196e+08	2.04269e+08	0.0289089	-0.0295	-0.00778547	0.00774368	-0.013825	0.0136938	0.0337577	-0.0345665	-0.0374582	0.0365102	0.0455944	-0.0470826	0.0316326	-0.0323418	0.0332501	-0.0340345
ARF6	sp|P62330|ARF6_HUMAN ADP-ribosylation factor 6 OS=Homo sapiens OX=9606 GN=ARF6 PE=1 SV=2	9	6	41	28	1.28846e+08	1.09528e+08	1.19187e+08	0.0721342	-0.0759316	-0.0264434	0.0259674	-0.0051324	0.0051142	0.068418	-0.0718249	0.0225605	-0.022919	-0.0119909	0.0118921	0.0455045	-0.0469867	0.0121498	-0.0122529
ARFGAP1	sp|Q8N6T3|ARFG1_HUMAN ADP-ribosylation factor GTPase-activating protein 1 OS=Homo sapiens OX=9606 GN=ARFGAP1 PE=1 SV=2	9	6	25	20	6.64125e+07	8.37327e+07	7.50726e+07	-0.032671	0.0319475	0.0242705	-0.0246858	0.019755	-0.0200293	-0.0303091	0.0296854	-0.0474655	0.0459534	-0.0365382	0.0356357	-0.0699203	0.0666877	-0.0114566	0.0113664
ARFGAP2	sp|Q8N6H7|ARFG2_HUMAN ADP-ribosylation factor GTPase-activating protein 2 OS=Homo sapiens OX=9606 GN=ARFGAP2 PE=1 SV=1	18	13	37	35	155093792	60370380	107732086	-0.0138248	0.0136935	0.00251446	-0.00251885	-0.0394273	0.0383784	-0.0767918	0.0729101	-0.0356474	0.0347878	-0.0445183	0.0431856	-0.0021693	0.00216604	0.00827493	-0.00832266
ARFGAP3	sp|Q9NP61|ARFG3_HUMAN ADP-ribosylation factor GTPase-activating protein 3 OS=Homo sapiens OX=9606 GN=ARFGAP3 PE=1 SV=1	13	15	38	41	1.32994e+08	6.05206e+07	96757110	0.0197689	-0.0200436	-0.00885306	0.00879906	0.0328719	-0.0336384	-0.000311556	0.000311488	0.00938572	-0.00944718	-0.016487	0.0163008	-0.0567656	0.0546164	0.0261506	-0.0266334
ARFGEF1	sp|Q9Y6D6|BIG1_HUMAN Brefeldin A-inhibited guanine nucleotide-exchange protein 1 OS=Homo sapiens OX=9606 GN=ARFGEF1 PE=1 SV=2	31	28	66	58	47784478	6.44546e+07	5.61195e+07	-0.059101	0.0567748	-0.0216949	0.0213735	-0.0343571	0.0335579	-0.0354607	0.03461	0.00694969	-0.00698333	-0.000938024	0.000937415	-0.0395235	0.0384695	-0.012994	0.012878
ARFGEF2	sp|Q9Y6D5|BIG2_HUMAN Brefeldin A-inhibited guanine nucleotide-exchange protein 2 OS=Homo sapiens OX=9606 GN=ARFGEF2 PE=1 SV=3	20	24	50	48	27046030	48680716	37863373	-0.0588817	0.0565725	-0.0406313	0.0395183	-0.0243094	0.0239065	-0.0431585	0.0419048	-0.0585275	0.0562454	-0.0556585	0.0535908	-0.0488359	0.0472368	-0.00655537	0.00652572
ARFGEF3	sp|Q5TH69|BIG3_HUMAN Brefeldin A-inhibited guanine nucleotide-exchange protein 3 OS=Homo sapiens OX=9606 GN=ARFGEF3 PE=1 SV=3	17	6	28	7	2.24056e+07	5.83047e+07	40355166	-0.0197548	0.0194879	-0.0552574	0.0532188	0.0318729	-0.032593	0.0891304	-0.0950016	0.0276863	-0.028228	-0.0141907	0.0140525	-0.0430349	0.0417883	-0.0547829	0.0527785
ARFIP1	sp|P53367|ARFP1_HUMAN Arfaptin-1 OS=Homo sapiens OX=9606 GN=ARFIP1 PE=1 SV=2	15	13	51	33	3.01599e+08	1.80368e+08	240983508	-0.046364	0.0449203	0.0256206	-0.0260838	0.0425964	-0.0438924	0.00245632	-0.0024605	-0.00353401	0.00352537	-0.012736	0.0126246	-0.0650353	0.0622296	-0.00298009	0.00297395
ARFIP2	sp|P53365|ARFP2_HUMAN Arfaptin-2 OS=Homo sapiens OX=9606 GN=ARFIP2 PE=1 SV=1	5	4	19	14	42198376	4.20607e+07	4.21296e+07	-0.0131734	0.0130542	0.0123675	-0.0124744	-0.0248787	0.0244569	-0.0250733	0.0246449	-0.0600549	0.0576546	-0.0755411	0.0717817	-0.0242261	0.023826	0.0128431	-0.0129585
ARFRP1	sp|Q13795|ARFRP_HUMAN ADP-ribosylation factor-related protein 1 OS=Homo sapiens OX=9606 GN=ARFRP1 PE=1 SV=1	2	2	2	2	38789073	5869098	2.23291e+07	-0.0413202	0.0401696	-0.061941	0.0593907	-0.0537019	0.0517744	0.0113172	-0.0114067	0.0136773	-0.0138082	-0.0303039	0.0296804	-0.0159297	0.0157557	-0.0830075	0.0784902
ARGLU1	sp|Q9NWB6|ARGL1_HUMAN Arginine and glutamate-rich protein 1 OS=Homo sapiens OX=9606 GN=ARGLU1 PE=1 SV=1	13	11	35	23	153021448	2.08182e+08	1.80602e+08	-0.0705001	0.0672149	0.0292429	-0.0298479	-0.0324639	0.0317495	-0.0391268	0.0380937	0.0360632	-0.0369878	0.0275739	-0.0281112	0.0684631	-0.0718745	-0.0330736	0.0323323
ARHGAP1	sp|Q07960|RHG01_HUMAN Rho GTPase-activating protein 1 OS=Homo sapiens OX=9606 GN=ARHGAP1 PE=1 SV=1	19	16	74	66	2.54178e+08	3.36286e+08	295232000	0.0539887	-0.0560878	0.0249094	-0.0253471	0.0470194	-0.0486036	0.0321638	-0.0328973	-0.0470085	0.045525	-0.0316178	0.0309397	-0.0170201	0.0168216	0.00311089	-0.00311761
ARHGAP10	sp|A1A4S6|RHG10_HUMAN Rho GTPase-activating protein 10 OS=Homo sapiens OX=9606 GN=ARHGAP10 PE=1 SV=1	6	6	8	6	5.26161e+06	6.56122e+06	5.91142e+06	-0.0174965	0.0172868	-0.0266245	0.026142	-0.0983018	0.0920289	-0.0309568	0.0303064	0.0073598	-0.00739754	0.0515951	-0.0535089	-0.0295115	0.0289199	0.0122431	-0.0123479
ARHGAP11A	sp|Q6P4F7|RHGBA_HUMAN Rho GTPase-activating protein 11A OS=Homo sapiens OX=9606 GN=ARHGAP11A PE=1 SV=2	3	4	6	8	4.22422e+06	2.18631e+07	1.30437e+07	-0.110463	0.102603	-0.0915782	0.0861104	0.244715	-0.294878	0.102191	-0.109985	0.224779	-0.266382	0.316427	-0.405916	0.0866935	-0.092238	-0.014464	0.0143205
ARHGAP12	sp|Q8IWW6|RHG12_HUMAN Rho GTPase-activating protein 12 OS=Homo sapiens OX=9606 GN=ARHGAP12 PE=1 SV=1	17	24	37	61	5.84892e+07	133960328	9.62248e+07	-0.0784567	0.0744092	0.00576158	-0.00578468	-0.0324492	0.0317353	-0.00585729	0.00583361	-0.0421919	0.040993	-0.00102189	0.00102117	-0.0797734	0.0755925	-0.0253707	0.0249323
ARHGAP17	sp|Q68EM7|RHG17_HUMAN Rho GTPase-activating protein 17 OS=Homo sapiens OX=9606 GN=ARHGAP17 PE=1 SV=1	20	19	39	35	1.52156e+08	50539544	1.01348e+08	-0.0532592	0.0513629	-0.0192846	0.0190302	-0.000426651	0.000426524	-0.0703229	0.0670538	-0.0380908	0.0371109	0.00914735	-0.00920572	0.031443	-0.0321436	-0.0249023	0.0244797
ARHGAP18	sp|Q8N392|RHG18_HUMAN Rho GTPase-activating protein 18 OS=Homo sapiens OX=9606 GN=ARHGAP18 PE=1 SV=3	14	13	20	22	4.73177e+07	25093937	3.62058e+07	-0.0359214	0.0350487	-0.0150279	0.0148729	-0.139687	0.127348	-0.0744443	0.0707907	-0.0339157	0.0331367	-0.0177518	0.017536	0.0411812	-0.0423913	0.00398556	-0.0039966
ARHGAP19	sp|Q14CB8|RHG19_HUMAN Rho GTPase-activating protein 19 OS=Homo sapiens OX=9606 GN=ARHGAP19 PE=1 SV=1	7	6	7	9	6799122	1.46376e+07	1.07184e+07	-0.0275967	0.0270787	-0.0529646	0.0510888	0.062011	-0.0647966	0.096779	-0.103741	0.136249	-0.150471	0.261508	-0.319641	0.0475398	-0.0491599	-0.0157233	0.0155538
ARHGAP21	sp|Q5T5U3|RHG21_HUMAN Rho GTPase-activating protein 21 OS=Homo sapiens OX=9606 GN=ARHGAP21 PE=1 SV=1	30	30	47	47	5.97912e+07	3.59395e+07	47865355	-0.0372954	0.0363556	-0.0265284	0.0260494	-0.0486521	0.0470648	-0.00823066	0.00818397	-0.0204472	0.0201614	-0.0318682	0.0311794	0.0141327	-0.0142726	0.0234205	-0.0238069
ARHGAP22	sp|Q7Z5H3|RHG22_HUMAN Rho GTPase-activating protein 22 OS=Homo sapiens OX=9606 GN=ARHGAP22 PE=1 SV=1	5	3	5	3	6818282	2.31583e+06	4.56706e+06	-0.0978335	0.0916183	-0.0413694	0.0402161	-0.058145	0.0558921	0.140361	-0.155503	0.305858	-0.388646	0.213431	-0.250581	0.112985	-0.122591	-0.0181496	0.0179241
ARHGAP23	sp|Q9P227|RHG23_HUMAN Rho GTPase-activating protein 23 OS=Homo sapiens OX=9606 GN=ARHGAP23 PE=1 SV=2	14	16	17	25	147449642	8.24334e+07	1.14942e+08	-0.00393965	0.00392892	-0.0157806	0.0156098	-0.0209197	0.0206207	0.054632	-0.0567825	0.0453394	-0.0468107	-0.0488138	0.0472161	-0.0355305	0.0346765	-0.0250529	0.0246253
ARHGAP24	sp|Q8N264|RHG24_HUMAN Rho GTPase-activating protein 24 OS=Homo sapiens OX=9606 GN=ARHGAP24 PE=1 SV=2	6	5	6	5	6.60889e+06	2215141	4.41201e+06	-0.0694384	0.0662492	-0.0571944	0.0550132	-0.0256113	0.0251646	-0.0463699	0.0449258	0.0823617	-0.0873498	-0.0120057	0.0119067	0.0584216	-0.0608876	-0.0196857	0.0194207
ARHGAP25	sp|P42331|RHG25_HUMAN Rho GTPase-activating protein 25 OS=Homo sapiens OX=9606 GN=ARHGAP25 PE=1 SV=2	14	1	21	1	3.1199e+07	NA	3.1199e+07	0.0486474	-0.0503452	0.0500116	-0.0518077	0.01876	-0.0190071	-0.0456175	0.0442192	0.0189966	-0.0192501	0.108826	-0.117709	-0.0169067	0.0167109	-0.0107119	0.010633
ARHGAP26	sp|Q9UNA1|RHG26_HUMAN Rho GTPase-activating protein 26 OS=Homo sapiens OX=9606 GN=ARHGAP26 PE=1 SV=1	11	5	17	7	5.45857e+07	6.28161e+06	3.04337e+07	-0.00911014	0.00905298	-0.051453	0.049681	-0.0939126	0.0881712	-0.0163201	0.0161375	0.0443362	-0.0457421	-0.00428772	0.00427501	-0.000931359	0.000930758	-0.00766083	0.00762037
ARHGAP27	sp|Q6ZUM4|RHG27_HUMAN Rho GTPase-activating protein 27 OS=Homo sapiens OX=9606 GN=ARHGAP27 PE=1 SV=3	1	1	2	2	NA	NA	NA	-0.104294	0.0972601	-0.0662962	0.0633831	-0.00517224	0.00515376	0.0985173	-0.105741	0.000994283	-0.000994969	-0.120621	0.11131	-0.0170578	0.0168584	-0.122829	0.113187
ARHGAP29	sp|Q52LW3|RHG29_HUMAN Rho GTPase-activating protein 29 OS=Homo sapiens OX=9606 GN=ARHGAP29 PE=1 SV=2	15	17	22	22	1.56992e+07	1.66274e+07	1.61633e+07	-0.0443022	0.0429822	-0.0771617	0.0732435	0.0440164	-0.0454017	0.0705776	-0.0742087	-0.0287506	0.0281888	-0.0295569	0.0289635	-0.116815	0.108061	-0.0507693	0.0490432
ARHGAP31	sp|Q2M1Z3|RHG31_HUMAN Rho GTPase-activating protein 31 OS=Homo sapiens OX=9606 GN=ARHGAP31 PE=1 SV=2	23	26	37	41	3.47374e+07	1.05753e+08	70244978	-0.0513751	0.0496084	-0.0107309	0.0106516	-0.0310643	0.0304095	-0.0534072	0.0515005	-0.0574459	0.0552458	-0.0383408	0.0373482	-0.0331426	0.0323983	-0.0134519	0.0133276
ARHGAP32	sp|A7KAX9|RHG32_HUMAN Rho GTPase-activating protein 32 OS=Homo sapiens OX=9606 GN=ARHGAP32 PE=1 SV=1	15	19	21	26	303661359	1.35257e+07	1.58594e+08	-0.0641847	0.0614503	-0.101278	0.0946324	-0.0825923	0.0781189	0.0596352	-0.062207	0.0358266	-0.036739	0.0888371	-0.0946685	-0.00524853	0.0052295	0.0579134	-0.0603358
ARHGAP33	sp|O14559|RHG33_HUMAN Rho GTPase-activating protein 33 OS=Homo sapiens OX=9606 GN=ARHGAP33 PE=1 SV=2	1	3	1	7	788245	1348250	1.06825e+06	0.157725	-0.177109	-0.231719	0.1996	0.109675	-0.118703	0.236011	-0.282319	-0.052366	0.0505316	0.116535	-0.126782	0.171599	-0.1948	0.061595	-0.0643425
ARHGAP35	sp|Q9NRY4|RHG35_HUMAN Rho GTPase-activating protein 35 OS=Homo sapiens OX=9606 GN=ARHGAP35 PE=1 SV=3	42	38	105	84	7.54041e+07	105079224	9.02417e+07	0.00237454	-0.00237845	0.00810273	-0.0081485	0.0127591	-0.0128729	0.0417646	-0.0430097	-0.027027	0.0265299	0.0381459	-0.039182	0.00323517	-0.00324245	0.016721	-0.0169171
ARHGAP39	sp|Q9C0H5|RHG39_HUMAN Rho GTPase-activating protein 39 OS=Homo sapiens OX=9606 GN=ARHGAP39 PE=1 SV=2	9	11	14	18	1.48685e+07	4.42087e+07	2.95386e+07	0.0139996	-0.0141368	-0.0514342	0.0496634	-0.0866088	0.0817026	-0.0517116	0.0499221	0.0325918	-0.0333451	0.018927	-0.0191786	-0.00257545	0.00257086	-0.0201061	0.0198297
ARHGAP42	sp|A6NI28|RHG42_HUMAN Rho GTPase-activating protein 42 OS=Homo sapiens OX=9606 GN=ARHGAP42 PE=1 SV=3	21	15	34	24	3.42492e+08	223936000	2.83214e+08	0.0162259	-0.0164105	0.0179958	-0.0182231	-0.0564337	0.0543091	0.0315915	-0.0322987	-0.063151	0.0605023	-0.122447	0.112863	-0.0121402	0.0120389	-0.00780233	0.00776036
ARHGAP5	sp|Q13017|RHG05_HUMAN Rho GTPase-activating protein 5 OS=Homo sapiens OX=9606 GN=ARHGAP5 PE=1 SV=2	43	42	93	77	8.57504e+07	5.96185e+07	72684432	0.000835572	-0.000836056	0.0541938	-0.0563093	0.0114321	-0.0115235	0.00416159	-0.00417363	0.00919306	-0.00925202	-0.0516656	0.0498792	-0.017382	0.017175	-0.00239874	0.00239476
ARHGAP6	sp|O43182|RHG06_HUMAN Rho GTPase-activating protein 6 OS=Homo sapiens OX=9606 GN=ARHGAP6 PE=1 SV=3	6	3	10	4	4933275	2.5441e+06	3.73869e+06	-0.00066264	0.000662336	0.0299258	-0.0305597	0.0108433	-0.0109254	-0.0509151	0.0491793	-0.14588	0.132474	-0.000207957	0.000207927	0.0500292	-0.0518266	-0.0823275	0.077882
ARHGDIA	sp|P52565|GDIR1_HUMAN Rho GDP-dissociation inhibitor 1 OS=Homo sapiens OX=9606 GN=ARHGDIA PE=1 SV=3	12	8	86	85	1.04293e+09	2.30301e+09	1.67297e+09	-0.0146884	0.0145404	0.0350275	-0.0358992	-0.0228356	0.0224798	-0.0393906	0.0383437	-0.0126983	0.0125875	-0.0195721	0.0193101	0.0232458	-0.0236265	0.00796457	-0.00800879
ARHGEF1	sp|Q92888|ARHG1_HUMAN Rho guanine nucleotide exchange factor 1 OS=Homo sapiens OX=9606 GN=ARHGEF1 PE=1 SV=2	30	28	79	64	9.77989e+07	5.66693e+08	3.32246e+08	-0.0743564	0.0707112	-0.0127477	0.012636	0.016289	-0.016475	-0.0116019	0.0115094	0.0271768	-0.0276986	-0.00549763	0.00547676	0.0167364	-0.0169328	0.00239668	-0.00240067
ARHGEF10	sp|O15013|ARHGA_HUMAN Rho guanine nucleotide exchange factor 10 OS=Homo sapiens OX=9606 GN=ARHGEF10 PE=1 SV=4	18	14	37	25	22841938	25418112	24130025	-0.0283752	0.0278278	-0.0459476	0.0445293	0.00886755	-0.0089224	-0.00176846	0.0017663	-0.0194586	0.0191996	-0.0614736	0.0589609	-0.0257872	0.0253343	-0.0114894	0.0113986
ARHGEF10L	sp|Q9HCE6|ARGAL_HUMAN Rho guanine nucleotide exchange factor 10-like protein OS=Homo sapiens OX=9606 GN=ARHGEF10L PE=1 SV=3	8	11	16	16	1.25793e+07	15280211	1.39298e+07	0.136927	-0.151299	-0.117909	0.108997	-0.062826	0.0602038	0.000356172	-0.00035626	-0.0463883	0.044943	-0.0690009	0.0658508	-0.0250754	0.024647	0.0261316	-0.0266137
ARHGEF11	sp|O15085|ARHGB_HUMAN Rho guanine nucleotide exchange factor 11 OS=Homo sapiens OX=9606 GN=ARHGEF11 PE=1 SV=1	26	22	41	36	1.16956e+08	2.98293e+07	7.33925e+07	0.0223814	-0.0227341	-0.023654	0.0232724	-0.0230131	0.0226517	-0.0806384	0.0763688	-0.0382869	0.037297	-0.0305761	0.0299415	-0.0183865	0.0181551	0.042799	-0.0441076
ARHGEF12	sp|Q9NZN5|ARHGC_HUMAN Rho guanine nucleotide exchange factor 12 OS=Homo sapiens OX=9606 GN=ARHGEF12 PE=1 SV=1	33	36	55	67	1.10715e+08	1.20037e+08	115376090	-0.0434167	0.0421482	-0.0024508	0.00244664	-0.0584746	0.0561966	-0.0725977	0.0691189	-0.0274607	0.0269478	-0.0518143	0.0500177	-0.0640899	0.0613634	-0.0276298	0.0271105
ARHGEF16	sp|Q5VV41|ARHGG_HUMAN Rho guanine nucleotide exchange factor 16 OS=Homo sapiens OX=9606 GN=ARHGEF16 PE=1 SV=1	17	2	27	2	1.10632e+07	4725952	7.89458e+06	0.0288037	-0.0293906	-0.000995533	0.000994846	-0.00141409	0.00141271	-0.0557557	0.0536808	-0.147494	0.133803	-0.215109	0.187158	-0.127534	0.11717	-0.109595	0.101854
ARHGEF17	sp|Q96PE2|ARHGH_HUMAN Rho guanine nucleotide exchange factor 17 OS=Homo sapiens OX=9606 GN=ARHGEF17 PE=1 SV=1	17	18	24	25	4.77575e+07	1.40025e+07	30879995	0.00519753	-0.00521633	-0.0222769	0.0219381	-0.0726714	0.0691857	-0.107224	0.0998033	-0.0732697	0.0697277	-0.0752143	0.0714866	-0.0543387	0.0523661	-0.0217361	0.0214134
ARHGEF18	sp|Q6ZSZ5|ARHGI_HUMAN Rho guanine nucleotide exchange factor 18 OS=Homo sapiens OX=9606 GN=ARHGEF18 PE=1 SV=3	18	17	35	34	88876746	4.1584e+07	6.52304e+07	0.0068169	-0.00684926	-0.0173788	0.017172	-0.0213926	0.02108	-0.0310514	0.0303971	0.0214961	-0.0218212	0.0104325	-0.0105085	-0.0262032	0.0257358	0.00992928	-0.00999809
ARHGEF2	sp|Q92974|ARHG2_HUMAN Rho guanine nucleotide exchange factor 2 OS=Homo sapiens OX=9606 GN=ARHGEF2 PE=1 SV=4	40	36	135	97	2.36664e+08	442038240	3.39351e+08	-0.000810249	0.000809794	-0.00610545	0.00607972	-0.0306794	0.0300406	0.0526718	-0.054668	0.022039	-0.0223809	0.0101265	-0.0101981	0.0218175	-0.0221525	0.0160268	-0.0162068
ARHGEF25	sp|Q86VW2|ARHGP_HUMAN Rho guanine nucleotide exchange factor 25 OS=Homo sapiens OX=9606 GN=ARHGEF25 PE=1 SV=2	1	1	3	1	2249269	3346826	2.79805e+06	0.0868802	-0.0924494	-0.164649	0.147769	0.0557062	-0.0579439	-0.0447333	0.0433878	0.0840686	-0.0892722	-0.0603596	0.0579353	-0.189224	0.167258	0.0149755	-0.0151326
ARHGEF26	sp|Q96DR7|ARHGQ_HUMAN Rho guanine nucleotide exchange factor 26 OS=Homo sapiens OX=9606 GN=ARHGEF26 PE=1 SV=4	7	10	10	11	7854308	4.59943e+07	2.69243e+07	0.050098	-0.0519004	-0.0228088	0.0224538	0.0363008	-0.0372378	0.120233	-0.131171	0.0794508	-0.0840826	0.0513439	-0.0532388	-0.0430572	0.0418093	0.00148213	-0.00148366
ARHGEF3	sp|Q9NR81|ARHG3_HUMAN Rho guanine nucleotide exchange factor 3 OS=Homo sapiens OX=9606 GN=ARHGEF3 PE=1 SV=1	7	6	9	9	38887498	7.03797e+06	2.29627e+07	0.00235847	-0.00236233	0.0153935	-0.0155595	0.0446752	-0.0461029	0.0486689	-0.0503683	-0.0333124	0.0325605	-0.0641005	0.0613732	-0.0132436	0.0131231	0.0713059	-0.0750143
ARHGEF37	sp|A1IGU5|ARH37_HUMAN Rho guanine nucleotide exchange factor 37 OS=Homo sapiens OX=9606 GN=ARHGEF37 PE=2 SV=2	1	4	1	4	4221504	3719607	3.97056e+06	-0.0274532	0.0269406	-0.0463079	0.0448676	-0.0969468	0.0908403	-0.0782956	0.0742643	-0.102097	0.0953464	-0.0905448	0.0851962	-0.0116676	0.011574	-0.0671109	0.0641273
ARHGEF40	sp|Q8TER5|ARH40_HUMAN Rho guanine nucleotide exchange factor 40 OS=Homo sapiens OX=9606 GN=ARHGEF40 PE=1 SV=3	26	27	44	45	49461128	5.46345e+07	5.20478e+07	0.0438079	-0.04518	-0.0734621	0.0699019	0.0545628	-0.0567078	0.0746408	-0.0787142	-0.0545986	0.0526074	-0.0695599	0.0663597	0.0242186	-0.0246321	0.0139371	-0.014073
ARHGEF6	sp|Q15052|ARHG6_HUMAN Rho guanine nucleotide exchange factor 6 OS=Homo sapiens OX=9606 GN=ARHGEF6 PE=1 SV=2	9	7	28	26	5.21263e+07	5.89116e+07	55518981	-0.0612237	0.058731	-0.0285608	0.0280063	-0.0638081	0.0611051	0.0651283	-0.068208	0.032957	-0.0337275	-0.0638827	0.0611735	-0.0614523	0.0589413	-0.0251665	0.024735
ARHGEF7	sp|Q14155|ARHG7_HUMAN Rho guanine nucleotide exchange factor 7 OS=Homo sapiens OX=9606 GN=ARHGEF7 PE=1 SV=2	19	20	77	66	1.75565e+08	105962504	1.40764e+08	0.0580883	-0.0605257	-0.00956207	0.00949912	-0.0405029	0.0393968	-0.162087	0.145702	-0.0586722	0.0563791	-0.0214277	0.0211141	-0.0588149	0.0565108	-0.0335649	0.0328017
ARHGEF9	sp|O43307|ARHG9_HUMAN Rho guanine nucleotide exchange factor 9 OS=Homo sapiens OX=9606 GN=ARHGEF9 PE=1 SV=3	4	7	13	18	12949049	1.47784e+07	1.38637e+07	-0.0339267	0.0331472	0.0155777	-0.0157478	-0.0861064	0.0812554	-0.0301745	0.0295563	-0.00616791	0.00614166	-0.0550005	0.0529805	-0.0378413	0.036874	-0.0255438	0.0250994
ARID1A	sp|O14497|ARI1A_HUMAN AT-rich interactive domain-containing protein 1A OS=Homo sapiens OX=9606 GN=ARID1A PE=1 SV=3	34	36	75	83	2.20345e+08	113543408	1.66944e+08	-0.0568969	0.0547379	0.00140907	-0.00141045	0.0130102	-0.0131286	-0.00538484	0.00536482	0.050438	-0.0522655	0.0194995	-0.0197667	0.120108	-0.131022	0.0347218	-0.0355781
ARID1B	sp|Q8NFD5|ARI1B_HUMAN AT-rich interactive domain-containing protein 1B OS=Homo sapiens OX=9606 GN=ARID1B PE=1 SV=2	23	29	41	47	4.51874e+07	3.50688e+07	40128104	0.000841915	-0.000842406	-0.0508169	0.0490877	-0.00435686	0.00434375	-0.0150841	0.014928	0.0201284	-0.0204132	-0.00334905	0.00334129	0.0458477	-0.0473527	0.0359467	-0.0368653
ARID2	sp|Q68CP9|ARID2_HUMAN AT-rich interactive domain-containing protein 2 OS=Homo sapiens OX=9606 GN=ARID2 PE=1 SV=2	25	24	38	38	5.71193e+07	5.34968e+07	55308035	-0.0586742	0.0563809	0.0320312	-0.0327585	0.0537673	-0.055849	0.0764292	-0.0807058	0.0760304	-0.0802612	0.0696387	-0.0731714	0.0765558	-0.0808469	0.00346992	-0.00347828
ARID4A	sp|P29374|ARI4A_HUMAN AT-rich interactive domain-containing protein 4A OS=Homo sapiens OX=9606 GN=ARID4A PE=1 SV=3	15	17	17	20	28891278	4.03158e+07	3.46036e+07	-0.0890923	0.0839091	-0.0106463	0.0105683	-0.1085	0.100908	-0.1614	0.145147	-0.019018	0.0187705	-0.0268508	0.0263602	0.0172687	-0.0174779	0.00773459	-0.00777628
ARID4B	sp|Q4LE39|ARI4B_HUMAN AT-rich interactive domain-containing protein 4B OS=Homo sapiens OX=9606 GN=ARID4B PE=1 SV=2	25	26	39	40	2.13828e+08	2.03775e+08	208801300	-0.0581477	0.0558946	-0.0187217	0.0184818	0.00793656	-0.00798046	-0.0820708	0.0776523	0.0431938	-0.044527	0.084102	-0.0893099	0.0346545	-0.0355075	0.0019733	-0.00197601
ARIH1	sp|Q9Y4X5|ARI1_HUMAN E3 ubiquitin-protein ligase ARIH1 OS=Homo sapiens OX=9606 GN=ARIH1 PE=1 SV=2	6	6	12	11	1.0985e+08	1.31685e+08	1.20768e+08	-0.0314702	0.0307984	0.051064	-0.052938	-0.0293031	0.0287197	-0.0680355	0.064971	-0.0539925	0.0520445	-0.043329	0.0420655	-0.0187026	0.0184632	-0.00911069	0.00905352
ARIH2	sp|O95376|ARI2_HUMAN E3 ubiquitin-protein ligase ARIH2 OS=Homo sapiens OX=9606 GN=ARIH2 PE=1 SV=1	8	8	19	13	32901250	59086806	45994028	-0.00857759	0.0085269	-0.000455345	0.000455201	-0.0415789	0.0404141	0.0704889	-0.0741106	-0.0380126	0.0370367	-0.000316385	0.000316316	-0.0260084	0.0255478	0.0619046	-0.0646804
ARL1	sp|P40616|ARL1_HUMAN ADP-ribosylation factor-like protein 1 OS=Homo sapiens OX=9606 GN=ARL1 PE=1 SV=1	10	4	25	25	1.40778e+08	2.2183e+07	8.14803e+07	0.0444946	-0.0459107	0.0193857	-0.0196497	0.0443846	-0.0457935	0.0431381	-0.0444678	-0.0803678	0.076126	-0.00463983	0.00462496	-0.0515929	0.0498114	-0.0734999	0.0699362
ARL10	sp|Q8N8L6|ARL10_HUMAN ADP-ribosylation factor-like protein 10 OS=Homo sapiens OX=9606 GN=ARL10 PE=2 SV=1	5	5	10	10	1.40958e+07	1.48613e+07	14478542	-0.0411093	0.0399703	0.0019768	-0.00197952	-0.0362464	0.035358	0.00914952	-0.00920792	-0.0445482	0.0432137	0.00486718	-0.00488365	-0.0442406	0.0429242	-0.0834589	0.0788937
ARL13B	sp|Q3SXY8|AR13B_HUMAN ADP-ribosylation factor-like protein 13B OS=Homo sapiens OX=9606 GN=ARL13B PE=1 SV=1	6	5	6	6	7546559	5082062	6.31431e+06	0.0122444	-0.0123493	-0.044493	0.0431618	0.0861182	-0.091587	0.0916258	-0.097842	0.0747602	-0.078847	-0.0177315	0.0175162	0.0580501	-0.0604841	-0.0679694	0.0649107
ARL14EP	sp|Q8N8R7|AL14E_HUMAN ARL14 effector protein OS=Homo sapiens OX=9606 GN=ARL14EP PE=1 SV=1	3	2	4	2	30129099	11736479	20932789	-0.167369	0.149955	-0.0539915	0.0520436	0.0184315	-0.01867	-0.0976857	0.0914888	-0.0420088	0.0408201	0.00889976	-0.008955	-0.0670236	0.0640476	0.0113289	-0.0114186
ARL15	sp|Q9NXU5|ARL15_HUMAN ADP-ribosylation factor-like protein 15 OS=Homo sapiens OX=9606 GN=ARL15 PE=1 SV=1	3	2	6	5	27485000	26727194	27106097	0.00643461	-0.00646343	-0.0369226	0.0360012	-0.195651	0.172259	-0.135405	0.12378	0.0197924	-0.0200678	-0.0463279	0.0448864	-0.210424	0.183603	-0.0589129	0.0566013
ARL2	sp|P36404|ARL2_HUMAN ADP-ribosylation factor-like protein 2 OS=Homo sapiens OX=9606 GN=ARL2 PE=1 SV=4	8	6	22	20	7.99137e+07	150266752	1.1509e+08	0.0803975	-0.0851436	5.21728e-05	-5.21747e-05	0.034045	-0.0348679	0.0455499	-0.047035	0.084333	-0.0895704	-0.00653881	0.00650931	0.031479	-0.0321813	0.0147145	-0.0148661
ARL2BP	sp|Q9Y2Y0|AR2BP_HUMAN ADP-ribosylation factor-like protein 2-binding protein OS=Homo sapiens OX=9606 GN=ARL2BP PE=1 SV=1	5	4	17	7	6.51261e+07	5.34333e+07	5.92797e+07	0.0323686	-0.0331115	0.0100952	-0.0101663	0.0370971	-0.0380763	0.0489608	-0.050681	-0.0502007	0.0485124	0.0456112	-0.0471004	0.0367946	-0.0377576	0.00257816	-0.00258278
ARL3	sp|P36405|ARL3_HUMAN ADP-ribosylation factor-like protein 3 OS=Homo sapiens OX=9606 GN=ARL3 PE=1 SV=2	8	9	48	63	3.99799e+08	1.07492e+09	737359552	0.0123246	-0.0124308	-0.0453748	0.0439911	-0.0265561	0.0260761	0.00127097	-0.00127209	-0.0109235	0.0108414	-0.0232403	0.0228718	-0.0144448	0.0143016	0.0146348	-0.0147848
ARL4A	sp|P40617|ARL4A_HUMAN ADP-ribosylation factor-like protein 4A OS=Homo sapiens OX=9606 GN=ARL4A PE=1 SV=2	3	2	5	3	2.12229e+07	NA	2.12229e+07	0.0648189	-0.0678687	-0.00474343	0.00472789	-0.0961165	0.090111	-0.290823	0.241919	0.00886104	-0.0089158	-0.0295158	0.028924	0.00907804	-0.00913552	-0.0562195	0.0541107
ARL4C	sp|P56559|ARL4C_HUMAN ADP-ribosylation factor-like protein 4C OS=Homo sapiens OX=9606 GN=ARL4C PE=1 SV=1	3	3	9	9	26596790	9.35379e+06	1.79753e+07	-0.136389	0.124601	0.0115965	-0.0116904	-0.0323124	0.0316045	-0.077658	0.0736905	0.0975976	-0.104682	0.195934	-0.22679	-0.139174	0.126921	-0.0135517	0.0134256
ARL5B	sp|Q96KC2|ARL5B_HUMAN ADP-ribosylation factor-like protein 5B OS=Homo sapiens OX=9606 GN=ARL5B PE=1 SV=1	1	1	6	5	NA	20175380	20175380	0.00209316	-0.0020962	-0.0751659	0.0714428	0.0495961	-0.051362	0.0734133	-0.0773502	0.0444008	-0.0458108	0.0618062	-0.064573	0.0029535	-0.00295955	0.0979275	-0.105062
ARL6	sp|Q9H0F7|ARL6_HUMAN ADP-ribosylation factor-like protein 6 OS=Homo sapiens OX=9606 GN=ARL6 PE=1 SV=1	4	3	7	10	10708978	7054323	8.88165e+06	0.105588	-0.11393	0.0609874	-0.0636798	0.0571501	-0.0595077	-0.0464091	0.0449626	-0.0254663	0.0250246	0.0704128	-0.0740266	0.0100769	-0.0101478	0.0106257	-0.0107045
ARL6IP4	sp|Q66PJ3|AR6P4_HUMAN ADP-ribosylation factor-like protein 6-interacting protein 4 OS=Homo sapiens OX=9606 GN=ARL6IP4 PE=1 SV=2	3	4	9	8	44084403	4.77138e+07	4.58991e+07	-0.0246874	0.024272	0.0170295	-0.0172329	-0.0201034	0.0198271	-0.0520443	0.050232	0.116845	-0.127149	0.0804649	-0.0852192	0.111968	-0.121395	0.0454231	-0.0468999
ARL6IP5	sp|O75915|PRAF3_HUMAN PRA1 family protein 3 OS=Homo sapiens OX=9606 GN=ARL6IP5 PE=1 SV=1	7	4	25	28	5.2625e+07	1.30124e+08	9.13746e+07	-0.0581549	0.0559012	0.0172778	-0.0174872	-0.118221	0.109263	-0.0570046	0.0548375	-0.0469203	0.0454423	-0.0505476	0.0488363	-0.0115973	0.0115048	-0.019852	0.0195825
ARL6IP6	sp|Q8N6S5|AR6P6_HUMAN ADP-ribosylation factor-like protein 6-interacting protein 6 OS=Homo sapiens OX=9606 GN=ARL6IP6 PE=1 SV=1	3	3	3	7	2.2433e+06	13565963	7.90463e+06	-0.0676719	0.0646394	-0.0830275	0.0785081	-0.0580646	0.0558178	-0.0343155	0.0335182	0.0668479	-0.0700964	-0.017588	0.0173762	0.0145359	-0.0146838	0.0127629	-0.0128768
ARL8A	sp|Q96BM9|ARL8A_HUMAN ADP-ribosylation factor-like protein 8A OS=Homo sapiens OX=9606 GN=ARL8A PE=1 SV=1	5	3	41	44	130095776	62475534	96285655	-0.0645904	0.0618221	-0.0410135	0.0398797	-0.0698161	0.0665929	-0.0484018	0.0468305	-0.052781	0.0509179	-0.0657321	0.0628673	-0.148379	0.134531	-0.00525651	0.00523743
ARL8B	sp|Q9NVJ2|ARL8B_HUMAN ADP-ribosylation factor-like protein 8B OS=Homo sapiens OX=9606 GN=ARL8B PE=1 SV=1	5	5	41	44	1.177e+08	4.13032e+07	7.95018e+07	0.113561	-0.123269	0.0277706	-0.0283157	-0.0432502	0.0419913	-0.0466449	0.0451839	-0.0513964	0.0496282	-0.0463304	0.0448887	-0.0186141	0.018377	0.0329764	-0.0337478
ARMC1	sp|Q9NVT9|ARMC1_HUMAN Armadillo repeat-containing protein 1 OS=Homo sapiens OX=9606 GN=ARMC1 PE=1 SV=1	8	8	19	19	4.50694e+07	5.01338e+07	4.76016e+07	-0.0359006	0.0350289	-0.00141555	0.00141416	6.74984e-05	-6.75015e-05	-0.0909812	0.0855824	0.118566	-0.12919	0.0584722	-0.0609425	0.00392001	-0.00393069	-0.0193245	0.019069
ARMC10	sp|Q8N2F6|ARM10_HUMAN Armadillo repeat-containing protein 10 OS=Homo sapiens OX=9606 GN=ARMC10 PE=1 SV=1	8	9	18	25	8.65201e+07	149599552	1.1806e+08	-0.0166247	0.0164353	-0.0125086	0.012401	0.0384622	-0.0395158	-0.0120922	0.0119916	-0.109587	0.101847	-0.00794742	0.00790388	-0.0515691	0.0497892	-0.0343196	0.0335221
ARMC5	sp|Q96C12|ARMC5_HUMAN Armadillo repeat-containing protein 5 OS=Homo sapiens OX=9606 GN=ARMC5 PE=1 SV=2	3	4	5	7	7798981	5618504	6.70874e+06	-0.0486714	0.0470828	-0.0242631	0.0238618	0.0532533	-0.0552946	0.12236	-0.133707	-0.0648202	0.0620327	-0.0966915	0.0906162	0.0306337	-0.0312983	-0.0229014	0.0225435
ARMC6	sp|Q6NXE6|ARMC6_HUMAN Armadillo repeat-containing protein 6 OS=Homo sapiens OX=9606 GN=ARMC6 PE=1 SV=2	10	10	24	18	8.62879e+07	6.63151e+07	76301492	0.0466798	-0.0482408	0.0538839	-0.0559748	-0.0329552	0.0322192	0.0222243	-0.022572	-0.0163804	0.0161965	0.066287	-0.0694799	0.0483314	-0.0500068	-0.0355486	0.0346937
ARMC7	sp|Q9H6L4|ARMC7_HUMAN Armadillo repeat-containing protein 7 OS=Homo sapiens OX=9606 GN=ARMC7 PE=1 SV=1	1	1	1	1	115985	8520590	4.31829e+06	-0.0488634	0.0472625	0.12139	-0.132551	-0.145049	0.131788	-0.00245798	0.00245379	-0.0444509	0.0431222	-0.0122707	0.0121672	-0.0204792	0.0201925	0.0154416	-0.0156086
ARMC8	sp|Q8IUR7|ARMC8_HUMAN Armadillo repeat-containing protein 8 OS=Homo sapiens OX=9606 GN=ARMC8 PE=1 SV=2	14	14	23	30	2.34801e+07	81818148	5.26491e+07	0.0514399	-0.0533421	0.0299709	-0.0306068	0.00907113	-0.00912853	0.00913768	-0.00919592	-0.020588	0.0202983	-0.0189762	0.0187298	0.0165572	-0.0167495	-0.0258846	0.0254283
ARMC9	sp|Q7Z3E5|ARMC9_HUMAN LisH domain-containing protein ARMC9 OS=Homo sapiens OX=9606 GN=ARMC9 PE=1 SV=3	13	10	20	15	3.03794e+08	2.87835e+07	1.66289e+08	-0.00624292	0.00621603	0.00479269	-0.00480867	0.0140574	-0.0141957	-0.0205523	0.0202637	-0.0415261	0.0403642	0.0072756	-0.00731248	-0.0451752	0.0438035	-0.0409124	0.0397841
ARMCX1	sp|Q9P291|ARMX1_HUMAN Armadillo repeat-containing X-linked protein 1 OS=Homo sapiens OX=9606 GN=ARMCX1 PE=1 SV=1	3	8	3	13	1.38513e+07	3.3667e+07	2.37592e+07	-0.122213	0.112664	-0.178856	0.159108	-0.358431	0.286867	-0.208883	0.182429	-0.15597	0.140741	-0.146066	0.132628	-0.181335	0.161067	-0.0209409	0.0206413
ARMCX2	sp|Q7L311|ARMX2_HUMAN Armadillo repeat-containing X-linked protein 2 OS=Homo sapiens OX=9606 GN=ARMCX2 PE=2 SV=1	4	7	5	15	6.56813e+06	41859086	2.42136e+07	0.130735	-0.143773	0.109897	-0.118964	-0.211803	0.184652	0.244174	-0.294092	-0.254342	0.216151	-0.140225	0.127795	-0.289909	0.241287	-0.0789428	0.0748463
ARMCX3	sp|Q9UH62|ARMX3_HUMAN Armadillo repeat-containing X-linked protein 3 OS=Homo sapiens OX=9606 GN=ARMCX3 PE=1 SV=1	10	8	19	16	8.02244e+07	2.91889e+07	54706653	0.092254	-0.0985587	-0.0539023	0.0519607	-0.12293	0.113273	-0.0963682	0.0903321	-0.0750082	0.0713004	-0.130533	0.119697	-0.145673	0.132303	0.0567661	-0.0590915
ARMCX4	sp|Q5H9R4|ARMX4_HUMAN Armadillo repeat-containing X-linked protein 4 OS=Homo sapiens OX=9606 GN=ARMCX4 PE=2 SV=2	1	3	1	4	1051900	5875289	3.46359e+06	-0.0924297	0.0868628	-0.0591341	0.0568054	0.0465815	-0.0481358	0.0682305	-0.0716183	0.0200835	-0.0203671	-0.00301412	0.00300783	-0.0242299	0.0238297	-0.0351208	0.0342861
ARMCX5	sp|Q6P1M9|ARMX5_HUMAN Armadillo repeat-containing X-linked protein 5 OS=Homo sapiens OX=9606 GN=ARMCX5 PE=1 SV=1	4	3	5	3	43937110	2.61919e+07	3.50645e+07	-0.177519	0.15805	0.0268569	-0.0273664	-0.0606	0.0581568	0.0437846	-0.0451551	0.0144456	-0.0145917	0.00970721	-0.00977297	-0.0542226	0.0522583	-0.0706367	0.067339
ARMH3	sp|Q5T2E6|ARMD3_HUMAN Armadillo-like helical domain-containing protein 3 OS=Homo sapiens OX=9606 GN=ARMH3 PE=1 SV=1	10	10	14	17	1.49408e+07	34416278	2.46786e+07	0.013964	-0.0141005	-0.00335199	0.00334422	0.0378482	-0.038868	-0.046676	0.0452131	-0.0282075	0.0276666	-0.0436459	0.0423641	0.0242915	-0.0247075	0.0270436	-0.0275602
ARMT1	sp|Q9H993|ARMT1_HUMAN Protein-glutamate O-methyltransferase OS=Homo sapiens OX=9606 GN=ARMT1 PE=1 SV=1	9	6	18	12	5.91367e+07	1.34046e+08	96591460	0.00402814	-0.00403942	0.0123646	-0.0124715	0.0485963	-0.0502905	-0.00678617	0.0067544	0.00459683	-0.00461153	-0.0377774	0.0368134	-0.0109775	0.0108946	0.016402	-0.0165906
ARNT	sp|P27540|ARNT_HUMAN Aryl hydrocarbon receptor nuclear translocator OS=Homo sapiens OX=9606 GN=ARNT PE=1 SV=1	9	8	11	9	11883534	2.33705e+07	1.7627e+07	-0.0596274	0.0572605	0.024504	-0.0249274	0.0205621	-0.0208594	0.00843838	-0.00848803	0.095541	-0.10232	0.0271579	-0.0276789	0.0970718	-0.104077	0.0808709	-0.0856748
ARNT2	sp|Q9HBZ2|ARNT2_HUMAN Aryl hydrocarbon receptor nuclear translocator 2 OS=Homo sapiens OX=9606 GN=ARNT2 PE=1 SV=2	8	9	12	19	2.63229e+07	23371705	2.48473e+07	-0.0152929	0.0151325	-0.0424393	0.0412264	-0.0386689	0.0376594	-0.0372676	0.0363291	0.040808	-0.041996	-0.018949	0.0187033	-0.0194553	0.0191965	0.0388101	-0.0398831
ARNTL	sp|O00327|BMAL1_HUMAN Aryl hydrocarbon receptor nuclear translocator-like protein 1 OS=Homo sapiens OX=9606 GN=ARNTL PE=1 SV=2	3	5	4	5	3105531	3.25287e+06	3.1792e+06	0.0651649	-0.0682481	-0.0655182	0.0626715	-0.0993548	0.0929511	0.0361376	-0.0370661	-0.0163848	0.0162008	-0.0687374	0.0656108	-0.0741757	0.0705477	-0.00907147	0.00901478
ARPC1A	sp|Q92747|ARC1A_HUMAN Actin-related protein 2/3 complex subunit 1A OS=Homo sapiens OX=9606 GN=ARPC1A PE=2 SV=2	8	5	22	17	1.55652e+08	4.8492e+07	1.02072e+08	0.0535012	-0.0555619	0.0134353	-0.0135616	-0.0169054	0.0167096	0.0232996	-0.0236821	-0.0360662	0.0351865	0.0181897	-0.0184219	-0.0438938	0.0425976	0.0153886	-0.0155545
ARPC1B	sp|O15143|ARC1B_HUMAN Actin-related protein 2/3 complex subunit 1B OS=Homo sapiens OX=9606 GN=ARPC1B PE=1 SV=3	6	4	31	21	1.4942e+08	1.74437e+08	1.61929e+08	-0.0156648	0.0154965	-0.0397672	0.0387004	-0.0279459	0.0274148	-0.0390001	0.0379735	-0.0285704	0.0280156	-0.0179125	0.0176929	-0.0387189	0.0377068	-0.0442713	0.0429531
ARPC2	sp|O15144|ARPC2_HUMAN Actin-related protein 2/3 complex subunit 2 OS=Homo sapiens OX=9606 GN=ARPC2 PE=1 SV=1	19	21	124	119	195641358	5.07712e+08	3.51677e+08	0.0471108	-0.0487013	0.00770537	-0.00774674	0.0048322	-0.00484843	-0.0296292	0.0290329	-0.0392179	0.0381799	-0.0131422	0.0130236	-0.0268461	0.0263556	0.015202	-0.0153639
ARPC3	sp|O15145|ARPC3_HUMAN Actin-related protein 2/3 complex subunit 3 OS=Homo sapiens OX=9606 GN=ARPC3 PE=1 SV=3	7	7	26	28	3.91172e+08	610412016	5.00792e+08	0.000967769	-0.000968419	0.0344209	-0.0352623	-0.0303519	0.0297265	-0.0880466	0.0829808	-0.0222576	0.0219194	-0.0293151	0.0287313	0.0355356	-0.036433	-0.041266	0.0401184
ARPC4	sp|P59998|ARPC4_HUMAN Actin-related protein 2/3 complex subunit 4 OS=Homo sapiens OX=9606 GN=ARPC4 PE=1 SV=3	12	13	45	51	5.57423e+08	2.30151e+08	393787016	0.131101	-0.144217	-0.0393522	0.0383072	-0.0104881	0.0104124	0.0140844	-0.0142232	-0.0448036	0.043454	-0.0257625	0.0253105	-0.0177451	0.0175295	-0.032828	0.0320976
ARPC5	sp|O15511|ARPC5_HUMAN Actin-related protein 2/3 complex subunit 5 OS=Homo sapiens OX=9606 GN=ARPC5 PE=1 SV=3	6	5	27	42	4.89751e+07	2.18058e+08	133516354	-0.0830177	0.0784994	0.0584007	-0.0608648	-0.0369092	0.0359884	-0.00140847	0.0014071	-0.012729	0.0126176	-0.0294622	0.0288725	-0.0174055	0.017198	-0.0235145	0.0231374
ARPC5L	sp|Q9BPX5|ARP5L_HUMAN Actin-related protein 2/3 complex subunit 5-like protein OS=Homo sapiens OX=9606 GN=ARPC5L PE=1 SV=1	6	8	26	35	106631676	1.75272e+08	1.40952e+08	-0.00125218	0.00125109	0.0906272	-0.0967041	-0.0550534	0.0530296	-0.0436793	0.0423956	-0.00729576	0.00725905	0.0554514	-0.0576682	-0.0599365	0.0575455	-0.0136925	0.0135638
ARPIN	sp|Q7Z6K5-2|ARPIN_HUMAN Isoform C15orf38-AP3S2 of Arpin OS=Homo sapiens OX=9606 GN=ARPIN	8	9	22	21	71795179	6.90064e+07	7.04008e+07	-0.0595665	0.0572044	-0.0201667	0.0198887	-0.0847081	0.0800091	-0.0396611	0.0385999	0.00869733	-0.00875008	0.00283044	-0.002836	0.0326515	-0.0334077	-0.0125839	0.0124751
ARPP19	sp|P56211|ARP19_HUMAN cAMP-regulated phosphoprotein 19 OS=Homo sapiens OX=9606 GN=ARPP19 PE=1 SV=2	6	6	35	42	1.80622e+08	1.21558e+08	1.5109e+08	0.0170235	-0.0172267	0.05776	-0.0601693	0.0449662	-0.0464129	-0.0112309	0.0111442	-0.0565538	0.0544202	0.0537826	-0.0558655	-0.0339923	0.0332098	-0.00219019	0.00218687
ARR3	sp|P36575|ARRC_HUMAN Arrestin-C OS=Homo sapiens OX=9606 GN=ARR3 PE=1 SV=2	1	1	5	2	5609878	3035880	4322879	-0.434021	0.3332	-0.198575	0.17452	0.0258574	-0.0263293	0.208056	-0.2432	0.0599366	-0.062535	-0.142341	0.12955	0.248109	-0.299826	-0.0119587	0.0118604
ARRB1	sp|P49407|ARRB1_HUMAN Beta-arrestin-1 OS=Homo sapiens OX=9606 GN=ARRB1 PE=1 SV=2	10	9	24	22	3.1095e+07	9039122	2.00671e+07	0.134048	-0.147791	-0.0281846	0.0276446	-0.00449111	0.00447717	-0.0747827	0.0710966	-0.0272998	0.0267928	-0.0517129	0.0499232	-0.0230808	0.0227174	-0.0909928	0.0855927
ARRB2	sp|P32121|ARRB2_HUMAN Beta-arrestin-2 OS=Homo sapiens OX=9606 GN=ARRB2 PE=1 SV=2	13	13	27	28	32011717	49767420	4.08896e+07	-0.0192459	0.0189926	0.0101069	-0.0101782	0.0771648	-0.0815265	0.117239	-0.127616	0.0069721	-0.00700595	0.0859241	-0.0913675	0.0063688	-0.00639704	0.00848357	-0.00853375
ARRDC1	sp|Q8N5I2|ARRD1_HUMAN Arrestin domain-containing protein 1 OS=Homo sapiens OX=9606 GN=ARRDC1 PE=1 SV=1	3	4	5	4	12933251	4.89778e+07	3.09555e+07	-0.0813317	0.0769903	-0.0292911	0.0287082	-0.0995225	0.0930979	0.0186136	-0.0188569	-0.0570672	0.0548955	-0.0369228	0.0360014	-0.109356	0.101647	-0.0433197	0.0420567
ARSA	sp|P15289|ARSA_HUMAN Arylsulfatase A OS=Homo sapiens OX=9606 GN=ARSA PE=1 SV=3	5	5	10	11	2.09177e+07	11302200	1.61099e+07	0.0563162	-0.0586042	-0.0138914	0.013759	-0.146898	0.133314	-0.0581618	0.0559076	-0.110064	0.102259	-0.156033	0.140792	-0.146473	0.132963	0.0520119	-0.0539574
ARSB	sp|P15848|ARSB_HUMAN Arylsulfatase B OS=Homo sapiens OX=9606 GN=ARSB PE=1 SV=1	8	8	11	10	19447582	7.65523e+06	1.35514e+07	-0.0232965	0.0229263	0.0908712	-0.096982	-0.0174912	0.0172817	-0.114219	0.105836	0.0454019	-0.0468773	-0.0303463	0.0297211	-0.079543	0.0753856	0.0475765	-0.0491991
ARSD	sp|P51689|ARSD_HUMAN Arylsulfatase D OS=Homo sapiens OX=9606 GN=ARSD PE=1 SV=2	1	4	1	4	3821434	5.07457e+06	4.448e+06	-0.0913551	0.0859132	0.0531344	-0.0551664	-0.194348	0.171248	-0.166527	0.149279	-0.176507	0.157247	-0.103831	0.0968571	-0.0132112	0.0130913	0.0469008	-0.0484769
ARSE	sp|P51690|ARSE_HUMAN Arylsulfatase E OS=Homo sapiens OX=9606 GN=ARSE PE=1 SV=2	2	5	3	8	4.43088e+06	9.87984e+06	7.15536e+06	0.0629121	-0.0657811	-0.149535	0.135481	0.0525601	-0.0545476	0.0532425	-0.055283	-0.0510262	0.049283	-0.109172	0.101488	0.0222979	-0.0226479	-0.0287614	0.0281992
ARSJ	sp|Q5FYB0|ARSJ_HUMAN Arylsulfatase J OS=Homo sapiens OX=9606 GN=ARSJ PE=2 SV=1	1	1	1	1	NA	6443177	6443177	0.0861049	-0.0915719	-0.0797426	0.0755648	-0.352314	0.282942	0.0429211	-0.0442373	0.159326	-0.179132	-0.0515354	0.0497578	-0.0956992	0.0897441	-0.174837	0.155921
ARSK	sp|Q6UWY0|ARSK_HUMAN Arylsulfatase K OS=Homo sapiens OX=9606 GN=ARSK PE=1 SV=1	3	4	3	5	88484	31208018	15648251	0.0946574	-0.101307	0.132407	-0.145798	0.0458468	-0.0473517	-0.0644047	0.061652	0.0986441	-0.105887	-0.00175993	0.00175778	0.0538057	-0.0558904	0.0746125	-0.0786827
ARVCF	sp|O00192|ARVC_HUMAN Armadillo repeat protein deleted in velo-cardio-facial syndrome OS=Homo sapiens OX=9606 GN=ARVCF PE=1 SV=1	12	15	16	21	6.8726e+07	8.31737e+07	75949848	-0.0472997	0.0457981	-0.0478943	0.0463553	-0.0383481	0.0373551	-0.123478	0.113738	-0.0806452	0.0763749	-0.0602673	0.0578503	-0.0290766	0.0285022	-0.0148194	0.0146687
AS3MT	sp|Q9HBK9|AS3MT_HUMAN Arsenite methyltransferase OS=Homo sapiens OX=9606 GN=AS3MT PE=1 SV=3	13	13	23	20	8.84171e+07	3.28593e+07	60638184	0.0751981	-0.0793342	-0.0135118	0.0133865	0.114536	-0.124419	0.0610031	-0.0636969	0.167708	-0.189799	0.0541364	-0.0562473	-0.0909295	0.0855367	-0.0196159	0.0193528
ASAH1	sp|Q13510|ASAH1_HUMAN Acid ceramidase OS=Homo sapiens OX=9606 GN=ASAH1 PE=1 SV=5	18	11	85	40	4.36058e+08	1.42817e+08	2.89438e+08	-0.01462	0.0144734	0.0108633	-0.0109457	-0.0187322	0.0184921	-0.201905	0.177086	-0.223436	0.193428	-0.182173	0.161727	-0.16354	0.146875	-0.0683519	0.0652595
ASAP1	sp|Q9ULH1|ASAP1_HUMAN Arf-GAP with SH3 domain, ANK repeat and PH domain-containing protein 1 OS=Homo sapiens OX=9606 GN=ASAP1 PE=1 SV=4	25	30	64	62	4.13967e+07	56716828	4.90568e+07	-0.0722111	0.0687684	0.0014077	-0.00140907	-0.00317145	0.00316449	-0.0233024	0.022932	-0.0691005	0.0659415	-0.0201618	0.0198839	-0.084878	0.0801606	-0.0223211	0.0219811
ASAP2	sp|O43150|ASAP2_HUMAN Arf-GAP with SH3 domain, ANK repeat and PH domain-containing protein 2 OS=Homo sapiens OX=9606 GN=ASAP2 PE=1 SV=3	18	21	38	37	7.38047e+07	3.47252e+07	54264958	-0.103868	0.0968892	-0.089326	0.0841163	-0.0177676	0.0175514	-7.90776e-05	7.90732e-05	-0.000511157	0.000510976	0.012187	-0.0122908	-0.0886757	0.0835394	-0.0491034	0.047487
ASAP3	sp|Q8TDY4|ASAP3_HUMAN Arf-GAP with SH3 domain, ANK repeat and PH domain-containing protein 3 OS=Homo sapiens OX=9606 GN=ASAP3 PE=1 SV=1	7	7	11	12	4.47208e+07	2.39559e+07	34338333	-0.00100678	0.00100608	-0.0366457	0.0357378	-0.0908307	0.0854492	-0.0916925	0.0862114	-0.000439297	0.000439163	-0.00308053	0.00307396	-0.105089	0.0979515	0.0075081	-0.00754738
ASB1	sp|Q9Y576|ASB1_HUMAN Ankyrin repeat and SOCS box protein 1 OS=Homo sapiens OX=9606 GN=ASB1 PE=1 SV=1	4	6	5	9	5.37837e+06	160474978	8.29267e+07	-0.0418919	0.0407097	-0.0213217	0.0210112	0.00160878	-0.00161058	0.012294	-0.0123996	-0.0211468	0.0208413	-0.0303191	0.029695	0.0145182	-0.0146658	-0.039145	0.0381108
ASB3	sp|Q9Y575|ASB3_HUMAN Ankyrin repeat and SOCS box protein 3 OS=Homo sapiens OX=9606 GN=ASB3 PE=1 SV=1	1	3	1	3	25157672	14503281	1.98305e+07	-0.17964	0.159728	0.00670493	-0.00673624	-0.0158444	0.0156723	0.0988762	-0.106155	-0.0290871	0.0285122	0.000309168	-0.000309234	-0.0232172	0.0228495	-0.0429392	0.041698
ASB6	sp|Q9NWX5|ASB6_HUMAN Ankyrin repeat and SOCS box protein 6 OS=Homo sapiens OX=9606 GN=ASB6 PE=1 SV=1	7	6	8	9	14951440	7.56487e+06	1.12582e+07	0.0512253	-0.0531113	0.0494774	-0.0512346	-0.0780418	0.0740359	-0.04757	0.0460514	-0.101719	0.0950173	-0.035557	0.0347017	-0.143934	0.130868	0.013856	-0.0139904
ASB8	sp|Q9H765|ASB8_HUMAN Ankyrin repeat and SOCS box protein 8 OS=Homo sapiens OX=9606 GN=ASB8 PE=2 SV=1	1	1	1	1	2711244	4296057	3.50365e+06	0.028889	-0.0294793	-0.171929	0.153605	-0.177772	0.15825	-0.0716103	0.0682233	-0.069363	0.0661805	-0.348746	0.28064	0.126754	-0.138973	-0.0866792	0.0817653
ASB9	sp|Q96DX5|ASB9_HUMAN Ankyrin repeat and SOCS box protein 9 OS=Homo sapiens OX=9606 GN=ASB9 PE=1 SV=1	1	1	2	3	2528381	18468606	1.04985e+07	0.175589	-0.19996	-0.0271198	0.0266194	-0.0548965	0.052884	0.169584	-0.192207	0.094179	-0.100759	-0.192815	0.170057	0.178905	-0.204273	-0.320261	0.261922
ASCC1	sp|Q8N9N2|ASCC1_HUMAN Activating signal cointegrator 1 complex subunit 1 OS=Homo sapiens OX=9606 GN=ASCC1 PE=1 SV=1	8	8	25	18	5.14681e+07	4.59648e+07	4.87165e+07	0.0710313	-0.0747105	-0.0027151	0.00271	-0.0314287	0.0307586	-0.0598532	0.0574687	-0.121822	0.112332	-0.0914995	0.0860409	-0.0216539	0.0213337	-0.0328469	0.0321157
ASCC2	sp|Q9H1I8|ASCC2_HUMAN Activating signal cointegrator 1 complex subunit 2 OS=Homo sapiens OX=9606 GN=ASCC2 PE=1 SV=3	14	11	27	24	1.07263e+08	6.48003e+07	86031498	-0.0291666	0.0285886	-0.0155124	0.0153474	-0.158029	0.142416	-0.0187194	0.0184797	-0.0358792	0.0350085	-0.0795323	0.075376	-0.0191666	0.0189153	-0.0578743	0.055642
ASCC3	sp|Q8N3C0|ASCC3_HUMAN Activating signal cointegrator 1 complex subunit 3 OS=Homo sapiens OX=9606 GN=ASCC3 PE=1 SV=3	63	58	130	104	1.08228e+08	105547488	1.06888e+08	0.0276927	-0.0282347	0.00602955	-0.00605485	-0.118422	0.109434	-0.0857741	0.0809594	-0.178266	0.158641	-0.167141	0.149772	-0.0907241	0.0853548	-0.0233518	0.0229798
ASDURF	sp|L0R819|ASURF_HUMAN ASNSD1 upstream open reading frame protein OS=Homo sapiens OX=9606 GN=ASDURF PE=1 SV=1	5	6	13	17	1.73281e+07	1.70808e+07	17204468	-0.0171949	0.0169924	0.00796946	-0.00801373	-0.00212833	0.0021252	0.00189444	-0.00189693	0.0263875	-0.0268791	0.0451489	-0.0466076	0.00791246	-0.0079561	-0.00245023	0.00244607
ASF1A	sp|Q9Y294|ASF1A_HUMAN Histone chaperone ASF1A OS=Homo sapiens OX=9606 GN=ASF1A PE=1 SV=1	4	5	5	12	10703601	1.35627e+08	7.31652e+07	0.0195481	-0.0198166	0.0261748	-0.0266585	0.149688	-0.167037	0.0908597	-0.0969689	-0.0717145	0.0683179	-0.0214049	0.0210919	0.0325931	-0.0333465	0.0457392	-0.0472369
ASF1B	sp|Q9NVP2|ASF1B_HUMAN Histone chaperone ASF1B OS=Homo sapiens OX=9606 GN=ASF1B PE=1 SV=1	3	3	6	4	25907607	2.29512e+07	2.44294e+07	0.0721564	-0.0759562	-0.0219323	0.0216038	0.211938	-0.248525	0.301796	-0.382096	0.152825	-0.170953	0.0993481	-0.106699	0.182567	-0.209064	0.0279425	-0.0284944
ASH1L	sp|Q9NR48-2|ASH1L_HUMAN Isoform 2 of Histone-lysine N-methyltransferase ASH1L OS=Homo sapiens OX=9606 GN=ASH1L	13	9	14	11	19479057	1.26123e+07	1.60457e+07	0.0150254	-0.0151835	0.00479772	-0.00481373	0.00316941	-0.00317638	0.109632	-0.118654	-0.0108827	0.0108012	-0.0167368	0.0165448	0.0643021	-0.0673023	-0.0229022	0.0225443
ASH2L	sp|Q9UBL3|ASH2L_HUMAN Set1/Ash2 histone methyltransferase complex subunit ASH2 OS=Homo sapiens OX=9606 GN=ASH2L PE=1 SV=1	17	18	47	45	1.19569e+08	8.62464e+07	1.02908e+08	-0.0374726	0.0365239	0.0418443	-0.0430943	0.00132099	-0.0013222	-0.0323122	0.0316044	0.0242132	-0.0246266	0.0579158	-0.0603383	0.0800895	-0.0847982	0.0154315	-0.0155984
ASIC1	sp|P78348|ASIC1_HUMAN Acid-sensing ion channel 1 OS=Homo sapiens OX=9606 GN=ASIC1 PE=1 SV=3	2	1	3	1	346713312	7309638	177011475	-0.0439686	0.0426681	0.0546067	-0.0567551	0.136792	-0.151134	-0.555418	0.400035	0.0695139	-0.0730336	-0.086555	0.0816548	-0.133563	0.122239	0.0299943	-0.0306312
ASL	sp|P04424|ARLY_HUMAN Argininosuccinate lyase OS=Homo sapiens OX=9606 GN=ASL PE=1 SV=4	16	13	45	35	117106752	5.79054e+07	8.75061e+07	0.0762997	-0.0805614	-0.036192	0.0353063	0.0167588	-0.0169557	-0.052981	0.0511041	-0.0411661	0.0400239	-0.118799	0.109756	-0.0396605	0.0385993	-8.60541e-05	8.6049e-05
ASMTL	sp|O95671|ASML_HUMAN N-acetylserotonin O-methyltransferase-like protein OS=Homo sapiens OX=9606 GN=ASMTL PE=1 SV=3	15	13	29	26	1.14374e+07	2.08143e+07	16125838	-0.003178	0.00317101	-0.0419197	0.040736	0.00789624	-0.00793969	-0.0911858	0.0857634	-0.0851926	0.0804411	-0.134655	0.123153	-0.03648	0.0355803	-0.0397963	0.0387279
ASNA1	sp|O43681|ASNA_HUMAN ATPase ASNA1 OS=Homo sapiens OX=9606 GN=ASNA1 PE=1 SV=2	12	10	88	76	4.2294e+08	4.12216e+08	417577952	0.011529	-0.0116219	-0.00319451	0.00318745	-0.005365	0.00534513	0.0371699	-0.0381529	-0.0225121	0.0221662	-0.0113192	0.011231	0.0188689	-0.019119	-0.0020201	0.00201728
ASNS	sp|P08243|ASNS_HUMAN Asparagine synthetase [glutamine-hydrolyzing] OS=Homo sapiens OX=9606 GN=ASNS PE=1 SV=4	30	23	120	112	202952672	377904480	290428576	0.0301281	-0.0307707	0.0711178	-0.0748061	0.110675	-0.119876	0.0734985	-0.0774449	0.0108248	-0.0109066	0.0451365	-0.0465944	0.294076	-0.369781	0.0933146	-0.0997702
ASNSD1	sp|Q9NWL6|ASND1_HUMAN Asparagine synthetase domain-containing protein 1 OS=Homo sapiens OX=9606 GN=ASNSD1 PE=2 SV=2	6	8	10	8	14374292	2.82552e+07	2.13147e+07	-0.000772285	0.000771872	0.093796	-0.100321	0.00162075	-0.00162257	0.0702112	-0.0738038	0.0690302	-0.0724999	0.154747	-0.173362	-0.0869302	0.0819886	-0.0426144	0.0413917
ASPH	sp|Q12797|ASPH_HUMAN Aspartyl/asparaginyl beta-hydroxylase OS=Homo sapiens OX=9606 GN=ASPH PE=1 SV=3	23	24	63	93	1.48925e+08	3.67231e+08	2.58078e+08	-0.054139	0.0521806	0.0127045	-0.0128174	-0.046973	0.0454917	-0.0142123	0.0140736	0.0383161	-0.0393616	-0.0231487	0.0227831	-0.0292235	0.0286433	0.0190777	-0.0193333
ASPHD2	sp|Q6ICH7|ASPH2_HUMAN Aspartate beta-hydroxylase domain-containing protein 2 OS=Homo sapiens OX=9606 GN=ASPHD2 PE=2 SV=1	2	4	2	4	5669521	7.8962e+06	6.78286e+06	-0.0259777	0.0255182	-0.0916431	0.0861678	0.118616	-0.129249	0.0162638	-0.0164492	-0.0219799	0.02165	0.0308025	-0.0314746	-0.0335563	0.0327935	0.0196876	-0.01996
ASPM	sp|Q8IZT6|ASPM_HUMAN Abnormal spindle-like microcephaly-associated protein OS=Homo sapiens OX=9606 GN=ASPM PE=1 SV=2	16	19	27	25	1.74823e+07	10250541	1.38664e+07	-0.0686206	0.0655043	-0.18491	0.16388	0.0275302	-0.0280658	0.123741	-0.135359	0.0618871	-0.0646613	0.116031	-0.126186	0.064714	-0.0677537	-0.094904	0.0890444
ASPSCR1	sp|Q9BZE9|ASPC1_HUMAN Tether containing UBX domain for GLUT4 OS=Homo sapiens OX=9606 GN=ASPSCR1 PE=1 SV=1	10	7	18	13	30732726	2.00009e+07	2.53668e+07	-0.0404315	0.0393292	-0.0181637	0.0179379	0.0194629	-0.0197291	0.0118274	-0.0119252	-0.00922506	0.00916645	0.00479833	-0.00481435	-0.0111044	0.0110196	0.0452339	-0.0466982
ASRGL1	sp|Q7L266|ASGL1_HUMAN Isoaspartyl peptidase/L-asparaginase OS=Homo sapiens OX=9606 GN=ASRGL1 PE=1 SV=2	5	6	14	12	2.01936e+07	24684731	2.24392e+07	-0.0103746	0.0103005	-0.0363198	0.0354279	0.100581	-0.108122	0.172547	-0.196023	0.0869598	-0.0925395	0.0353009	-0.0361864	0.0233826	-0.0237678	0.123935	-0.135591
ASS1	sp|P00966|ASSY_HUMAN Argininosuccinate synthase OS=Homo sapiens OX=9606 GN=ASS1 PE=1 SV=2	14	12	43	26	101026024	72126200	86576112	0.276076	-0.341715	-0.0906462	0.0852859	0.0389332	-0.040013	0.165949	-0.187549	-0.0042728	0.00426019	-0.0639102	0.0611988	-0.0752461	0.0715153	-0.0146738	0.014526
ASTE1	sp|Q2TB18|ASTE1_HUMAN Protein asteroid homolog 1 OS=Homo sapiens OX=9606 GN=ASTE1 PE=1 SV=1	2	3	2	4	3.10724e+06	2.61967e+06	2.86346e+06	-0.136817	0.124958	-0.100056	0.0935646	0.00235354	-0.00235739	0.126597	-0.138784	-0.0879219	0.0828701	-0.00822919	0.00818252	0.0238435	-0.0242442	0.0448749	-0.0463156
ASTN1	sp|O14525|ASTN1_HUMAN Astrotactin-1 OS=Homo sapiens OX=9606 GN=ASTN1 PE=2 SV=3	7	9	11	11	3527459	5376170	4.45181e+06	-0.0395777	0.0385209	-0.000621427	0.000621159	0.0839786	-0.0891708	-0.0533747	0.0514703	0.0619296	-0.0647077	0.00993607	-0.010005	-0.13028	0.119484	-0.1037	0.0967431
ASXL1	sp|Q8IXJ9|ASXL1_HUMAN Putative Polycomb group protein ASXL1 OS=Homo sapiens OX=9606 GN=ASXL1 PE=1 SV=4	5	4	6	5	4678424	1.03418e+07	7.51011e+06	-0.0663599	0.0634413	-0.0512808	0.0495204	0.0117736	-0.0118705	0.0596248	-0.0621956	-0.00952682	0.00946432	0.0627012	-0.0655506	0.0629076	-0.0657762	0.119344	-0.130114
ASXL2	sp|Q76L83|ASXL2_HUMAN Putative Polycomb group protein ASXL2 OS=Homo sapiens OX=9606 GN=ASXL2 PE=1 SV=1	10	10	13	15	79921896	6.85885e+06	4.33904e+07	0.0157813	-0.0159558	-0.0207109	0.0204178	-0.0428714	0.0416341	-0.0181498	0.0179243	-0.00344078	0.00343259	0.0216096	-0.0219382	-0.0839713	0.0793514	0.0358484	-0.036762
ATAD1	sp|Q8NBU5|ATAD1_HUMAN ATPase family AAA domain-containing protein 1 OS=Homo sapiens OX=9606 GN=ATAD1 PE=1 SV=1	8	7	31	30	1.22835e+08	124421468	1.23628e+08	-0.0452643	0.0438872	0.0058489	-0.00587271	-0.0590009	0.0566824	-0.00506547	0.00504774	-0.109517	0.101787	-0.0652519	0.0624278	-0.0682174	0.0651369	-0.0375502	0.0365976
ATAD2	sp|Q6PL18|ATAD2_HUMAN ATPase family AAA domain-containing protein 2 OS=Homo sapiens OX=9606 GN=ATAD2 PE=1 SV=1	28	29	68	60	9.42816e+07	8.5542e+07	89911810	0.0389525	-0.0400334	-0.0492276	0.0476031	0.0755534	-0.0797298	0.173047	-0.19667	0.225693	-0.267668	0.258411	-0.31502	0.208332	-0.243577	0.106152	-0.114587
ATAD2B	sp|Q9ULI0|ATD2B_HUMAN ATPase family AAA domain-containing protein 2B OS=Homo sapiens OX=9606 GN=ATAD2B PE=1 SV=3	22	19	36	35	3.71595e+07	33622571	3.5391e+07	-0.00217925	0.00217596	0.0487506	-0.0504558	-0.0074024	0.00736462	-0.0148409	0.0146898	-0.00935307	0.00929282	-0.0284399	0.02789	0.0908129	-0.0969156	0.0626018	-0.065442
ATAD3A	sp|Q9NVI7|ATD3A_HUMAN ATPase family AAA domain-containing protein 3A OS=Homo sapiens OX=9606 GN=ATAD3A PE=1 SV=2	12	6	123	102	432344976	3.23181e+08	3.77763e+08	-0.0263642	0.025891	-0.0795892	0.0754271	0.0516815	-0.0536019	0.0607393	-0.0634094	-0.0144264	0.0142836	0.00623426	-0.00626132	0.00123478	-0.00123584	0.0101322	-0.0102038
ATAD5	sp|Q96QE3|ATAD5_HUMAN ATPase family AAA domain-containing protein 5 OS=Homo sapiens OX=9606 GN=ATAD5 PE=1 SV=4	18	17	21	18	2.68065e+07	15625333	2.12159e+07	0.0207472	-0.0210499	-0.0205987	0.0203088	0.159271	-0.179061	0.16996	-0.19269	0.253018	-0.307033	0.231671	-0.276125	0.183039	-0.209683	0.0885914	-0.0943895
ATAT1	sp|Q5SQI0|ATAT_HUMAN Alpha-tubulin N-acetyltransferase 1 OS=Homo sapiens OX=9606 GN=ATAT1 PE=1 SV=1	7	8	12	21	65326990	8.88629e+07	7.70949e+07	-0.276483	0.231922	-0.0649847	0.0621833	-0.140943	0.128391	-0.0516588	0.0498728	-0.0395472	0.038492	-0.0852155	0.0804615	-0.0297812	0.0291789	-0.0447215	0.0433767
ATCAY	sp|Q86WG3|ATCAY_HUMAN Caytaxin OS=Homo sapiens OX=9606 GN=ATCAY PE=1 SV=2	3	2	3	3	7047178	6.32733e+06	6.68725e+06	-0.113082	0.104859	-0.054136	0.0521779	0.0119113	-0.0120105	-0.0459022	0.0444866	-0.0610671	0.0585869	0.102187	-0.10998	0.00465062	-0.00466566	-0.0850938	0.080353
ATE1	sp|O95260|ATE1_HUMAN Arginyl-tRNA--protein transferase 1 OS=Homo sapiens OX=9606 GN=ATE1 PE=1 SV=2	11	13	21	24	3.41631e+07	4.0916e+07	37539539	0.077375	-0.0817611	0.0299795	-0.0306158	-0.177696	0.15819	-0.0588889	0.0565791	-0.0849993	0.0802688	-0.0639481	0.0612335	-0.0355447	0.03469	0.0160326	-0.0162128
ATF2	sp|P15336|ATF2_HUMAN Cyclic AMP-dependent transcription factor ATF-2 OS=Homo sapiens OX=9606 GN=ATF2 PE=1 SV=4	6	4	12	9	6.30103e+07	1.20028e+07	3.75066e+07	-0.0689357	0.0657915	0.00111906	-0.00111992	0.0127973	-0.0129118	-0.0132887	0.0131674	0.101012	-0.10862	0.0292718	-0.0298781	0.023933	-0.0243367	0.00578327	-0.00580654
ATF3	sp|P18847|ATF3_HUMAN Cyclic AMP-dependent transcription factor ATF-3 OS=Homo sapiens OX=9606 GN=ATF3 PE=1 SV=2	1	1	1	1	NA	15797233	15797233	-0.0812423	0.0769102	-0.0937105	0.087993	-0.0819341	0.0775298	-0.00644173	0.0064131	0.0563819	-0.0586753	0.0061253	-0.00615141	0.135778	-0.149897	0.0526632	-0.0546586
ATF6	sp|P18850|ATF6A_HUMAN Cyclic AMP-dependent transcription factor ATF-6 alpha OS=Homo sapiens OX=9606 GN=ATF6 PE=1 SV=3	4	5	4	5	4.0466e+07	7730495	2.40982e+07	0.0437404	-0.0451081	0.0523606	-0.0543327	-0.065561	0.0627108	-0.0495594	0.0479133	-0.0524431	0.0506035	-0.0972216	0.0910816	-0.130428	0.119608	-0.0530995	0.0512143
ATF6B	sp|Q99941|ATF6B_HUMAN Cyclic AMP-dependent transcription factor ATF-6 beta OS=Homo sapiens OX=9606 GN=ATF6B PE=1 SV=2	5	5	6	7	4199874	1.13014e+07	7.75065e+06	-0.111613	0.103595	-0.0449875	0.0436269	-0.0803569	0.0761163	0.0234755	-0.0238638	-0.0568201	0.0546668	-0.160324	0.144276	0.010938	-0.0110216	-0.00562463	0.00560279
ATF7	sp|P17544|ATF7_HUMAN Cyclic AMP-dependent transcription factor ATF-7 OS=Homo sapiens OX=9606 GN=ATF7 PE=1 SV=2	2	5	7	11	9915499	23385367	16650433	-0.0441498	0.0428388	-0.0434248	0.0421558	0.0640718	-0.0670501	0.00218061	-0.00218391	0.0751635	-0.0792958	0.109288	-0.11825	0.0544684	-0.0566057	0.0457846	-0.0472853
ATF7IP	sp|Q6VMQ6|MCAF1_HUMAN Activating transcription factor 7-interacting protein 1 OS=Homo sapiens OX=9606 GN=ATF7IP PE=1 SV=3	17	16	23	25	85880828	1.58589e+08	1.22235e+08	-0.0434448	0.0421747	-0.0137092	0.0135801	-0.0319684	0.0312753	-0.0479984	0.0464528	0.0621368	-0.0649339	0.0328366	-0.0336015	-0.0234022	0.0230286	0.00386282	-0.00387319
ATG101	sp|Q9BSB4|ATGA1_HUMAN Autophagy-related protein 101 OS=Homo sapiens OX=9606 GN=ATG101 PE=1 SV=1	5	5	14	12	22285119	14557400	1.84213e+07	0.0108744	-0.0109569	-0.0355641	0.0347085	-0.0270791	0.0265802	-0.0298984	0.0292913	-0.0304421	0.029813	0.0123828	-0.01249	0.0488982	-0.0506139	0.0238302	-0.0242304
ATG12	sp|O94817|ATG12_HUMAN Ubiquitin-like protein ATG12 OS=Homo sapiens OX=9606 GN=ATG12 PE=1 SV=1	2	2	4	7	27378354	3.87164e+07	3.30474e+07	0.127511	-0.139884	0.10765	-0.116335	0.226433	-0.268711	0.0939276	-0.100471	-0.109478	0.101753	0.0486549	-0.0503532	-0.0403825	0.0392828	0.00105868	-0.00105946
ATG13	sp|O75143|ATG13_HUMAN Autophagy-related protein 13 OS=Homo sapiens OX=9606 GN=ATG13 PE=1 SV=1	5	6	8	7	1.63541e+07	2.5227e+07	20790548	0.0659152	-0.0690716	0.0181119	-0.0183422	-0.111197	0.103236	0.0775159	-0.0819185	-0.0854109	0.0806357	-0.0629043	0.0602758	0.00100722	-0.00100793	0.0031111	-0.00311782
ATG14	sp|Q6ZNE5|BAKOR_HUMAN Beclin 1-associated autophagy-related key regulator OS=Homo sapiens OX=9606 GN=ATG14 PE=1 SV=1	3	3	3	4	1.5479e+07	2371388	8.92518e+06	0.0980735	-0.10523	0.121496	-0.132676	-0.0396015	0.0385434	-0.0196099	0.0193469	0.00882395	-0.00887825	0.0258214	-0.0262919	0.00115316	-0.00115408	-0.00558299	0.00556147
ATG16L1	sp|Q676U5|A16L1_HUMAN Autophagy-related protein 16-1 OS=Homo sapiens OX=9606 GN=ATG16L1 PE=1 SV=2	11	14	17	22	4.62014e+07	7.72088e+07	6.17051e+07	-0.0568243	0.0546707	0.0180946	-0.0183244	-0.00268173	0.00267675	0.0313523	-0.0320488	-0.0384983	0.0374976	-0.0173777	0.0171709	-0.0400926	0.0390085	-0.0148589	0.0147074
ATG2A	sp|Q2TAZ0|ATG2A_HUMAN Autophagy-related protein 2 homolog A OS=Homo sapiens OX=9606 GN=ATG2A PE=1 SV=3	14	14	19	22	14567581	3.13217e+07	2.29447e+07	0.0498725	-0.0516585	-0.0449064	0.0435507	0.0122625	-0.0123676	0.0286454	-0.0292257	-0.00908286	0.00902603	-0.0591827	0.0568503	-0.0279262	0.0273959	-0.0054115	0.00539128
ATG2B	sp|Q96BY7|ATG2B_HUMAN Autophagy-related protein 2 homolog B OS=Homo sapiens OX=9606 GN=ATG2B PE=1 SV=5	33	27	56	38	26665688	3.43297e+07	3.04977e+07	0.00440402	-0.0044175	0.0176106	-0.0178282	0.020052	-0.0203346	0.0121949	-0.0122989	0.015432	-0.0155989	-0.00675319	0.00672173	0.0320271	-0.0327543	0.0145016	-0.0146489
ATG3	sp|Q9NT62|ATG3_HUMAN Ubiquitin-like-conjugating enzyme ATG3 OS=Homo sapiens OX=9606 GN=ATG3 PE=1 SV=1	7	7	30	32	5.64897e+07	1.59291e+08	1.07891e+08	0.00261667	-0.00262143	0.0599407	-0.0625395	0.0269766	-0.0274907	0.0276768	-0.0282181	5.17193e-05	-5.17211e-05	0.0285138	-0.0290887	-0.0229765	0.0226163	0.0391785	-0.0402722
ATG4A	sp|Q8WYN0|ATG4A_HUMAN Cysteine protease ATG4A OS=Homo sapiens OX=9606 GN=ATG4A PE=1 SV=1	2	2	2	2	9498706	2043106	5770906	0.114358	-0.124209	-0.072238	0.0687928	0.0218594	-0.0221957	-0.119394	0.110264	-0.171893	0.153575	-0.0384424	0.0374446	-0.306537	0.252682	-0.0147474	0.0145982
ATG4B	sp|Q9Y4P1|ATG4B_HUMAN Cysteine protease ATG4B OS=Homo sapiens OX=9606 GN=ATG4B PE=1 SV=2	6	7	11	17	53092340	71858602	62475471	0.0288135	-0.0294007	-0.096118	0.0901123	0.0726716	-0.0765273	0.0704997	-0.0741226	-0.0126518	0.0125418	-0.00884918	0.00879523	-0.0510279	0.0492846	0.00369473	-0.00370421
ATG4C	sp|Q96DT6|ATG4C_HUMAN Cysteine protease ATG4C OS=Homo sapiens OX=9606 GN=ATG4C PE=1 SV=1	3	2	5	2	3.98902e+06	4631750	4.31039e+06	0.021372	-0.0216934	0.0231967	-0.0235758	0.0130841	-0.0132038	-0.000920717	0.00092013	0.0699734	-0.073541	0.0631178	-0.066006	0.0260737	-0.0265536	0.0870545	-0.0926468
ATG5	sp|Q9H1Y0|ATG5_HUMAN Autophagy protein 5 OS=Homo sapiens OX=9606 GN=ATG5 PE=1 SV=2	4	5	7	9	20804025	4.56886e+07	3.32463e+07	-0.0235231	0.0231457	0.0145652	-0.0147137	0.0152371	-0.0153997	-0.0151738	0.0150158	-0.0543514	0.052378	-0.0878407	0.0827979	0.0111029	-0.011189	0.0196629	-0.0199346
ATG7	sp|O95352|ATG7_HUMAN Ubiquitin-like modifier-activating enzyme ATG7 OS=Homo sapiens OX=9606 GN=ATG7 PE=1 SV=1	14	15	30	33	5.24536e+07	8.63405e+07	6.93971e+07	0.0729619	-0.0768493	0.00959344	-0.00965766	0.0200557	-0.0203384	-0.0152108	0.0150521	-0.0131555	0.0130366	-0.00211048	0.00210739	-0.00635189	0.00632405	-0.0210725	0.0207691
ATG9A	sp|Q7Z3C6|ATG9A_HUMAN Autophagy-related protein 9A OS=Homo sapiens OX=9606 GN=ATG9A PE=1 SV=3	11	10	18	23	28400896	47174304	37787600	0.103063	-0.110996	-0.129245	0.118612	0.0770784	-0.08143	0.10906	-0.117984	-0.0573291	0.0551377	0.00688282	-0.00691582	0.111443	-0.120778	0.00138311	-0.00138444
ATIC	sp|P31939|PUR9_HUMAN Bifunctional purine biosynthesis protein PURH OS=Homo sapiens OX=9606 GN=ATIC PE=1 SV=3	29	32	172	183	5.80816e+08	6.30905e+08	605860192	0.0135672	-0.013696	0.018785	-0.0190328	0.00266961	-0.00267455	-0.0152034	0.0150449	-0.0156163	0.015449	0.010872	-0.0109545	-0.0307785	0.0301356	-0.00343066	0.00342252
ATL1	sp|Q8WXF7|ATLA1_HUMAN Atlastin-1 OS=Homo sapiens OX=9606 GN=ATL1 PE=1 SV=1	13	10	33	33	1.29109e+08	1.0399e+08	1.16549e+08	0.0141773	-0.014318	-0.0423961	0.0411857	-0.0180252	0.0178028	-0.0773994	0.0734576	-0.0875135	0.0825072	-0.0525003	0.0506566	0.0107633	-0.0108442	-0.0123506	0.0122458
ATL2	sp|Q8NHH9|ATLA2_HUMAN Atlastin-2 OS=Homo sapiens OX=9606 GN=ATL2 PE=1 SV=2	12	11	42	35	5.39585e+07	1.47441e+08	100699782	0.048828	-0.0505386	-0.0530962	0.0512112	-0.0151606	0.0150029	0.0452043	-0.0466666	0.0596107	-0.0621803	0.119488	-0.130285	0.0524539	-0.0544332	-0.0202695	0.0199887
ATL3	sp|Q6DD88|ATLA3_HUMAN Atlastin-3 OS=Homo sapiens OX=9606 GN=ATL3 PE=1 SV=1	24	17	84	81	2.84804e+08	3.74824e+08	329813920	-0.00212008	0.00211697	-0.0258652	0.0254097	-0.00255496	0.00255044	0.00796026	-0.00800443	0.0169908	-0.0171933	0.0214398	-0.0217632	-0.0312112	0.0305502	0.0113889	-0.0114795
ATM	sp|Q13315|ATM_HUMAN Serine-protein kinase ATM OS=Homo sapiens OX=9606 GN=ATM PE=1 SV=4	44	46	82	86	2.90737e+07	52075524	4.05746e+07	-0.00665794	0.00662736	-0.0705823	0.0672896	-0.00492114	0.00490441	-0.0345922	0.0337821	-0.00883719	0.00878338	-0.0291729	0.0285947	-0.0108247	0.0107441	-0.032323	0.0316147
ATMIN	sp|O43313|ATMIN_HUMAN ATM interactor OS=Homo sapiens OX=9606 GN=ATMIN PE=1 SV=2	2	1	2	1	1712846	7689030	4700938	-0.167904	0.150385	-0.10697	0.0995832	0.0308825	-0.031558	-0.00190476	0.00190225	0.0508667	-0.0527259	-0.136431	0.124637	-0.114089	0.105724	0.0144274	-0.0145731
ATN1	sp|P54259|ATN1_HUMAN Atrophin-1 OS=Homo sapiens OX=9606 GN=ATN1 PE=1 SV=3	7	10	11	17	1.66973e+07	1.18196e+07	1.42585e+07	0.0263402	-0.02683	-0.0338666	0.0330898	-0.00198213	0.00197941	-0.0330247	0.0322856	0.0287453	-0.0293297	0.0335936	-0.0343945	0.0215446	-0.0218712	-0.0654063	0.0625692
ATOX1	sp|O00244|ATOX1_HUMAN Copper transport protein ATOX1 OS=Homo sapiens OX=9606 GN=ATOX1 PE=1 SV=1	3	3	15	19	247109261	473893832	3.60502e+08	-0.043998	0.0426958	0.0375227	-0.0385248	-0.0719855	0.0685638	-0.13449	0.123015	-0.0836575	0.0790712	-0.0756278	0.07186	-0.144965	0.131719	-0.0189377	0.0186923
ATP10D	sp|Q9P241|AT10D_HUMAN Probable phospholipid-transporting ATPase VD OS=Homo sapiens OX=9606 GN=ATP10D PE=2 SV=3	1	1	1	1	3009276	1601826	2305551	-0.034801	0.0339812	-0.0696497	0.0664415	0.0411077	-0.0423134	-0.0417025	0.0405309	0.0359627	-0.0368821	-0.0385472	0.037544	-0.00567298	0.00565076	-0.0962734	0.0902489
ATP11A	sp|P98196|AT11A_HUMAN Probable phospholipid-transporting ATPase IH OS=Homo sapiens OX=9606 GN=ATP11A PE=1 SV=3	12	15	17	21	7.46785e+07	13678643	4.41785e+07	-0.0191328	0.0188824	0.0322594	-0.0329973	0.00582636	-0.00584998	-0.017642	0.0174289	0.0499425	-0.0517336	-0.0265065	0.0260283	-0.00395696	0.00394614	-0.0247266	0.0243099
ATP11B	sp|Q9Y2G3|AT11B_HUMAN Probable phospholipid-transporting ATPase IF OS=Homo sapiens OX=9606 GN=ATP11B PE=1 SV=2	12	13	16	17	2.66031e+07	9.57437e+07	6.11734e+07	0.088063	-0.0937899	-0.00899011	0.00893444	0.0372321	-0.0382185	0.13376	-0.14744	-0.00877405	0.00872102	0.0413663	-0.0425875	0.010869	-0.0109515	0.0425134	-0.0438043
ATP11C	sp|Q8NB49|AT11C_HUMAN Phospholipid-transporting ATPase IG OS=Homo sapiens OX=9606 GN=ATP11C PE=1 SV=3	15	16	18	19	39052634	2.69592e+07	3.30059e+07	0.0392035	-0.0402986	-0.0874011	0.0824073	0.0485665	-0.0502585	0.00472615	-0.00474168	0.115284	-0.125302	-0.0244077	0.0240016	0.0685924	-0.0720171	0.0372582	-0.038246
ATP12A	sp|P54707|AT12A_HUMAN Potassium-transporting ATPase alpha chain 2 OS=Homo sapiens OX=9606 GN=ATP12A PE=1 SV=3	2	1	16	9	34607422	31587850	33097636	0.0864636	-0.0919777	0.0176566	-0.0178753	-0.0102219	0.0101499	0.0420529	-0.0433156	0.103958	-0.112035	0.104592	-0.112771	0.0166472	-0.0168415	0.0051306	-0.00514892
ATP13A1	sp|Q9HD20|AT131_HUMAN Manganese-transporting ATPase 13A1 OS=Homo sapiens OX=9606 GN=ATP13A1 PE=1 SV=2	24	23	84	76	1.21675e+08	1.83041e+08	152358180	-0.047796	0.0462632	-0.0247131	0.0242969	-0.0240642	0.0236694	-0.0565019	0.0543722	-0.0616647	0.0591367	-0.0452275	0.0438526	-0.0359008	0.035029	-0.0234359	0.0230613
ATP13A3	sp|Q9H7F0|AT133_HUMAN Probable cation-transporting ATPase 13A3 OS=Homo sapiens OX=9606 GN=ATP13A3 PE=1 SV=4	8	8	12	14	1.73067e+07	27317307	2.2312e+07	-0.0443487	0.0430259	0.00874042	-0.0087937	0.00476897	-0.00478479	0.0295524	-0.0301704	-0.018579	0.0183428	-0.0189766	0.0187302	-0.0270441	0.0265465	-0.0662888	0.0633763
ATP1A1	sp|P05023|AT1A1_HUMAN Sodium/potassium-transporting ATPase subunit alpha-1 OS=Homo sapiens OX=9606 GN=ATP1A1 PE=1 SV=1	26	22	231	167	4.77154e+08	6.62672e+08	569913104	-0.0131463	0.0130276	0.00036159	-0.000361681	-0.0132897	0.0131684	-0.0169816	0.016784	-0.0298994	0.0292924	-0.0328289	0.0320985	-0.0201295	0.0198525	-0.0236478	0.0232664
ATP1A2	sp|P50993|AT1A2_HUMAN Sodium/potassium-transporting ATPase subunit alpha-2 OS=Homo sapiens OX=9606 GN=ATP1A2 PE=1 SV=1	7	11	58	64	289609309	47634856	1.68622e+08	-0.1326	0.121431	-0.0551952	0.0531611	-0.207741	0.181558	-0.0037079	0.0036984	-0.0190306	0.0187828	-0.138463	0.12633	-0.00153095	0.00152932	-0.0578132	0.0555855
ATP1B1	sp|P05026|AT1B1_HUMAN Sodium/potassium-transporting ATPase subunit beta-1 OS=Homo sapiens OX=9606 GN=ATP1B1 PE=1 SV=1	5	5	25	20	2.44616e+08	143970586	1.94293e+08	0.0737414	-0.0777145	-0.00690145	0.00686859	0.0247253	-0.0251564	0.0364724	-0.0374185	-0.0307477	0.030106	0.0115183	-0.011611	0.0722923	-0.0761068	0.0901142	-0.0961202
ATP1B2	sp|P14415|AT1B2_HUMAN Sodium/potassium-transporting ATPase subunit beta-2 OS=Homo sapiens OX=9606 GN=ATP1B2 PE=1 SV=3	3	6	6	14	3.86615e+07	4.70437e+07	4.28526e+07	-0.0136244	0.0134969	0.0377953	-0.0388122	-0.245797	0.209952	-0.23186	0.199705	-0.0508665	0.0491339	-0.271273	0.228248	-0.177545	0.15807	-0.0646869	0.0619106
ATP1B3	sp|P54709|AT1B3_HUMAN Sodium/potassium-transporting ATPase subunit beta-3 OS=Homo sapiens OX=9606 GN=ATP1B3 PE=1 SV=1	13	12	66	64	2.53381e+08	220956464	2.37168e+08	-0.0706359	0.0673383	0.0255263	-0.0259861	-0.0296906	0.0290919	0.00104647	-0.00104723	-0.00595679	0.00593229	-0.0386319	0.0376244	-0.0879144	0.0828635	-0.036643	0.0357353
ATP2A2	sp|P16615|AT2A2_HUMAN Sarcoplasmic/endoplasmic reticulum calcium ATPase 2 OS=Homo sapiens OX=9606 GN=ATP2A2 PE=1 SV=1	28	21	232	181	7.69327e+08	1.01875e+09	894037312	-0.0141339	0.0139968	0.00137863	-0.00137995	-0.0359736	0.0350984	-0.00799775	0.00795366	-0.0369139	0.0359929	-0.0155377	0.0153722	-0.00253093	0.0025265	0.00353542	-0.00354411
ATP2B1	sp|P20020|AT2B1_HUMAN Plasma membrane calcium-transporting ATPase 1 OS=Homo sapiens OX=9606 GN=ATP2B1 PE=1 SV=3	19	20	103	103	527493040	230361600	378927320	-0.0652968	0.062469	-0.0394447	0.0383949	-0.0132252	0.0131051	0.00933905	-0.0093999	0.00252442	-0.00252885	-0.0786306	0.0745656	0.00971242	-0.00977825	-0.0151722	0.0150143
ATP2B2	sp|Q01814|AT2B2_HUMAN Plasma membrane calcium-transporting ATPase 2 OS=Homo sapiens OX=9606 GN=ATP2B2 PE=1 SV=2	8	5	35	35	7.42207e+06	7930758	7.67641e+06	0.0329338	-0.0337032	0.220543	-0.260449	-0.12538	0.11535	-0.366727	0.292146	-0.240415	0.206016	-0.120191	0.110944	0.0846322	-0.0899081	-0.109307	0.101605
ATP2B3	sp|Q16720|AT2B3_HUMAN Plasma membrane calcium-transporting ATPase 3 OS=Homo sapiens OX=9606 GN=ATP2B3 PE=1 SV=3	2	2	31	25	26849066	NA	26849066	0.161678	-0.182111	-0.0014269	0.00142549	0.0157644	-0.0159386	0.017952	-0.0181782	0.0108539	-0.0109362	0.114906	-0.124856	-0.00456406	0.00454967	0.108909	-0.117807
ATP2B4	sp|P23634|AT2B4_HUMAN Plasma membrane calcium-transporting ATPase 4 OS=Homo sapiens OX=9606 GN=ATP2B4 PE=1 SV=2	12	13	58	58	4.10845e+07	7.36034e+07	57343959	0.08378	-0.0889469	-0.146176	0.132718	-0.0357636	0.0348985	-0.129397	0.11874	-0.0672865	0.0642877	-0.0533998	0.0514936	-0.0136861	0.0135575	-0.0823939	0.0779414
ATP2C1	sp|P98194|AT2C1_HUMAN Calcium-transporting ATPase type 2C member 1 OS=Homo sapiens OX=9606 GN=ATP2C1 PE=1 SV=3	14	11	29	22	2.5363e+07	40031938	3.26975e+07	-0.026392	0.0259179	-0.0558154	0.0537362	0.0104739	-0.0105505	-0.00613033	0.00610439	-0.0791179	0.0750037	-0.041606	0.0404396	-0.0566344	0.0544949	-0.0557063	0.0536351
ATP5F1	sp|P24539|AT5F1_HUMAN ATP synthase F(0) complex subunit B1, mitochondrial OS=Homo sapiens OX=9606 GN=ATP5F1 PE=1 SV=2	11	10	61	45	6.54785e+08	8.13657e+08	734220960	-0.0385464	0.0375432	0.0227394	-0.0231035	-0.00429757	0.00428481	-0.0190273	0.0187797	-0.0670234	0.0640474	0.00222214	-0.00222557	-0.0254899	0.0250474	-0.0161708	0.0159915
ATP5F1A	sp|P25705|ATPA_HUMAN ATP synthase subunit alpha, mitochondrial OS=Homo sapiens OX=9606 GN=ATP5F1A PE=1 SV=1	36	29	551	428	2.16237e+09	2.50176e+09	2332064576	-0.0605319	0.0580941	-0.0089282	0.00887328	-0.0221715	0.0218359	-0.0146192	0.0144725	-0.0325327	0.0318152	-0.0107812	0.0107012	-0.0314957	0.0308228	-0.000397187	0.000397077
ATP5F1B	sp|P06576|ATPB_HUMAN ATP synthase subunit beta, mitochondrial OS=Homo sapiens OX=9606 GN=ATP5F1B PE=1 SV=3	43	37	555	380	3.30784e+09	2.22739e+09	2.76761e+09	-0.0180399	0.0178171	-0.0126428	0.0125329	-0.00720311	0.00716732	0.00249665	-0.00250098	-0.0580661	0.0558192	-0.0122152	0.0121126	-0.0341326	0.0333437	-0.00604018	0.006015
ATP5F1C	sp|P36542|ATPG_HUMAN ATP synthase subunit gamma, mitochondrial OS=Homo sapiens OX=9606 GN=ATP5F1C PE=1 SV=1	14	7	61	42	4.27355e+08	3.62624e+08	394989360	-0.0280256	0.0274915	-0.015963	0.0157883	0.0285347	-0.0291105	0.060505	-0.063154	-0.0773713	0.0734323	-0.00421615	0.00420386	-0.0253626	0.0249245	0.0492311	-0.0509706
ATP5F1D	sp|P30049|ATPD_HUMAN ATP synthase subunit delta, mitochondrial OS=Homo sapiens OX=9606 GN=ATP5F1D PE=1 SV=2	4	4	37	27	9.1641e+08	618256914	7.67333e+08	-0.0592529	0.056915	-0.00225056	0.00224706	-0.0513862	0.0496187	-0.0247214	0.024305	-0.022315	0.0219751	-0.00417287	0.00416083	0.0168638	-0.0170632	0.0156475	-0.0158191
ATP5H	sp|O75947|ATP5H_HUMAN ATP synthase subunit d, mitochondrial OS=Homo sapiens OX=9606 GN=ATP5H PE=1 SV=3	9	8	84	57	242554456	849797504	546175980	-0.0252574	0.0248229	0.00535249	-0.00537242	-0.0146604	0.0145129	-0.054678	0.0526812	-0.0473898	0.0458825	0.0115316	-0.0116246	-0.0329109	0.0321769	-0.00866241	0.00861071
ATP5IF1	sp|Q9UII2|ATIF1_HUMAN ATPase inhibitor, mitochondrial OS=Homo sapiens OX=9606 GN=ATP5IF1 PE=1 SV=1	2	3	7	11	180117872	2.46175e+08	2.13146e+08	-0.170219	0.152238	0.0235574	-0.0239485	-0.119982	0.110766	-0.0562955	0.0541811	-0.0276146	0.0270959	0.00808027	-0.00812578	-0.0728219	0.0693221	0.00806512	-0.00811046
ATP5J	sp|P18859|ATP5J_HUMAN ATP synthase-coupling factor 6, mitochondrial OS=Homo sapiens OX=9606 GN=ATP5J PE=1 SV=1	6	5	25	27	2.11684e+08	2.39698e+08	225691383	-0.0329294	0.0321946	0.148127	-0.165095	-0.0601251	0.0577193	-0.121775	0.112292	-0.0683524	0.0652599	-0.0316482	0.0309688	-0.0771294	0.0732143	-0.0384815	0.0374817
ATP5J2	sp|P56134|ATPK_HUMAN ATP synthase subunit f, mitochondrial OS=Homo sapiens OX=9606 GN=ATP5J2 PE=1 SV=3	1	2	1	3	NA	4844730	4844730	0.175157	-0.1994	-0.0367509	0.035838	0.107283	-0.115906	0.110752	-0.119967	0.075273	-0.0794176	-0.0788346	0.0747491	0.104748	-0.112953	-0.0863478	0.0814703
ATP5L	sp|O75964|ATP5L_HUMAN ATP synthase subunit g, mitochondrial OS=Homo sapiens OX=9606 GN=ATP5L PE=1 SV=3	4	4	25	19	4.65642e+08	540584400	5.03113e+08	-0.00304817	0.00304174	-0.00854479	0.00849448	0.00493886	-0.00495583	-0.00197748	0.00197477	0.0161299	-0.0163123	0.0378654	-0.0388861	-0.0184697	0.0182362	-0.003128	0.00312123
ATP5ME	sp|P56385|ATP5I_HUMAN ATP synthase subunit e, mitochondrial OS=Homo sapiens OX=9606 GN=ATP5ME PE=1 SV=2	4	4	27	26	2.05877e+08	3.72948e+08	2.89413e+08	-0.0133648	0.0132422	0.0202174	-0.0205047	-0.0298886	0.0292819	0.0117789	-0.0118759	-0.020709	0.0204159	0.00913672	-0.00919496	-0.0357203	0.0348572	-0.00912479	0.00906744
ATP5O	sp|P48047|ATPO_HUMAN ATP synthase subunit O, mitochondrial OS=Homo sapiens OX=9606 GN=ATP5O PE=1 SV=1	9	8	57	54	1.01974e+09	488807872	7.54273e+08	-0.0145259	0.0143811	0.0589911	-0.0615064	0.0417393	-0.042983	0.0530582	-0.0550843	-0.0862829	0.0814125	0.0172633	-0.0174724	-0.0232387	0.0228703	0.0259775	-0.0264539
ATP5S	sp|Q99766|ATP5S_HUMAN ATP synthase subunit s, mitochondrial OS=Homo sapiens OX=9606 GN=ATP5S PE=1 SV=3	4	5	11	16	59664686	4.07492e+07	5.02069e+07	-0.0878253	0.0827843	-0.0130608	0.0129436	-0.0553503	0.0533049	-0.0187838	0.0185424	-0.0905736	0.0852216	-0.0582617	0.0559999	0.0093605	-0.00942163	-0.0321117	0.0314125
ATP6AP1	sp|Q15904|VAS1_HUMAN V-type proton ATPase subunit S1 OS=Homo sapiens OX=9606 GN=ATP6AP1 PE=1 SV=2	5	7	14	12	3.06221e+07	6.16498e+07	4.61359e+07	0.00390524	-0.00391584	0.00658326	-0.00661343	-0.0296087	0.0290132	-0.0482472	0.0466858	-0.0171656	0.0169638	-0.0762013	0.0723775	-0.0988043	0.0924692	0.057568	-0.059961
ATP6AP2	sp|O75787|RENR_HUMAN Renin receptor OS=Homo sapiens OX=9606 GN=ATP6AP2 PE=1 SV=2	11	8	19	23	4.68601e+07	1.4581e+08	9.63352e+07	-0.0148007	0.0146504	-0.0152504	0.0150908	-0.0541498	0.0521907	0.00882548	-0.0088798	0.00741544	-0.00745375	-0.0943852	0.0885876	-0.0342705	0.0334753	-0.0274356	0.0269236
ATP6V0A1	sp|Q93050|VPP1_HUMAN V-type proton ATPase 116 kDa subunit a isoform 1 OS=Homo sapiens OX=9606 GN=ATP6V0A1 PE=1 SV=3	18	15	35	28	84978744	9.58024e+07	9.03906e+07	-0.027442	0.0269297	0.0315346	-0.0322394	-0.0784635	0.0744154	-0.0211578	0.020852	-0.123172	0.113478	-0.0963191	0.090289	0.046256	-0.0477883	-0.0372794	0.0363403
ATP6V0A2	sp|Q9Y487|VPP2_HUMAN V-type proton ATPase 116 kDa subunit a isoform 2 OS=Homo sapiens OX=9606 GN=ATP6V0A2 PE=1 SV=2	10	9	14	13	24136154	3.53135e+07	2.97248e+07	-0.000710602	0.000710252	-0.031549	0.0308738	0.0630766	-0.065961	0.129275	-0.14201	-0.0368991	0.0359789	0.0665078	-0.0697225	0.019058	-0.0193131	0.0111776	-0.0112649
ATP6V0D1	sp|P61421|VA0D1_HUMAN V-type proton ATPase subunit d 1 OS=Homo sapiens OX=9606 GN=ATP6V0D1 PE=1 SV=1	12	11	43	34	2.49092e+08	1.14348e+08	181720280	0.00885802	-0.00891275	0.019698	-0.0199707	-0.0263438	0.0258714	-0.0528364	0.0509696	-0.0895262	0.0842937	-0.0784537	0.0744065	-0.0609124	0.0584445	-0.0365882	0.0356832
ATP6V1A	sp|P38606|VATA_HUMAN V-type proton ATPase catalytic subunit A OS=Homo sapiens OX=9606 GN=ATP6V1A PE=1 SV=2	24	21	105	100	409110960	4.29329e+08	4.1922e+08	-0.0128507	0.0127373	-0.0122562	0.0121529	-0.068466	0.0653635	-0.0820247	0.077611	-0.0991237	0.0927489	-0.0942437	0.0884629	-0.0479125	0.0463723	0.00399748	-0.00400858
ATP6V1B1	sp|P15313|VATB1_HUMAN V-type proton ATPase subunit B, kidney isoform OS=Homo sapiens OX=9606 GN=ATP6V1B1 PE=1 SV=3	1	1	16	19	1895852	1339987	1.61792e+06	0.0888881	-0.0947264	0.00160056	-0.00160233	-0.186903	0.165443	-0.252255	0.214643	-0.015022	0.0148672	-0.22681	0.19595	-0.199091	0.174918	-0.0316403	0.0309612
ATP6V1B2	sp|P21281|VATB2_HUMAN V-type proton ATPase subunit B, brain isoform OS=Homo sapiens OX=9606 GN=ATP6V1B2 PE=1 SV=3	18	17	93	73	4.83301e+08	3.32434e+08	4.07868e+08	-0.0307531	0.0301112	-0.0215848	0.0212666	-0.0719186	0.068503	-0.099233	0.0928445	-0.086848	0.0819154	-0.0703187	0.0670499	-0.0434677	0.0421963	0.018715	-0.018961
ATP6V1C1	sp|P21283|VATC1_HUMAN V-type proton ATPase subunit C 1 OS=Homo sapiens OX=9606 GN=ATP6V1C1 PE=1 SV=4	22	19	70	64	1.27271e+08	2.01941e+08	1.64606e+08	-0.0155167	0.0153516	-0.00639425	0.00636604	-0.0373603	0.0364172	-0.0663869	0.0634659	-0.043431	0.0421616	-0.0271662	0.0266641	-0.0507599	0.0490345	-0.00982458	0.00975813
ATP6V1D	sp|Q9Y5K8|VATD_HUMAN V-type proton ATPase subunit D OS=Homo sapiens OX=9606 GN=ATP6V1D PE=1 SV=1	12	13	25	26	7.24934e+07	8.67997e+07	79646524	0.0559305	-0.0581865	-0.027252	0.0267467	-0.0440763	0.0427695	-0.112326	0.104209	-0.0560603	0.0539631	-0.0636673	0.060976	-0.0167536	0.0165613	-0.00603855	0.00601339
ATP6V1E1	sp|P36543|VATE1_HUMAN V-type proton ATPase subunit E 1 OS=Homo sapiens OX=9606 GN=ATP6V1E1 PE=1 SV=1	10	6	56	48	2.78358e+08	245290128	2.61824e+08	-0.0454711	0.0440817	0.00826642	-0.00831406	-0.0414818	0.0403223	-0.0915071	0.0860475	-0.117585	0.108719	-0.0815814	0.077214	-0.0828599	0.0783583	-0.0210649	0.0207617
ATP6V1F	sp|Q16864|VATF_HUMAN V-type proton ATPase subunit F OS=Homo sapiens OX=9606 GN=ATP6V1F PE=1 SV=2	10	8	25	18	253551976	2.45751e+08	2.49651e+08	-0.0105386	0.0104622	0.0089191	-0.00897458	-0.0755505	0.0717902	-0.127992	0.117556	0.047961	-0.0496104	-0.00691533	0.00688234	-0.0358564	0.0349868	-0.026987	0.0264914
ATP6V1G1	sp|O75348|VATG1_HUMAN V-type proton ATPase subunit G 1 OS=Homo sapiens OX=9606 GN=ATP6V1G1 PE=1 SV=3	2	1	7	6	1.40878e+08	179606352	1.60242e+08	-0.00621627	0.0061896	0.0309941	-0.0316746	-0.073178	0.0696446	-0.206798	0.180838	-0.0814496	0.0770959	-0.0920862	0.0865594	0.00613978	-0.00616602	-0.00891339	0.00885866
ATP6V1G2	sp|O95670|VATG2_HUMAN V-type proton ATPase subunit G 2 OS=Homo sapiens OX=9606 GN=ATP6V1G2 PE=1 SV=1	3	2	3	2	5327321	6.04298e+06	5.68515e+06	0.0569584	-0.0593	0.165342	-0.186774	0.248024	-0.299702	0.0824404	-0.0874383	0.0315219	-0.032226	-0.287511	0.239625	-0.0402825	0.0391882	-0.0082499	0.00820299
ATP6V1H	sp|Q9UI12|VATH_HUMAN V-type proton ATPase subunit H OS=Homo sapiens OX=9606 GN=ATP6V1H PE=1 SV=1	11	12	39	40	6.89777e+07	272487568	1.70733e+08	-0.00635637	0.00632849	0.016471	-0.0166612	-0.066703	0.0637548	-0.0826459	0.0781669	-0.101463	0.0947941	-0.0883935	0.0832889	-0.107337	0.0999009	0.00912777	-0.00918589
ATP7A	sp|Q04656|ATP7A_HUMAN Copper-transporting ATPase 1 OS=Homo sapiens OX=9606 GN=ATP7A PE=1 SV=3	12	13	18	17	8.04269e+06	6.73772e+07	3.77099e+07	-0.0996595	0.0932177	0.031535	-0.0322398	-0.0925518	0.0869707	-0.111788	0.103745	0.0194901	-0.019757	-0.0328156	0.0320857	-0.0410166	0.0398827	0.0318234	-0.0325412
ATP7B	sp|P35670|ATP7B_HUMAN Copper-transporting ATPase 2 OS=Homo sapiens OX=9606 GN=ATP7B PE=1 SV=4	2	2	4	2	1976838	2056600	2016719	-0.0502855	0.0485917	-0.0667556	0.0638029	-0.0686785	0.0655571	-0.195028	0.171775	-0.0293695	0.0287835	-0.0642471	0.0615076	0.0621995	-0.0650025	-0.0891996	0.0840042
ATP9A	sp|O75110|ATP9A_HUMAN Probable phospholipid-transporting ATPase IIA OS=Homo sapiens OX=9606 GN=ATP9A PE=1 SV=3	6	9	16	19	1.4642e+07	1.7527e+07	1.60845e+07	0.099401	-0.10676	-0.0440018	0.0426994	-0.0456155	0.0442173	-0.0461379	0.044708	-0.0965631	0.0905034	-0.0810718	0.0767574	-0.0994045	0.0929946	0.0105846	-0.0106628
ATP9B	sp|O43861|ATP9B_HUMAN Probable phospholipid-transporting ATPase IIB OS=Homo sapiens OX=9606 GN=ATP9B PE=2 SV=4	8	13	16	18	1.27759e+07	2.25039e+07	1.76399e+07	0.0408785	-0.0420707	-0.0817625	0.0773762	-0.0389663	0.0379414	0.0194938	-0.0197609	-0.0657753	0.0629068	-0.0564571	0.0543307	0.000867231	-0.000867753	0.00361238	-0.00362145
ATPAF1	sp|Q5TC12|ATPF1_HUMAN ATP synthase mitochondrial F1 complex assembly factor 1 OS=Homo sapiens OX=9606 GN=ATPAF1 PE=1 SV=1	7	6	18	16	34928622	3.82147e+07	3.65717e+07	0.034885	-0.0357495	-0.00186371	0.0018613	0.0426981	-0.0440005	0.0571838	-0.0595443	0.0025786	-0.00258321	0.0419096	-0.0431636	0.0632492	-0.0661497	-0.0440446	0.0427397
ATPAF2	sp|Q8N5M1|ATPF2_HUMAN ATP synthase mitochondrial F1 complex assembly factor 2 OS=Homo sapiens OX=9606 GN=ATPAF2 PE=1 SV=1	4	3	7	5	1.67637e+07	1.14241e+07	1.40939e+07	0.117678	-0.128136	-0.0177238	0.0175087	-0.0348989	0.0340746	0.0820225	-0.0869684	-0.0109638	0.0108811	0.0159854	-0.0161645	-0.102771	0.0959344	-0.00915656	0.00909881
ATR	sp|Q13535|ATR_HUMAN Serine/threonine-protein kinase ATR OS=Homo sapiens OX=9606 GN=ATR PE=1 SV=3	36	42	53	67	2.25812e+08	5.28431e+07	1.39328e+08	0.0456529	-0.0471449	0.00805406	-0.00809927	0.0732109	-0.0771256	0.0226723	-0.0230343	0.0197172	-0.0199904	0.000591933	-0.000592176	0.0521716	-0.0541293	-0.0102096	0.0101379
ATRIP	sp|Q8WXE1|ATRIP_HUMAN ATR-interacting protein OS=Homo sapiens OX=9606 GN=ATRIP PE=1 SV=1	9	12	15	25	13880549	116648102	6.52643e+07	0.080585	-0.085354	-0.0225361	0.0221895	0.0486578	-0.0503563	-0.00192951	0.00192694	-0.0489267	0.0473217	0.019258	-0.0195185	0.0245502	-0.0249752	0.00652149	-0.00655111
ATRN	sp|O75882|ATRN_HUMAN Attractin OS=Homo sapiens OX=9606 GN=ATRN PE=1 SV=2	6	7	9	8	34982418	3.27414e+07	3.38619e+07	-0.0555824	0.0535202	0.0786449	-0.0831805	-0.149808	0.135705	-0.112984	0.104775	-0.136206	0.124449	-0.10489	0.097778	-0.0596892	0.0573175	-0.0553695	0.0533227
ATRX	sp|P46100|ATRX_HUMAN Transcriptional regulator ATRX OS=Homo sapiens OX=9606 GN=ATRX PE=1 SV=5	45	49	95	84	7.72e+07	114470024	9.5835e+07	-0.0542107	0.0522473	-0.00907898	0.0090222	-0.0500296	0.0483526	-0.102925	0.0960686	-0.0144657	0.0143221	-0.0449268	0.0435699	-0.0277842	0.0272592	-0.0117789	0.0116835
ATXN1	sp|P54253|ATX1_HUMAN Ataxin-1 OS=Homo sapiens OX=9606 GN=ATXN1 PE=1 SV=2	8	12	9	13	16964407	8628722	1.27966e+07	-0.0677195	0.0646827	-0.122966	0.113303	-0.119571	0.110415	-0.10352	0.096587	-0.0256547	0.0252064	-0.149577	0.135515	-0.058324	0.0560574	0.0736884	-0.0776557
ATXN10	sp|Q9UBB4|ATX10_HUMAN Ataxin-10 OS=Homo sapiens OX=9606 GN=ATXN10 PE=1 SV=1	17	17	73	76	167765520	345409056	256587288	0.0472189	-0.0488168	0.0321971	-0.032932	0.0284648	-0.0290378	0.0461435	-0.0476682	-0.00362284	0.00361377	-0.00266047	0.00265557	-0.0229871	0.0226266	0.00177059	-0.00177277
ATXN1L	sp|P0C7T5|ATX1L_HUMAN Ataxin-1-like OS=Homo sapiens OX=9606 GN=ATXN1L PE=1 SV=1	3	4	4	5	30859371	9.77759e+06	2.03185e+07	-0.0268212	0.0263316	0.04116	-0.0423689	-0.0475	0.0459858	-0.0615644	0.0590444	-0.0752526	0.0715212	-0.0581638	0.0559094	0.00979697	-0.00986395	-0.0598407	0.0574572
ATXN2	sp|Q99700|ATX2_HUMAN Ataxin-2 OS=Homo sapiens OX=9606 GN=ATXN2 PE=1 SV=2	17	12	46	29	1.25666e+08	98887256	1.12277e+08	-0.0424814	0.0412662	0.0145504	-0.0146987	-0.0604863	0.058052	-0.0967747	0.0906892	-0.0248582	0.0244372	-0.0249205	0.0244974	-0.0493704	0.0477366	0.0298274	-0.0304571
ATXN2L	sp|Q8WWM7|ATX2L_HUMAN Ataxin-2-like protein OS=Homo sapiens OX=9606 GN=ATXN2L PE=1 SV=2	29	28	110	101	462504176	2.88612e+08	3.75558e+08	-0.0356254	0.0347668	0.0150997	-0.0152594	0.0160387	-0.016219	-0.0226548	0.0223045	0.0152951	-0.015459	0.0374332	-0.0384304	0.0372441	-0.0382311	0.00938331	-0.00944474
ATXN3	sp|P54252|ATX3_HUMAN Ataxin-3 OS=Homo sapiens OX=9606 GN=ATXN3 PE=1 SV=5	6	6	9	9	2.22258e+07	51269148	3.67475e+07	-0.00914002	0.00908248	-0.00731302	0.00727613	0.0351322	-0.0360091	-0.0670292	0.0640527	-0.019114	0.018864	-0.0147719	0.0146222	-0.149735	0.135645	-0.062683	0.0600725
ATXN7L2	sp|Q5T6C5|AT7L2_HUMAN Ataxin-7-like protein 2 OS=Homo sapiens OX=9606 GN=ATXN7L2 PE=1 SV=1	1	2	1	2	3860202	2281173	3.07069e+06	-0.117754	0.108864	0.0785861	-0.0831147	-0.0843889	0.0797243	-0.094667	0.0888358	-0.00422197	0.00420966	0.0266605	-0.0271625	0.0167434	-0.01694	-0.00381836	0.00380828
ATXN7L3	sp|Q14CW9|AT7L3_HUMAN Ataxin-7-like protein 3 OS=Homo sapiens OX=9606 GN=ATXN7L3 PE=1 SV=1	1	3	1	4	NA	13904809	13904809	-0.283579	0.23689	-0.113408	0.105139	-0.105044	0.0979124	0.0741014	-0.0781145	-0.0346758	0.0338619	0.0326756	-0.0334329	0.0118787	-0.0119773	0.0139617	-0.0140981
ATXN7L3B	sp|Q96GX2|A7L3B_HUMAN Ataxin-7-like protein 3B OS=Homo sapiens OX=9606 GN=ATXN7L3B PE=1 SV=2	1	1	1	2	75055728	61962132	68508930	0.00785715	-0.00790018	0.184824	-0.21203	-0.0122571	0.0121539	-0.025279	0.0248437	0.0772052	-0.0815716	0.0972772	-0.104314	-0.016121	0.0159429	0.0361446	-0.0370735
AUH	sp|Q13825|AUHM_HUMAN Methylglutaconyl-CoA hydratase, mitochondrial OS=Homo sapiens OX=9606 GN=AUH PE=1 SV=1	7	4	14	5	4.58199e+07	5.25629e+07	4.91914e+07	-0.0282416	0.0276994	-0.0294209	0.0288329	-0.0412443	0.0400979	-0.0503689	0.0486695	-0.136175	0.124423	0.0501395	-0.051945	-0.0923537	0.0867957	0.0151216	-0.0152818
AUP1	sp|Q9Y679|AUP1_HUMAN Ancient ubiquitous protein 1 OS=Homo sapiens OX=9606 GN=AUP1 PE=1 SV=1	9	8	18	15	72080802	3.06152e+07	5.1348e+07	0.0509808	-0.0528486	0.0164375	-0.0166269	0.0235691	-0.0239606	0.0307474	-0.031417	0.028097	-0.0286551	-0.0411811	0.0400381	0.0230224	-0.0233957	-0.0101328	0.0100622
AURKA	sp|O14965|AURKA_HUMAN Aurora kinase A OS=Homo sapiens OX=9606 GN=AURKA PE=1 SV=2	5	4	11	4	2.64003e+07	9.72701e+06	1.80637e+07	-0.0993843	0.0929769	-0.31643	0.259357	-0.00362451	0.00361542	0.0652981	-0.0683942	0.165398	-0.186845	0.12518	-0.137083	-0.0716393	0.0682496	-0.231689	0.199578
AURKB	sp|Q96GD4|AURKB_HUMAN Aurora kinase B OS=Homo sapiens OX=9606 GN=AURKB PE=1 SV=3	5	5	11	9	1.97027e+08	1.59505e+08	178266120	-0.056786	0.0546352	-0.229575	0.198009	0.128666	-0.141275	0.294131	-0.369866	0.264742	-0.324494	0.437835	-0.631668	0.126777	-0.139	-0.133011	0.121776
AUTS2	sp|Q8WXX7|AUTS2_HUMAN Autism susceptibility gene 2 protein OS=Homo sapiens OX=9606 GN=AUTS2 PE=1 SV=1	3	5	3	5	8883429	42414363	25648896	-0.00481362	0.00479761	-0.0682395	0.0651571	-0.0114473	0.0113572	-0.019956	0.0196838	0.029594	-0.0302138	0.125442	-0.137397	-0.00820933	0.00816288	0.0364592	-0.0374046
AVEN	sp|Q9NQS1|AVEN_HUMAN Cell death regulator Aven OS=Homo sapiens OX=9606 GN=AVEN PE=1 SV=1	7	9	17	15	3.20678e+07	18429204	2.52485e+07	-0.0476137	0.0460924	0.00069148	-0.000691811	0.0780108	-0.0824714	-0.0322723	0.0315661	-0.0272649	0.0267592	-0.0197975	0.0195295	-0.0719496	0.0685312	0.0559507	-0.0582085
AVL9	sp|Q8NBF6|AVL9_HUMAN Late secretory pathway protein AVL9 homolog OS=Homo sapiens OX=9606 GN=AVL9 PE=1 SV=1	15	16	24	33	7.19317e+07	110167676	9.10497e+07	-0.0173538	0.0171476	0.0358176	-0.0367295	-0.00230266	0.00229899	-0.0111655	0.0110797	-0.0315141	0.0308404	-0.019654	0.0193899	-0.0486415	0.0470549	-0.0684351	0.0653353
AXIN1	sp|O15169|AXIN1_HUMAN Axin-1 OS=Homo sapiens OX=9606 GN=AXIN1 PE=1 SV=2	5	5	6	5	5.76344e+06	5812927	5.78818e+06	0.0267386	-0.0272435	0.0426621	-0.0439622	-0.0341349	0.0333459	0.023908	-0.0243108	0.014869	-0.0150238	0.0641722	-0.06716	-0.00363654	0.0036274	-0.0843903	0.0797255
AXL	sp|P30530|UFO_HUMAN Tyrosine-protein kinase receptor UFO OS=Homo sapiens OX=9606 GN=AXL PE=1 SV=4	4	7	6	10	8507801	6677105	7592453	0.0647155	-0.0677553	-0.0209586	0.0206585	-0.0191743	0.0189228	0.0434777	-0.0448288	-0.00679389	0.00676204	-0.0680601	0.0649934	0.0938015	-0.100327	-0.057714	0.0554937
AZGP1	sp|P25311|ZA2G_HUMAN Zinc-alpha-2-glycoprotein OS=Homo sapiens OX=9606 GN=AZGP1 PE=1 SV=2	5	1	8	2	9.72037e+06	NA	9.72037e+06	0.195482	-0.226184	-0.0251395	0.024709	-0.108167	0.10062	-0.17439	0.155565	0.033663	-0.0344673	0.0930189	-0.0994323	0.0737711	-0.0777476	-0.0584908	0.0562115
AZI2	sp|Q9H6S1|AZI2_HUMAN 5-azacytidine-induced protein 2 OS=Homo sapiens OX=9606 GN=AZI2 PE=1 SV=1	5	6	8	9	4.47681e+06	9.8787e+07	51631914	-0.066971	0.0639996	-0.051115	0.0493658	-0.0183332	0.0181031	0.0297123	-0.0303371	0.124246	-0.135963	0.033333	-0.0341214	0.0459331	-0.0474437	0.0112647	-0.0113534
B2M	sp|P61769|B2MG_HUMAN Beta-2-microglobulin OS=Homo sapiens OX=9606 GN=B2M PE=1 SV=1	3	2	19	20	1.19592e+08	38473679	7.90328e+07	-0.139544	0.127229	-0.00747705	0.0074385	0.0214142	-0.0217368	-0.112409	0.10428	0.0735639	-0.0775175	-0.00684119	0.0068089	-0.0671237	0.064139	-0.00783148	0.0077892
B3GALNT2	sp|Q8NCR0|B3GL2_HUMAN UDP-GalNAc:beta-1,3-N-acetylgalactosaminyltransferase 2 OS=Homo sapiens OX=9606 GN=B3GALNT2 PE=1 SV=1	1	1	2	3	271584288	9347796	140466042	0.142376	-0.157981	-0.120945	0.111585	-0.0403793	0.0392799	-0.00485735	0.00484105	0.0564908	-0.0587932	0.0726237	-0.0764741	-0.0271503	0.0266488	0.0372596	-0.0382474
B3GALT6	sp|Q96L58|B3GT6_HUMAN Beta-1,3-galactosyltransferase 6 OS=Homo sapiens OX=9606 GN=B3GALT6 PE=1 SV=2	6	5	9	12	2.06643e+07	2.91769e+07	2.49206e+07	0.0841789	-0.0893966	0.0590555	-0.0615765	0.0188248	-0.0190736	0.0532845	-0.0553282	-0.0519435	0.0501381	-0.00615472	0.00612857	0.02883	-0.0294179	-0.00329608	0.00328857
B3GAT3	sp|O94766|B3GA3_HUMAN Galactosylgalactosylxylosylprotein 3-beta-glucuronosyltransferase 3 OS=Homo sapiens OX=9606 GN=B3GAT3 PE=1 SV=2	5	6	9	10	3.36112e+07	57767004	4.56891e+07	-0.00292575	0.00291983	-0.0592559	0.0569178	-0.0406378	0.0395244	-0.00740938	0.00737152	-0.0469844	0.0455024	-0.0570434	0.0548735	-0.157628	0.14209	0.0885435	-0.0943351
B3GLCT	sp|Q6Y288|B3GLT_HUMAN Beta-1,3-glucosyltransferase OS=Homo sapiens OX=9606 GN=B3GLCT PE=1 SV=2	5	5	12	11	1.3923e+07	31093738	2.25084e+07	0.000297456	-0.000297517	0.0491175	-0.0508488	0.0156309	-0.0158021	-0.0413548	0.0402024	0.0219515	-0.0222907	-0.0800767	0.0758648	-0.00111975	0.00111889	0.012626	-0.0127374
B4GALNT1	sp|Q00973|B4GN1_HUMAN Beta-1,4 N-acetylgalactosaminyltransferase 1 OS=Homo sapiens OX=9606 GN=B4GALNT1 PE=1 SV=2	6	9	9	12	4763493	1.25498e+07	8.65663e+06	0.053308	-0.0553536	-0.0111592	0.0110735	0.0585388	-0.0610149	0.0660432	-0.0692121	-0.032524	0.0318069	0.0447999	-0.0462358	-0.0685908	0.0654772	0.0493872	-0.0511379
B4GALNT4	sp|Q76KP1|B4GN4_HUMAN N-acetyl-beta-glucosaminyl-glycoprotein 4-beta-N-acetylgalactosaminyltransferase 1 OS=Homo sapiens OX=9606 GN=B4GALNT4 PE=1 SV=1	1	5	1	5	990092	3.60876e+06	2.29943e+06	0.0322881	-0.0330273	-0.0315585	0.0308829	0.0305048	-0.0311637	-0.251866	0.214362	-0.0520254	0.0502145	-0.184347	0.163438	-0.0957814	0.0898164	-0.0325051	0.0317889
B4GALT1	sp|P15291|B4GT1_HUMAN Beta-1,4-galactosyltransferase 1 OS=Homo sapiens OX=9606 GN=B4GALT1 PE=1 SV=5	3	4	8	6	22353547	13796404	1.8075e+07	0.0972528	-0.104286	0.0415426	-0.0427744	0.0067388	-0.00677043	0.10698	-0.115553	0.0453878	-0.0468622	0.0220363	-0.0223782	-0.0307992	0.0301554	0.0971761	-0.104197
B4GALT2	sp|O60909|B4GT2_HUMAN Beta-1,4-galactosyltransferase 2 OS=Homo sapiens OX=9606 GN=B4GALT2 PE=1 SV=1	1	1	2	1	21713012	1878611	1.17958e+07	0.0810886	-0.0859191	-0.0721789	0.0687391	0.0972211	-0.104249	0.0662599	-0.0694502	-0.140805	0.128276	-0.276729	0.232095	0.0160199	-0.0161998	-0.0879867	0.0829276
B4GALT4	sp|O60513|B4GT4_HUMAN Beta-1,4-galactosyltransferase 4 OS=Homo sapiens OX=9606 GN=B4GALT4 PE=1 SV=1	3	3	8	9	1.26681e+07	11425580	1.20469e+07	-0.0106721	0.0105938	0.0785677	-0.0830941	-0.0404583	0.0393545	-0.048898	0.0472949	-0.0334871	0.0327275	-0.129151	0.118533	-0.0600726	0.0576709	-0.0159085	0.015735
B4GALT6	sp|Q9UBX8|B4GT6_HUMAN Beta-1,4-galactosyltransferase 6 OS=Homo sapiens OX=9606 GN=B4GALT6 PE=1 SV=1	1	2	2	2	2422458	7.15869e+06	4.79058e+06	-0.0265146	0.0260361	-0.181231	0.160984	0.121089	-0.132192	0.0942378	-0.100826	-0.0822366	0.0778007	-0.0118316	0.0117354	-0.026848	0.0263575	-0.0126317	0.0125221
B4GALT7	sp|Q9UBV7|B4GT7_HUMAN Beta-1,4-galactosyltransferase 7 OS=Homo sapiens OX=9606 GN=B4GALT7 PE=1 SV=1	3	3	3	4	6.88796e+06	8.64104e+06	7764502	0.182487	-0.208958	-0.259168	0.219625	0.0237152	-0.0241116	-0.028882	0.0283151	-0.120196	0.110947	-0.170517	0.152477	0.0217197	-0.0220517	-0.152771	0.138132
B4GAT1	sp|O43505|B4GA1_HUMAN Beta-1,4-glucuronyltransferase 1 OS=Homo sapiens OX=9606 GN=B4GAT1 PE=1 SV=1	5	6	12	13	8.24972e+06	3.06193e+07	19434521	0.0187779	-0.0190255	-0.0420858	0.0408928	-0.0524216	0.0505834	-0.0341079	0.0333201	-0.112186	0.104088	-0.0872484	0.0822716	0.0131507	-0.0132717	0.0587751	-0.0612716
BAALC	sp|Q8WXS3|BAALC_HUMAN Brain and acute leukemia cytoplasmic protein OS=Homo sapiens OX=9606 GN=BAALC PE=2 SV=3	5	5	7	11	2.66884e+07	6.83989e+07	4.75436e+07	-0.146844	0.133268	-0.00255603	0.00255151	-0.03896	0.0379355	0.0557509	-0.0579922	0.0336885	-0.034494	0.0654246	-0.0685331	-0.0800177	0.0758118	0.0255489	-0.0260096
BABAM1	sp|Q9NWV8|BABA1_HUMAN BRISC and BRCA1-A complex member 1 OS=Homo sapiens OX=9606 GN=BABAM1 PE=1 SV=1	5	5	11	9	4.65087e+07	2.30836e+07	3.47961e+07	-0.0241644	0.0237663	-0.0647075	0.0619294	-0.0902461	0.0849317	0.035361	-0.0362496	-0.00529934	0.00527995	-0.0553697	0.053323	0.0421499	-0.0434185	-0.0618065	0.0592671
BABAM2	sp|Q9NXR7|BABA2_HUMAN BRISC and BRCA1-A complex member 2 OS=Homo sapiens OX=9606 GN=BABAM2 PE=1 SV=2	6	5	11	12	4.32627e+07	2.19821e+07	32622362	-0.112756	0.104579	-0.0397774	0.0387101	-0.00199375	0.001991	-0.0897648	0.0845053	-0.101613	0.094925	-0.0508146	0.0490856	0.0393339	-0.0404364	0.0492829	-0.0510262
BACH1	sp|O14867|BACH1_HUMAN Transcription regulator protein BACH1 OS=Homo sapiens OX=9606 GN=BACH1 PE=1 SV=2	10	9	14	12	25999550	3.32181e+07	2.96088e+07	-0.00330679	0.00329922	-0.0300303	0.029418	-0.0588263	0.0565213	-0.0108266	0.010746	0.00528336	-0.00530278	-0.00389455	0.00388406	0.0289986	-0.0295934	-0.00704533	0.00701109
BAD	sp|Q92934|BAD_HUMAN Bcl2-associated agonist of cell death OS=Homo sapiens OX=9606 GN=BAD PE=1 SV=3	3	2	4	2	64887812	65310734	65099273	-0.076302	0.0724684	0.0427211	-0.0440248	0.0129019	-0.0130183	0.0621035	-0.0648976	0.0434147	-0.0447618	0.010162	-0.0102341	0.0204068	-0.0206996	-0.00359385	0.00358492
BAG1	sp|Q99933|BAG1_HUMAN BAG family molecular chaperone regulator 1 OS=Homo sapiens OX=9606 GN=BAG1 PE=1 SV=4	4	6	9	11	11375333	2.00345e+08	1.0586e+08	-0.0197656	0.0194985	0.0511373	-0.0530167	-0.0322806	0.0315741	-0.0432341	0.0419761	0.00272438	-0.00272953	0.063761	-0.0667098	-0.00254796	0.00254347	0.0281819	-0.0287434
BAG2	sp|O95816|BAG2_HUMAN BAG family molecular chaperone regulator 2 OS=Homo sapiens OX=9606 GN=BAG2 PE=1 SV=1	10	8	29	25	62299892	2.83435e+08	1.72867e+08	-0.0105175	0.0104414	0.0327162	-0.0334754	-0.026477	0.0259998	-0.0266602	0.0261765	0.0469767	-0.0485579	-0.0239163	0.0235263	0.00584228	-0.00586604	-0.0594484	0.0570953
BAG3	sp|O95817|BAG3_HUMAN BAG family molecular chaperone regulator 3 OS=Homo sapiens OX=9606 GN=BAG3 PE=1 SV=3	20	15	39	37	1.32511e+08	89444032	1.10978e+08	-0.055706	0.0536348	0.0100238	-0.0100939	-0.0606324	0.0581866	-0.120529	0.111231	0.0296156	-0.0302363	-0.0135787	0.0134521	-0.0173825	0.0171756	-0.0457529	0.0443464
BAG4	sp|O95429|BAG4_HUMAN BAG family molecular chaperone regulator 4 OS=Homo sapiens OX=9606 GN=BAG4 PE=1 SV=1	6	4	13	12	6.03734e+07	17671079	3.90222e+07	-0.114009	0.105656	-0.00465223	0.00463727	0.0402332	-0.0413874	-0.0376017	0.0366465	0.0414727	-0.0427003	0.0470834	-0.048672	0.00741107	-0.00744934	-0.0122685	0.0121651
BAG5	sp|Q9UL15|BAG5_HUMAN BAG family molecular chaperone regulator 5 OS=Homo sapiens OX=9606 GN=BAG5 PE=1 SV=1	12	12	27	25	69887920	1.6456e+08	1.17224e+08	0.0172831	-0.0174927	-0.00985504	0.00978817	0.0501095	-0.0519128	0.0785696	-0.0830962	0.0458607	-0.0473666	-0.0103238	0.0102505	-0.0363587	0.0354649	0.0144726	-0.0146193
BAG6	sp|P46379|BAG6_HUMAN Large proline-rich protein BAG6 OS=Homo sapiens OX=9606 GN=BAG6 PE=1 SV=2	29	27	69	55	2.16348e+08	233421184	2.24884e+08	0.047111	-0.0487015	0.0615075	-0.064247	0.0277345	-0.0282782	0.0159665	-0.0161452	-0.00730956	0.00727271	0.00824412	-0.0082915	-0.0127129	0.0126019	-0.00259246	0.00258781
BAHCC1	sp|Q9P281|BAHC1_HUMAN BAH and coiled-coil domain-containing protein 1 OS=Homo sapiens OX=9606 GN=BAHCC1 PE=1 SV=4	1	1	1	1	4767850	3325054	4046452	0.0563229	-0.0586114	-0.135832	0.124136	0.0300392	-0.030678	-0.116432	0.107733	0.0674472	-0.0707557	0.0552671	-0.0574689	-0.124824	0.114879	0.0526229	-0.0546152
BAHD1	sp|Q8TBE0|BAHD1_HUMAN Bromo adjacent homology domain-containing 1 protein OS=Homo sapiens OX=9606 GN=BAHD1 PE=1 SV=2	1	1	3	1	NA	10338700	10338700	-0.091291	0.0858565	0.00129736	-0.00129853	-0.0107055	0.0106266	-0.0428535	0.0416172	-0.0344676	0.0336633	-0.105379	0.0982033	-0.0652094	0.062389	-0.0403538	0.0392557
BAIAP2	sp|Q9UQB8|BAIP2_HUMAN Brain-specific angiogenesis inhibitor 1-associated protein 2 OS=Homo sapiens OX=9606 GN=BAIAP2 PE=1 SV=1	23	21	54	49	148840488	8.9703e+07	1.19272e+08	-0.00727999	0.00724344	0.0319463	-0.0326698	-0.0670954	0.0641132	-0.138173	0.126088	-0.159953	0.143975	-0.107353	0.099915	-0.0316086	0.0309309	0.0092137	-0.00927292
BAIAP2L1	sp|Q9UHR4|BI2L1_HUMAN Brain-specific angiogenesis inhibitor 1-associated protein 2-like protein 1 OS=Homo sapiens OX=9606 GN=BAIAP2L1 PE=1 SV=2	4	2	4	2	2.5825e+06	1117865161	5.60224e+08	0.0342588	-0.0350921	0.036438	-0.0373822	-0.268984	0.226627	0.00678938	-0.00682148	-0.0143631	0.0142215	0.0401969	-0.0413491	-0.116901	0.108135	-0.103154	0.0962678
BAK1	sp|Q16611|BAK_HUMAN Bcl-2 homologous antagonist/killer OS=Homo sapiens OX=9606 GN=BAK1 PE=1 SV=1	4	4	6	5	1.59323e+07	17341516	1.66369e+07	-0.0317867	0.0311014	0.0373411	-0.0383334	-0.00398763	0.00397664	0.0110377	-0.0111228	-0.161297	0.145063	-0.0962619	0.0902387	-0.120176	0.11093	-0.181853	0.161475
BANF1	sp|O75531|BAF_HUMAN Barrier-to-autointegration factor OS=Homo sapiens OX=9606 GN=BANF1 PE=1 SV=1	8	6	64	59	7.46089e+08	1.38445e+09	1.06527e+09	-0.0997197	0.0932704	0.0759334	-0.0801532	-0.01598	0.0158049	-0.0109673	0.0108845	-0.00227016	0.00226659	0.00723087	-0.0072673	0.0486371	-0.0503342	-0.0212694	0.0209604
BANP	sp|Q8N9N5|BANP_HUMAN Protein BANP OS=Homo sapiens OX=9606 GN=BANP PE=1 SV=3	2	3	2	3	9672565	5867332	7.76995e+06	-0.0262981	0.0258273	-0.00535338	0.00533359	0.0434847	-0.0448362	0.0116957	-0.0117913	-0.0277716	0.0272471	-0.192934	0.17015	0.138402	-0.153103	0.0097345	-0.00980062
BAP1	sp|Q92560|BAP1_HUMAN Ubiquitin carboxyl-terminal hydrolase BAP1 OS=Homo sapiens OX=9606 GN=BAP1 PE=1 SV=2	8	9	14	13	1.49069e+07	10848344	1.28776e+07	-0.052354	0.0505204	-0.0646094	0.0618396	0.0805096	-0.0852694	0.0270398	-0.0275563	0.0634097	-0.0663254	0.0861183	-0.0915871	0.0825226	-0.0875308	0.0470602	-0.0486472
BAP18	sp|Q8IXM2|BAP18_HUMAN Chromatin complexes subunit BAP18 OS=Homo sapiens OX=9606 GN=BAP18 PE=1 SV=1	7	6	22	20	81462534	7.64121e+07	7.89373e+07	0.0239901	-0.0243958	0.0597523	-0.0623344	0.0433104	-0.0446509	0.0211792	-0.0214948	0.0196034	-0.0198735	0.0568812	-0.0592162	0.00685714	-0.00688989	0.0618155	-0.0645832
BARD1	sp|Q99728|BARD1_HUMAN BRCA1-associated RING domain protein 1 OS=Homo sapiens OX=9606 GN=BARD1 PE=1 SV=2	10	10	17	15	11934935	2.79233e+07	1.99291e+07	-0.02743	0.0269182	-0.115018	0.106522	0.113251	-0.122904	0.158353	-0.177901	0.16658	-0.188355	0.255975	-0.311404	0.130207	-0.143135	-0.0562812	0.0541678
BASP1	sp|P80723|BASP1_HUMAN Brain acid soluble protein 1 OS=Homo sapiens OX=9606 GN=BASP1 PE=1 SV=2	12	11	20	16	74579384	5.36033e+07	6.40913e+07	0.0937789	-0.100301	0.0642425	-0.067237	-0.0258789	0.0254229	-0.323627	0.264166	0.105864	-0.114252	-0.00534368	0.00532396	0.0818984	-0.0868289	-0.540085	0.392064
BAX	sp|Q07812|BAX_HUMAN Apoptosis regulator BAX OS=Homo sapiens OX=9606 GN=BAX PE=1 SV=1	10	8	23	19	236821792	177471632	207146712	-0.0196036	0.0193408	0.0460596	-0.0475788	-0.245387	0.209654	-0.166127	0.148958	-0.204028	0.178717	-0.392203	0.308052	-0.331787	0.26957	-0.0323181	0.0316099
BAZ1A	sp|Q9NRL2|BAZ1A_HUMAN Bromodomain adjacent to zinc finger domain protein 1A OS=Homo sapiens OX=9606 GN=BAZ1A PE=1 SV=2	32	31	53	40	6.20044e+07	5.27453e+07	57374846	0.00539723	-0.0054175	0.0221315	-0.0224763	0.0644424	-0.0674561	0.0986083	-0.105846	0.0815916	-0.0864841	0.147691	-0.164552	0.0642441	-0.0672388	0.0298525	-0.0304833
BAZ1B	sp|Q9UIG0|BAZ1B_HUMAN Tyrosine-protein kinase BAZ1B OS=Homo sapiens OX=9606 GN=BAZ1B PE=1 SV=2	53	40	155	122	1.03479e+09	3.61268e+08	698030016	-0.0369923	0.0360674	-0.0365291	0.035627	0.0193288	-0.0195913	0.0546777	-0.0568318	0.0899134	-0.0958918	0.120924	-0.131995	0.129543	-0.142333	0.0300607	-0.0307005
BAZ2A	sp|Q9UIF9|BAZ2A_HUMAN Bromodomain adjacent to zinc finger domain protein 2A OS=Homo sapiens OX=9606 GN=BAZ2A PE=1 SV=4	14	14	22	18	7.81279e+06	48440453	2.81266e+07	-0.0528686	0.0509995	0.0117077	-0.0118035	0.0494854	-0.0512433	-0.0323337	0.0316249	0.06832	-0.0717169	0.0580437	-0.0604772	-0.0232886	0.0229186	-0.0140514	0.0139158
BAZ2B	sp|Q9UIF8|BAZ2B_HUMAN Bromodomain adjacent to zinc finger domain protein 2B OS=Homo sapiens OX=9606 GN=BAZ2B PE=1 SV=3	14	10	22	13	1.03265e+07	6.31469e+07	36736688	-0.0262884	0.025818	0.0174064	-0.017619	-0.0453713	0.0439878	-0.125863	0.115758	0.0111537	-0.0112406	0.0580357	-0.0604686	-0.067731	0.0646933	0.0230665	-0.0234413
BBOX1	sp|O75936|BODG_HUMAN Gamma-butyrobetaine dioxygenase OS=Homo sapiens OX=9606 GN=BBOX1 PE=1 SV=1	4	7	5	8	10138022	4.27351e+07	2.64366e+07	0.0418848	-0.0431372	0.042144	-0.0434122	0.0984636	-0.105679	-0.254638	0.216365	-0.0449144	0.0435582	-0.153402	0.138647	0.0140953	-0.0142344	-0.0765448	0.0726874
BBS1	sp|Q8NFJ9|BBS1_HUMAN Bardet-Biedl syndrome 1 protein OS=Homo sapiens OX=9606 GN=BBS1 PE=1 SV=1	4	7	6	9	4.38153e+06	1.43515e+07	9.36651e+06	-0.101805	0.0950918	-0.087277	0.082297	0.051041	-0.0529132	-0.122078	0.112549	-0.0842221	0.0795753	-0.0993518	0.0929485	-0.190008	0.167871	-0.0528167	0.0509512
BBS2	sp|Q9BXC9|BBS2_HUMAN Bardet-Biedl syndrome 2 protein OS=Homo sapiens OX=9606 GN=BBS2 PE=1 SV=1	8	10	10	12	1.27991e+07	1.40786e+07	1.34388e+07	-0.0804619	0.0762104	-0.00509359	0.00507567	-0.0956437	0.0896953	-0.103396	0.0964784	-0.0398968	0.0388231	-0.106233	0.0989446	-0.0808725	0.0765787	-0.0539545	0.0520092
BBS4	sp|Q96RK4|BBS4_HUMAN Bardet-Biedl syndrome 4 protein OS=Homo sapiens OX=9606 GN=BBS4 PE=1 SV=2	9	9	14	12	1.77257e+07	19216521	1.84711e+07	-0.0140792	0.0139431	-0.143108	0.130185	-0.0176307	0.0174179	-0.0505679	0.0488553	-0.0544271	0.0524482	-0.134876	0.123337	-0.0832344	0.0786931	-0.0302071	0.0295876
BBS5	sp|Q8N3I7|BBS5_HUMAN Bardet-Biedl syndrome 5 protein OS=Homo sapiens OX=9606 GN=BBS5 PE=1 SV=1	1	3	1	6	NA	3.62442e+06	3.62442e+06	0.186784	-0.214615	0.204751	-0.238693	0.0149975	-0.015155	-0.0186153	0.0183782	-0.00134334	0.00134209	-0.0711631	0.0678172	-0.0216188	0.0212996	-0.0544606	0.0524793
BBS7	sp|Q8IWZ6|BBS7_HUMAN Bardet-Biedl syndrome 7 protein OS=Homo sapiens OX=9606 GN=BBS7 PE=1 SV=2	9	9	9	12	11790530	3.23807e+07	2.20856e+07	-0.00774333	0.00770199	-0.045782	0.0443738	-0.0391253	0.0380921	-0.0905296	0.0851827	-0.0786209	0.0745569	-0.0997463	0.0932937	-0.075657	0.0718864	-0.0337118	0.032942
BBS9	sp|Q3SYG4|PTHB1_HUMAN Protein PTHB1 OS=Homo sapiens OX=9606 GN=BBS9 PE=1 SV=1	7	7	8	11	1.48394e+07	9.78696e+06	1.23132e+07	0.0297525	-0.030379	-0.00981592	0.00974959	-0.120914	0.111559	-0.0823679	0.0779182	0.0397465	-0.0408726	-0.0528699	0.0510007	-0.0711708	0.0678243	-0.0404568	0.0393531
BBX	sp|Q8WY36|BBX_HUMAN HMG box transcription factor BBX OS=Homo sapiens OX=9606 GN=BBX PE=1 SV=1	11	11	19	23	21148528	27024534	24086531	-0.134192	0.122765	-0.0363072	0.0354159	0.00699659	-0.00703069	-0.0517504	0.0499582	0.0184594	-0.0186987	0.0141711	-0.0143116	0.0538581	-0.0559469	0.0076296	-0.00767016
BCAM	sp|P50895|BCAM_HUMAN Basal cell adhesion molecule OS=Homo sapiens OX=9606 GN=BCAM PE=1 SV=2	7	9	10	15	5.12257e+07	3.60844e+07	4.3655e+07	-0.0262085	0.0257408	-0.0484549	0.0468803	-0.0520569	0.0502438	-0.0309355	0.0302861	0.0344104	-0.0352512	-0.0184233	0.018191	-0.118876	0.109822	-0.0106011	0.0105238
BCAN	sp|Q96GW7|PGCB_HUMAN Brevican core protein OS=Homo sapiens OX=9606 GN=BCAN PE=1 SV=2	24	19	103	56	416085504	2.44543e+08	3.30314e+08	-0.0582355	0.0559757	0.0180641	-0.0182932	0.0607848	-0.063459	0.0291311	-0.0297315	-0.13946	0.127159	0.0422306	-0.0435041	0.0664578	-0.0696677	0.0154363	-0.0156033
BCAP29	sp|Q9UHQ4|BAP29_HUMAN B-cell receptor-associated protein 29 OS=Homo sapiens OX=9606 GN=BCAP29 PE=1 SV=2	12	8	25	24	1.1017e+08	2.72013e+08	1.91091e+08	-0.105575	0.0983733	-0.0145975	0.0144513	-0.029044	0.0284708	-0.0759376	0.0721396	0.0136962	-0.0138274	-0.1011	0.0944771	-0.0969906	0.0908788	-0.00443906	0.00442544
BCAP31	sp|P51572|BAP31_HUMAN B-cell receptor-associated protein 31 OS=Homo sapiens OX=9606 GN=BCAP31 PE=1 SV=3	18	15	82	62	4.81402e+08	512396896	4.969e+08	-0.0831363	0.0786054	-0.0364795	0.0355798	-0.0425734	0.041353	-0.128793	0.118232	-0.0484682	0.0468927	-0.0531239	0.051237	-0.0483521	0.046784	-0.0146475	0.0145003
BCAR1	sp|P56945|BCAR1_HUMAN Breast cancer anti-estrogen resistance protein 1 OS=Homo sapiens OX=9606 GN=BCAR1 PE=1 SV=2	18	16	39	18	7.79809e+07	2.11314e+07	49556123	-0.0149241	0.0147713	-0.00714378	0.00710858	-0.040274	0.0391802	-0.00265206	0.0026472	0.00874121	-0.00879449	-0.0503949	0.0486938	-0.0351732	0.0343361	-0.0252956	0.0248597
BCAR3	sp|O75815|BCAR3_HUMAN Breast cancer anti-estrogen resistance protein 3 OS=Homo sapiens OX=9606 GN=BCAR3 PE=1 SV=1	3	2	8	3	7.2817e+06	4.14448e+06	5.71309e+06	0.0531446	-0.0551774	-0.106258	0.0989662	0.0161393	-0.0163219	-0.0189448	0.0186992	0.117709	-0.128173	-0.0529413	0.0510671	-0.0237282	0.0233442	-0.0219157	0.0215878
BCAS1	sp|O75363|BCAS1_HUMAN Breast carcinoma-amplified sequence 1 OS=Homo sapiens OX=9606 GN=BCAS1 PE=1 SV=2	15	4	44	4	149403160	1.57829e+07	8.2593e+07	-0.272381	0.229031	0.121366	-0.132521	0.0903391	-0.0963761	0.0263644	-0.0268552	-0.247679	0.211323	0.0544964	-0.0566361	0.00894263	-0.0089984	-0.266996	0.225216
BCAS2	sp|O75934|SPF27_HUMAN Pre-mRNA-splicing factor SPF27 OS=Homo sapiens OX=9606 GN=BCAS2 PE=1 SV=1	10	8	33	26	50716483	1.37665e+08	9.41906e+07	-0.0671851	0.0641951	0.00549507	-0.00551608	-0.0162378	0.0160571	-0.0107785	0.0106986	-0.0353911	0.0345437	-0.00761779	0.00757778	0.0197843	-0.0200594	-0.0233677	0.0229952
BCAS3	sp|Q9H6U6|BCAS3_HUMAN Breast carcinoma-amplified sequence 3 OS=Homo sapiens OX=9606 GN=BCAS3 PE=1 SV=3	9	9	12	11	2.76833e+07	2.32026e+07	25442981	-0.039714	0.03865	-0.0634293	0.0607577	-0.0599514	0.0575592	-0.122134	0.112596	-0.00822826	0.0081816	-0.0708206	0.0675062	-0.0151107	0.0149541	-0.014321	0.0141802
BCAT1	sp|P54687|BCAT1_HUMAN Branched-chain-amino-acid aminotransferase, cytosolic OS=Homo sapiens OX=9606 GN=BCAT1 PE=1 SV=3	15	10	123	89	5.48532e+08	6.24441e+08	5.86487e+08	0.0244642	-0.0248863	-0.00820643	0.00816001	0.0267721	-0.0272783	-0.0116317	0.0115387	0.00938093	-0.00944233	-0.0214015	0.0210887	0.0692108	-0.0726991	0.0161007	-0.0162825
BCAT2	sp|O15382|BCAT2_HUMAN Branched-chain-amino-acid aminotransferase, mitochondrial OS=Homo sapiens OX=9606 GN=BCAT2 PE=1 SV=2	9	7	22	18	73136164	6.91861e+07	7.11611e+07	0.0380281	-0.0390577	-0.0488627	0.0472618	-0.0623942	0.0598073	-0.0273988	0.0268881	-0.0907945	0.0854172	-0.0849469	0.0802221	-0.0459085	0.0444926	-0.0344058	0.0336043
BCCIP	sp|Q9P287|BCCIP_HUMAN BRCA2 and CDKN1A-interacting protein OS=Homo sapiens OX=9606 GN=BCCIP PE=1 SV=1	16	16	43	44	6.95364e+07	1.22528e+08	9.60323e+07	-0.0140608	0.0139251	0.0172134	-0.0174213	0.0227199	-0.0230834	0.00706093	-0.00709566	0.0511651	-0.0530466	0.066504	-0.0697184	0.0294789	-0.0300938	0.0121467	-0.0122498
BCDIN3D	sp|Q7Z5W3|BN3D2_HUMAN Pre-miRNA 5'-monophosphate methyltransferase OS=Homo sapiens OX=9606 GN=BCDIN3D PE=1 SV=1	1	1	1	1	1336477	7235768	4.28612e+06	-0.0270505	0.0265527	0.0446552	-0.0460817	-0.00314095	0.00313412	-0.157553	0.142028	0.00556402	-0.00558556	0.0295263	-0.0301432	-0.100611	0.0940493	-0.00660243	0.00657235
BCHE	sp|P06276|CHLE_HUMAN Cholinesterase OS=Homo sapiens OX=9606 GN=BCHE PE=1 SV=1	9	8	30	25	1.67737e+08	1.14037e+08	1.40887e+08	0.0529102	-0.0549247	0.0572696	-0.0596373	-0.116556	0.107839	-0.0269184	0.0264253	0.0114192	-0.0115103	-0.0457073	0.0443036	-0.00581036	0.00578705	-0.067987	0.0649268
BCKDHA	sp|P12694|ODBA_HUMAN 2-oxoisovalerate dehydrogenase subunit alpha, mitochondrial OS=Homo sapiens OX=9606 GN=BCKDHA PE=1 SV=2	19	14	44	25	8.05955e+07	8.08059e+07	8.07007e+07	-0.0430999	0.0418496	-0.0336242	0.0328583	-0.014724	0.0145753	-0.0103668	0.0102929	-0.0320335	0.0313377	-0.0533236	0.0514228	-0.003341	0.00333328	-0.043114	0.0418628
BCKDHB	sp|P21953|ODBB_HUMAN 2-oxoisovalerate dehydrogenase subunit beta, mitochondrial OS=Homo sapiens OX=9606 GN=BCKDHB PE=1 SV=2	6	4	10	5	3.13336e+07	3.22749e+07	31804249	0.039881	-0.0410149	-0.0506068	0.0488916	0.0624482	-0.0652741	-0.0222672	0.0219287	-0.00468267	0.00466752	-0.0366832	0.0357735	-0.117229	0.108415	-0.0279705	0.0274385
BCKDK	sp|O14874|BCKD_HUMAN [3-methyl-2-oxobutanoate dehydrogenase [lipoamide]] kinase, mitochondrial OS=Homo sapiens OX=9606 GN=BCKDK PE=1 SV=2	7	6	12	13	4.78875e+07	67596292	5.77419e+07	-0.0321268	0.0314269	-0.0766209	0.072756	-0.00746644	0.007428	0.033313	-0.0341004	0.00519662	-0.0052154	0.0348028	-0.0356632	0.0694977	-0.0730158	-0.00154626	0.00154461
BCL10	sp|O95999|BCL10_HUMAN B-cell lymphoma/leukemia 10 OS=Homo sapiens OX=9606 GN=BCL10 PE=1 SV=1	9	9	21	18	8.98052e+07	6.91801e+07	79492630	-0.107011	0.0996189	0.000266794	-0.000266843	-0.0564446	0.0543191	-0.012733	0.0126216	0.0106113	-0.01069	-0.0145916	0.0144455	-0.0760879	0.0722753	0.0181652	-0.0183969
BCL2	sp|P10415|BCL2_HUMAN Apoptosis regulator Bcl-2 OS=Homo sapiens OX=9606 GN=BCL2 PE=1 SV=2	2	2	3	2	3362189	3079050	3.22062e+06	0.236795	-0.283443	-0.181112	0.16089	0.360729	-0.482119	0.372622	-0.503699	-0.00698403	0.00695038	0.127056	-0.139335	0.0328533	-0.0336189	-0.0313704	0.0307028
BCL2L1	sp|Q07817|B2CL1_HUMAN Bcl-2-like protein 1 OS=Homo sapiens OX=9606 GN=BCL2L1 PE=1 SV=1	2	2	3	6	2593283	2.40676e+07	1.33304e+07	0.0608396	-0.0635186	0.155645	-0.17449	-0.02744	0.0269278	0.000880077	-0.000880615	-0.0537545	0.0518233	-0.0914212	0.0859716	-0.0986763	0.0923571	0.00876389	-0.00881746
BCL2L11	sp|O43521|B2L11_HUMAN Bcl-2-like protein 11 OS=Homo sapiens OX=9606 GN=BCL2L11 PE=1 SV=1	1	1	1	1	3484388	6698568	5091478	-0.015288	0.0151277	-0.048591	0.0470076	0.166495	-0.188247	0.117073	-0.127419	0.00883962	-0.00889412	0.0865205	-0.0920422	0.0901435	-0.0961536	0.0534956	-0.0555558
BCL2L12	sp|Q9HB09|B2L12_HUMAN Bcl-2-like protein 12 OS=Homo sapiens OX=9606 GN=BCL2L12 PE=1 SV=1	2	2	4	4	2.79497e+06	3.23453e+06	3014753	-0.0179299	0.0177098	0.00214211	-0.00214529	0.0741233	-0.0781389	0.179605	-0.205188	0.0431762	-0.0445083	0.0807263	-0.0855125	0.0755049	-0.0796758	0.101036	-0.108648
BCL2L13	sp|Q9BXK5|B2L13_HUMAN Bcl-2-like protein 13 OS=Homo sapiens OX=9606 GN=BCL2L13 PE=1 SV=1	14	16	41	43	6.49068e+07	1.22552e+08	9.37295e+07	-0.0739423	0.0703366	-0.0448148	0.0434645	-0.084663	0.0799688	-0.164975	0.148031	-0.0511153	0.049366	-0.0201325	0.0198555	-0.0841774	0.0795355	-0.00114757	0.00114665
BCL2L2	sp|Q92843-2|B2CL2_HUMAN Isoform 3 of Bcl-2-like protein 2 OS=Homo sapiens OX=9606 GN=BCL2L2	1	2	34	33	6821862	29462376	18142119	-0.122261	0.112704	0.0339218	-0.0347387	-0.0392277	0.0381893	0.0202308	-0.0205186	0.112537	-0.122064	0.031608	-0.0323161	0.0660277	-0.0691951	0.0574803	-0.0598659
BCL3	sp|P20749|BCL3_HUMAN B-cell lymphoma 3 protein OS=Homo sapiens OX=9606 GN=BCL3 PE=1 SV=2	1	2	4	7	1637682	NA	1637682	0.00413353	-0.00414541	0.0397085	-0.0408324	0.0443829	-0.0457918	-0.151447	0.137048	0.0557219	-0.0579608	-0.00172297	0.00172091	-0.105456	0.0982702	-0.0569228	0.0547619
BCL7A	sp|Q4VC05|BCL7A_HUMAN B-cell CLL/lymphoma 7 protein family member A OS=Homo sapiens OX=9606 GN=BCL7A PE=1 SV=1	5	4	10	8	25542164	28485147	2.70137e+07	0.041893	-0.043146	0.0460877	-0.0476087	0.0214372	-0.0217606	-0.0585056	0.0562252	-0.0472712	0.0457713	0.0563081	-0.0585954	-0.047732	0.0462032	0.0909992	-0.0971277
BCL7B	sp|Q9BQE9|BCL7B_HUMAN B-cell CLL/lymphoma 7 protein family member B OS=Homo sapiens OX=9606 GN=BCL7B PE=1 SV=1	1	2	3	5	546726	2805426	1676076	0.062036	-0.0648239	-0.0677889	0.0647461	0.071164	-0.0748572	0.122033	-0.133317	-0.00276958	0.00276428	0.0901336	-0.0961423	-0.0560592	0.0539621	-0.0727929	0.0692958
BCL7C	sp|Q8WUZ0|BCL7C_HUMAN B-cell CLL/lymphoma 7 protein family member C OS=Homo sapiens OX=9606 GN=BCL7C PE=1 SV=3	4	4	6	6	7482146	1.27706e+07	1.01264e+07	0.0534612	-0.0555188	-0.0666938	0.0637464	0.0569685	-0.0593108	0.0571905	-0.0595516	0.118711	-0.129362	0.022203	-0.02255	0.0482664	-0.0499373	0.0867324	-0.092282
BCL9	sp|O00512|BCL9_HUMAN B-cell CLL/lymphoma 9 protein OS=Homo sapiens OX=9606 GN=BCL9 PE=1 SV=4	14	13	17	19	1.47578e+07	1.97439e+07	17250886	-0.0250537	0.024626	0.0103557	-0.0104305	-0.0124924	0.0123851	-0.0889919	0.0838199	0.0141899	-0.0143308	0.0436752	-0.0450388	0.0660468	-0.0692161	-0.0164666	0.0162808
BCL9L	sp|Q86UU0|BCL9L_HUMAN B-cell CLL/lymphoma 9-like protein OS=Homo sapiens OX=9606 GN=BCL9L PE=1 SV=1	5	6	8	9	43635919	1.6093e+07	2.98645e+07	-0.0383516	0.0373584	0.0268795	-0.0273898	-0.0693152	0.066137	0.0694808	-0.0729971	0.0229926	-0.023365	-0.0592213	0.0568859	-0.121352	0.111932	0.0115407	-0.0116338
BCLAF1	sp|Q9NYF8|BCLF1_HUMAN Bcl-2-associated transcription factor 1 OS=Homo sapiens OX=9606 GN=BCLAF1 PE=1 SV=2	20	18	63	75	6.67286e+08	5.25e+08	596142896	-0.0744125	0.0707619	0.0214182	-0.0217409	-0.0419246	0.0407406	-0.0518942	0.0500922	-0.0052061	0.00518738	0.00712617	-0.00716154	0.0247847	-0.0252179	0.0075601	-0.00759992
BCLAF3	sp|A2AJT9|BCLA3_HUMAN BCLAF1 and THRAP3 family member 3 OS=Homo sapiens OX=9606 GN=BCLAF3 PE=1 SV=1	6	9	12	12	13212742	21085496	17149119	-0.0343952	0.0335942	0.0515037	-0.0534106	-0.119097	0.11001	-0.123879	0.114078	-0.053688	0.0517615	-0.0792222	0.0750974	-0.0349417	0.0341154	0.00299568	-0.00300191
BCOR	sp|Q6W2J9|BCOR_HUMAN BCL-6 corepressor OS=Homo sapiens OX=9606 GN=BCOR PE=1 SV=1	7	11	8	14	4.49417e+06	9.39767e+06	6.94592e+06	-0.0550032	0.0529829	0.0533392	-0.0553872	0.0398852	-0.0410193	-0.0229496	0.0225903	0.136651	-0.150962	0.137811	-0.152379	0.0974022	-0.104457	0.0743019	-0.0783374
BCORL1	sp|Q5H9F3|BCORL_HUMAN BCL-6 corepressor-like protein 1 OS=Homo sapiens OX=9606 GN=BCORL1 PE=1 SV=1	6	12	7	19	8.09345e+06	1.08845e+07	9488990	-0.176597	0.157318	-0.0482878	0.0467238	0.00406577	-0.00407726	-0.000929716	0.000929117	-0.0251459	0.0247151	-0.0359895	0.0351135	-0.0179997	0.0177779	0.00341873	-0.00342685
BCR	sp|P11274|BCR_HUMAN Breakpoint cluster region protein OS=Homo sapiens OX=9606 GN=BCR PE=1 SV=2	13	16	26	30	2.31224e+07	3.71408e+08	1.97265e+08	-0.00476897	0.00475326	-0.0379422	0.0369699	-0.0229583	0.0225987	0.0251836	-0.025631	0.00718555	-0.00722151	-0.0420234	0.0408339	-0.0408776	0.0397512	-0.00923067	0.00917198
BCS1L	sp|Q9Y276|BCS1_HUMAN Mitochondrial chaperone BCS1 OS=Homo sapiens OX=9606 GN=BCS1L PE=1 SV=1	8	8	20	20	1.92042e+07	2.72731e+07	2.32386e+07	0.0687522	-0.0721933	0.0417955	-0.0430425	0.0284311	-0.0290027	0.0856714	-0.0910818	0.0463133	-0.0478495	-0.0103594	0.0102855	0.00792412	-0.00796788	-0.0150934	0.0149371
BDH1	sp|Q02338|BDH_HUMAN D-beta-hydroxybutyrate dehydrogenase, mitochondrial OS=Homo sapiens OX=9606 GN=BDH1 PE=1 SV=3	7	4	18	6	4.37164e+07	5.86596e+06	2.47912e+07	-0.204558	0.179123	0.0494197	-0.0511728	-0.104409	0.09736	-0.0871341	0.0821699	-0.0355778	0.0347215	0.148776	-0.165901	0.0770163	-0.0813607	0.00740477	-0.00744297
BDH2	sp|Q9BUT1|BDH2_HUMAN 3-hydroxybutyrate dehydrogenase type 2 OS=Homo sapiens OX=9606 GN=BDH2 PE=1 SV=2	7	6	18	20	9.6027e+07	1.36442e+08	116234684	-0.0321401	0.0314397	-0.00564628	0.00562427	0.0335631	-0.0343625	-0.0278005	0.0272749	-0.0370064	0.0360808	-0.0199316	0.01966	0.0336867	-0.0344921	0.0368993	-0.0378679
BECN1	sp|Q14457|BECN1_HUMAN Beclin-1 OS=Homo sapiens OX=9606 GN=BECN1 PE=1 SV=2	11	11	31	25	3.49292e+07	3.58834e+07	3.54063e+07	-0.0256532	0.025205	0.0258375	-0.0263087	-0.0544534	0.0524726	0.0366584	-0.0376142	-0.0585438	0.0562605	-0.010086	0.010016	-0.0260319	0.0255705	0.00382942	-0.00383961
BEND3	sp|Q5T5X7|BEND3_HUMAN BEN domain-containing protein 3 OS=Homo sapiens OX=9606 GN=BEND3 PE=1 SV=1	16	14	22	20	3.84953e+07	1.2263e+07	25379150	0.0796662	-0.0843238	-0.0330858	0.032344	0.06168	-0.0644352	0.0688017	-0.0722478	0.0801876	-0.0849082	0.0616931	-0.0644496	0.12475	-0.136567	0.058158	-0.0606013
BEND5	sp|Q7L4P6|BEND5_HUMAN BEN domain-containing protein 5 OS=Homo sapiens OX=9606 GN=BEND5 PE=1 SV=1	5	9	7	13	7.1395e+06	1.91216e+07	1.31305e+07	-0.137589	0.125602	0.068976	-0.0724401	0.0992202	-0.106551	0.146039	-0.162504	0.229173	-0.272581	0.200249	-0.232594	0.0842814	-0.0895122	0.0256749	-0.0261401
BEND7	sp|Q8N7W2|BEND7_HUMAN BEN domain-containing protein 7 OS=Homo sapiens OX=9606 GN=BEND7 PE=1 SV=2	1	1	1	1	4216878	4266690	4241784	0.0171195	-0.0173251	0.101238	-0.108882	0.00473733	-0.00475293	0.0322165	-0.0329524	0.124004	-0.135673	-0.0833769	0.0788204	0.0221542	-0.0224997	0.0772897	-0.0816659
BET1	sp|O15155|BET1_HUMAN BET1 homolog OS=Homo sapiens OX=9606 GN=BET1 PE=1 SV=1	3	3	6	8	6.85348e+07	1.06324e+07	3.95836e+07	-0.00623057	0.00620378	0.0138974	-0.0140326	0.000686937	-0.000687265	-0.041747	0.0405729	-0.00653205	0.00650261	-0.0859481	0.0811144	-0.0499027	0.0482342	-0.00529765	0.00527827
BET1L	sp|Q9NYM9|BET1L_HUMAN BET1-like protein OS=Homo sapiens OX=9606 GN=BET1L PE=1 SV=1	4	5	5	9	1.75244e+07	2.8435e+07	22979685	-0.0709195	0.067596	-0.0203915	0.0201073	0.00389082	-0.00390134	0.0302923	-0.030942	-0.0302544	0.029633	-0.143288	0.130333	-0.00112829	0.00112741	-0.00990238	0.00983487
BFAR	sp|Q9NZS9|BFAR_HUMAN Bifunctional apoptosis regulator OS=Homo sapiens OX=9606 GN=BFAR PE=1 SV=1	2	1	2	1	1373212	1917444	1645328	0.15296	-0.171122	0.0603597	-0.0629957	-0.0671328	0.0641473	0.0817483	-0.0866602	-0.145487	0.13215	0.00179933	-0.00180157	-0.0257844	0.0253316	-0.190507	0.16826
BHLHE40	sp|O14503|BHE40_HUMAN Class E basic helix-loop-helix protein 40 OS=Homo sapiens OX=9606 GN=BHLHE40 PE=1 SV=1	1	1	3	3	6755606	6087302	6421454	-0.176173	0.156982	-0.0528352	0.0509684	0.161245	-0.181561	0.030748	-0.0314176	0.323668	-0.417942	0.205063	-0.239118	0.14121	-0.156546	0.137138	-0.151556
BICC1	sp|Q9H694|BICC1_HUMAN Protein bicaudal C homolog 1 OS=Homo sapiens OX=9606 GN=BICC1 PE=1 SV=2	1	3	1	3	2072535	2.54951e+06	2.31102e+06	-0.0418634	0.0406828	0.0512928	-0.0531838	0.0336081	-0.0344097	0.0429409	-0.0442584	0.0822791	-0.0872569	0.187619	-0.215718	-0.115226	0.1067	-0.014464	0.0143204
BICD1	sp|Q96G01|BICD1_HUMAN Protein bicaudal D homolog 1 OS=Homo sapiens OX=9606 GN=BICD1 PE=1 SV=3	17	21	32	35	132117914	6.82599e+07	1.00189e+08	-0.00120837	0.00120735	-0.00302444	0.00301812	-0.109935	0.102147	-0.0790826	0.074972	-0.0491954	0.047573	-0.0644884	0.0617287	-0.00655733	0.00652766	-0.00251158	0.00250721
BICD2	sp|Q8TD16|BICD2_HUMAN Protein bicaudal D homolog 2 OS=Homo sapiens OX=9606 GN=BICD2 PE=1 SV=1	27	29	59	67	6.41353e+07	1.68535e+08	1.16335e+08	-0.046684	0.0452206	0.0742951	-0.0783298	-0.0194375	0.0191791	-0.0520475	0.050235	-0.0613979	0.0588912	-0.0599853	0.0575904	-0.0463963	0.0449506	-0.0124561	0.0123495
BICRA	sp|Q9NZM4|BICRA_HUMAN BRD4-interacting chromatin-remodeling complex-associated protein OS=Homo sapiens OX=9606 GN=BICRA PE=1 SV=2	10	9	12	10	6150889	13332191	9741540	-0.0863784	0.0814975	0.0238567	-0.0242578	-0.0506727	0.0489531	0.0515239	-0.0534323	0.0253728	-0.025827	0.0118769	-0.0119755	-0.0476592	0.0461351	0.0650457	-0.0681174
BID	sp|P55957|BID_HUMAN BH3-interacting domain death agonist OS=Homo sapiens OX=9606 GN=BID PE=1 SV=1	5	3	23	14	7.98326e+07	93584172	8.67084e+07	0.0884705	-0.0942523	-0.0122555	0.0121522	-0.0170163	0.0168179	-0.109177	0.101493	-0.0016202	0.00161838	0.0084237	-0.00847318	-0.0510245	0.0492813	0.00810093	-0.00814668
BIN1	sp|O00499|BIN1_HUMAN Myc box-dependent-interacting protein 1 OS=Homo sapiens OX=9606 GN=BIN1 PE=1 SV=1	14	10	42	25	1.55248e+08	7.9573e+07	1.17411e+08	-0.0710986	0.0677587	-0.0210187	0.0207169	-0.0188999	0.0186555	-0.0285315	0.0279782	0.0897	-0.095649	-0.045564	0.0441689	0.0828168	-0.0878619	-0.00916609	0.00910822
BIN3	sp|Q9NQY0|BIN3_HUMAN Bridging integrator 3 OS=Homo sapiens OX=9606 GN=BIN3 PE=1 SV=1	9	9	17	19	3.91989e+07	9.68112e+07	68005062	-0.0328595	0.0321277	0.0928426	-0.0992308	-0.0408191	0.0396959	0.0223122	-0.0226627	-0.0426819	0.0414553	-0.0123188	0.0122145	0.0586174	-0.0611003	0.0072941	-0.00733116
BIRC2	sp|Q13490|BIRC2_HUMAN Baculoviral IAP repeat-containing protein 2 OS=Homo sapiens OX=9606 GN=BIRC2 PE=1 SV=2	8	11	19	17	1.69568e+07	3.06245e+07	2.37906e+07	-0.0123009	0.0121969	0.0655723	-0.0686951	-0.0189661	0.01872	-0.0315271	0.0308529	-0.0121332	0.012032	0.053639	-0.0557105	-0.0309774	0.0303263	0.0151585	-0.0153194
BIRC5	sp|O15392|BIRC5_HUMAN Baculoviral IAP repeat-containing protein 5 OS=Homo sapiens OX=9606 GN=BIRC5 PE=1 SV=3	3	3	5	5	1.58213e+07	5.11342e+07	3.34777e+07	-0.121813	0.112324	-0.202189	0.177304	0.162057	-0.182592	0.19867	-0.230465	0.239226	-0.286936	0.253507	-0.307754	0.0862226	-0.0917051	-0.187526	0.165931
BIRC6	sp|Q9NR09|BIRC6_HUMAN Baculoviral IAP repeat-containing protein 6 OS=Homo sapiens OX=9606 GN=BIRC6 PE=1 SV=2	61	55	99	93	6.11718e+07	129825740	9.54988e+07	0.0438375	-0.0452114	0.0115037	-0.0115961	0.00418638	-0.00419856	-0.00180571	0.00180345	-0.0325326	0.0318151	0.00223153	-0.00223499	0.0303118	-0.0309623	0.0132366	-0.0133592
BLM	sp|P54132|BLM_HUMAN Bloom syndrome protein OS=Homo sapiens OX=9606 GN=BLM PE=1 SV=1	19	15	23	21	9.08429e+07	1.64216e+08	1.27529e+08	-0.0379258	0.0369543	-0.104386	0.0973402	0.0596734	-0.0622485	0.0882429	-0.093994	0.161702	-0.182141	0.236334	-0.282782	0.0769635	-0.0813018	0.00664284	-0.00667357
BLMH	sp|Q13867|BLMH_HUMAN Bleomycin hydrolase OS=Homo sapiens OX=9606 GN=BLMH PE=1 SV=1	13	13	41	56	337574112	205861416	271717764	0.00650821	-0.0065377	0.0067326	-0.00676417	-0.0762044	0.0723804	0.0311761	-0.0318647	-0.00839421	0.00834565	-0.00995354	0.00988534	-0.00377955	0.00376967	0.00507668	-0.00509461
BLOC1S1	sp|P78537|BL1S1_HUMAN Biogenesis of lysosome-related organelles complex 1 subunit 1 OS=Homo sapiens OX=9606 GN=BLOC1S1 PE=1 SV=2	4	3	13	10	43535045	1.95576e+07	3.15463e+07	0.0967803	-0.103742	0.051085	-0.0529605	0.0556498	-0.0578828	-0.0153349	0.0151736	0.000293046	-0.000293106	-0.0310225	0.0303695	-0.0477439	0.0462144	0.0903417	-0.096379
BLOC1S2	sp|Q6QNY1|BL1S2_HUMAN Biogenesis of lysosome-related organelles complex 1 subunit 2 OS=Homo sapiens OX=9606 GN=BLOC1S2 PE=1 SV=1	4	5	5	7	4.14367e+07	43476622	4.24567e+07	-0.0227867	0.0224324	0.117043	-0.127383	-0.249108	0.212362	-0.113798	0.105475	-0.0763256	0.0724897	-0.0928334	0.0872192	-0.188355	0.166579	-0.0866944	0.0817788
BLOC1S3	sp|Q6QNY0|BL1S3_HUMAN Biogenesis of lysosome-related organelles complex 1 subunit 3 OS=Homo sapiens OX=9606 GN=BLOC1S3 PE=1 SV=1	4	3	8	7	1.99006e+07	2.17917e+07	2.08461e+07	0.0500484	-0.0518472	-0.0383216	0.03733	0.00616791	-0.00619439	0.021298	-0.0216171	-0.0939211	0.0881786	-0.0709946	0.0676642	-0.0392708	0.0382301	-0.102113	0.095361
BLOC1S4	sp|Q9NUP1|BL1S4_HUMAN Biogenesis of lysosome-related organelles complex 1 subunit 4 OS=Homo sapiens OX=9606 GN=BLOC1S4 PE=1 SV=1	4	4	7	7	2.08827e+07	3.61348e+07	2.85087e+07	-0.0290233	0.0284509	-0.0499735	0.0483002	-0.0892179	0.0840205	0.0228282	-0.0231953	-0.0156453	0.0154775	-0.0851703	0.0804213	-0.00331723	0.00330962	-0.0461634	0.0447319
BLOC1S5	sp|Q8TDH9|BL1S5_HUMAN Biogenesis of lysosome-related organelles complex 1 subunit 5 OS=Homo sapiens OX=9606 GN=BLOC1S5 PE=1 SV=1	4	4	5	4	65823378	52451894	59137636	-0.0147784	0.0146285	0.0196175	-0.019888	-0.170896	0.152779	0.0784451	-0.0829569	0.0271854	-0.0277076	-0.0845788	0.0798937	-0.0267529	0.0262659	0.0111082	-0.0111944
BLOC1S6	sp|Q9UL45|BL1S6_HUMAN Biogenesis of lysosome-related organelles complex 1 subunit 6 OS=Homo sapiens OX=9606 GN=BLOC1S6 PE=1 SV=1	2	3	3	3	4.55158e+06	24252060	1.44018e+07	-0.0548958	0.0528833	0.127626	-0.140022	0.0774334	-0.0818263	-0.0155785	0.0154121	-0.163581	0.146908	0.0393006	-0.0404013	-0.146302	0.132823	0.117254	-0.127634
BLVRA	sp|P53004|BIEA_HUMAN Biliverdin reductase A OS=Homo sapiens OX=9606 GN=BLVRA PE=1 SV=2	9	8	42	41	466545856	508830760	487688308	0.0121315	-0.0122344	0.0337597	-0.0345686	0.00602176	-0.006047	-0.0346725	0.0338587	-0.0216014	0.0212827	-0.0282453	0.0277029	-0.0466691	0.0452066	-0.0133518	0.0132294
BLVRB	sp|P30043|BLVRB_HUMAN Flavin reductase (NADPH) OS=Homo sapiens OX=9606 GN=BLVRB PE=1 SV=3	7	7	45	31	1.97129e+08	1.03131e+08	150129598	0.00566435	-0.00568668	-0.0448655	0.0435123	-0.0194797	0.0192201	-0.10771	0.100224	-0.0433988	0.0421313	-0.0909225	0.0855305	-0.0757597	0.0719791	-0.0312324	0.0305705
BLZF1	sp|Q9H2G9|GO45_HUMAN Golgin-45 OS=Homo sapiens OX=9606 GN=BLZF1 PE=1 SV=2	4	2	6	2	9.75642e+06	7444012	8.60022e+06	0.0193179	-0.01958	-0.00403255	0.00402131	0.0953587	-0.102111	0.00570549	-0.00572815	-0.149937	0.135811	-0.040515	0.0394082	0.0193241	-0.0195864	0.0452705	-0.0467371
BMI1	sp|P35226|BMI1_HUMAN Polycomb complex protein BMI-1 OS=Homo sapiens OX=9606 GN=BMI1 PE=1 SV=2	1	4	8	12	4520702	7.0424e+06	5.78155e+06	0.00786654	-0.00790967	0.0746593	-0.0787347	0.0958099	-0.102628	0.0709412	-0.0746108	-0.0293384	0.0287537	0.0393936	-0.0404996	-0.0826272	0.0781501	0.0410453	-0.0422474
BMP1	sp|P13497|BMP1_HUMAN Bone morphogenetic protein 1 OS=Homo sapiens OX=9606 GN=BMP1 PE=1 SV=2	7	4	14	8	1.48265e+07	5853501	1.034e+07	0.0287396	-0.0293238	-0.00956216	0.0094992	-0.1256	0.115536	-0.178683	0.158972	0.0415525	-0.0427849	-0.0980917	0.0918447	-0.0342313	0.0334379	-0.0557841	0.0537072
BMP2K	sp|Q9NSY1|BMP2K_HUMAN BMP-2-inducible protein kinase OS=Homo sapiens OX=9606 GN=BMP2K PE=1 SV=2	9	10	15	16	1.12717e+07	3.75358e+07	2.44038e+07	-0.0723823	0.0689236	-0.0384306	0.0374334	-0.0673808	0.0643737	0.00370725	-0.00371681	-0.0157174	0.015548	0.0666463	-0.0698748	-0.070233	0.0669721	-0.0629534	0.0603208
BMPR1A	sp|P36894|BMR1A_HUMAN Bone morphogenetic protein receptor type-1A OS=Homo sapiens OX=9606 GN=BMPR1A PE=1 SV=2	3	2	4	5	8.7364e+06	8560667	8.64854e+06	0.0703192	-0.0739231	0.00819061	-0.00823737	0.178597	-0.203872	0.0335678	-0.0343675	-0.00159403	0.00159227	-0.113736	0.105421	-0.0202569	0.0199764	-0.00146653	0.00146505
BMPR2	sp|Q13873|BMPR2_HUMAN Bone morphogenetic protein receptor type-2 OS=Homo sapiens OX=9606 GN=BMPR2 PE=1 SV=2	9	8	11	10	5.23761e+06	33227843	1.92327e+07	0.00664975	-0.00668055	-0.0234247	0.0230504	-0.0486876	0.047098	0.0326361	-0.0333915	0.00945991	-0.00952235	-0.0549473	0.0529311	-0.0015114	0.00150982	-0.0356355	0.0347765
BMS1	sp|Q14692|BMS1_HUMAN Ribosome biogenesis protein BMS1 homolog OS=Homo sapiens OX=9606 GN=BMS1 PE=1 SV=1	19	20	38	43	46387864	7.8972e+07	6.26799e+07	0.0361373	-0.0370657	0.0122665	-0.0123717	-0.0353039	0.0344606	-0.0627438	0.0601284	-0.00299957	0.00299335	0.017346	-0.0175571	0.0564835	-0.0587853	0.00582981	-0.00585346
BMT2	sp|Q1RMZ1|SAMTR_HUMAN S-adenosylmethionine sensor upstream of mTORC1 OS=Homo sapiens OX=9606 GN=BMT2 PE=1 SV=1	1	1	1	2	3211133	NA	3211133	-0.142281	0.1295	0.0524891	-0.0544711	0.10091	-0.108502	-0.0680904	0.0650211	0.0952058	-0.101935	0.0119862	-0.0120866	-0.0617211	0.0591886	0.0414521	-0.0426785
BNC2	sp|Q6ZN30|BNC2_HUMAN Zinc finger protein basonuclin-2 OS=Homo sapiens OX=9606 GN=BNC2 PE=1 SV=1	2	5	4	6	NA	1.22916e+07	1.22916e+07	-0.037034	0.0361071	0.0246066	-0.0250336	-0.163533	0.146869	-0.0717406	0.0683415	0.140312	-0.155443	0.0754755	-0.079643	-0.00109053	0.00108971	0.00888954	-0.00894466
BNIP1	sp|Q12981|SEC20_HUMAN Vesicle transport protein SEC20 OS=Homo sapiens OX=9606 GN=BNIP1 PE=1 SV=3	7	6	20	22	9.70444e+06	2.74797e+07	18592090	-0.0879234	0.0828714	0.020311	-0.0206011	-0.010018	0.00994896	-0.106473	0.0991519	-0.00157605	0.00157433	-0.0247865	0.0243678	0.0207736	-0.0210771	0.0305723	-0.0312343
BNIP2	sp|Q12982|BNIP2_HUMAN BCL2/adenovirus E1B 19 kDa protein-interacting protein 2 OS=Homo sapiens OX=9606 GN=BNIP2 PE=1 SV=1	3	1	4	1	8.99089e+06	16539126	1.2765e+07	0.134647	-0.14852	-0.00886925	0.00881506	0.0925014	-0.0988411	0.129094	-0.141791	0.0514067	-0.0533063	0.111297	-0.120607	-0.00178611	0.00178391	0.0438649	-0.0452405
BNIP3	sp|Q12983|BNIP3_HUMAN BCL2/adenovirus E1B 19 kDa protein-interacting protein 3 OS=Homo sapiens OX=9606 GN=BNIP3 PE=1 SV=3	3	4	9	11	15147729	27684686	2.14162e+07	-0.0247367	0.0243197	0.0287703	-0.0293557	0.030646	-0.0313112	0.0256909	-0.0261567	0.263903	-0.323231	0.140309	-0.155439	-0.00938071	0.00932011	0.104178	-0.11229
BNIP3L	sp|O60238|BNI3L_HUMAN BCL2/adenovirus E1B 19 kDa protein-interacting protein 3-like OS=Homo sapiens OX=9606 GN=BNIP3L PE=1 SV=1	2	2	6	6	3.64075e+07	47723032	4.20652e+07	-0.120654	0.111338	-0.00703146	0.00699735	-0.0468482	0.0453746	0.00160572	-0.0016075	0.0939792	-0.10053	0.0742181	-0.0782442	0.056921	-0.0592593	0.00191802	-0.00192058
BOD1	sp|Q96IK1|BOD1_HUMAN Biorientation of chromosomes in cell division protein 1 OS=Homo sapiens OX=9606 GN=BOD1 PE=1 SV=2	3	3	9	11	3.9332e+07	45082466	4.22072e+07	-0.0623179	0.0597371	0.0640124	-0.0669851	-0.024402	0.0239962	-0.108453	0.100867	0.0936254	-0.100126	-0.0153701	0.0152081	0.0219077	-0.0222455	-0.0990877	0.0927173
BOD1L1	sp|Q8NFC6|BD1L1_HUMAN Biorientation of chromosomes in cell division protein 1-like 1 OS=Homo sapiens OX=9606 GN=BOD1L1 PE=1 SV=2	54	58	94	91	1.27224e+08	7.52014e+07	101212658	-0.0687213	0.0655962	0.0244802	-0.0249027	0.000643873	-0.000644161	0.00373719	-0.00374689	0.0472146	-0.0488122	0.0442724	-0.0456741	0.020233	-0.0205208	0.00695822	-0.00699194
BOLA1	sp|Q9Y3E2|BOLA1_HUMAN BolA-like protein 1 OS=Homo sapiens OX=9606 GN=BOLA1 PE=1 SV=1	2	1	3	1	14273665	5700312	9.98699e+06	0.117659	-0.128114	0.0733831	-0.0773167	-0.0488984	0.0472952	-0.0424406	0.0412277	-0.113569	0.105277	-0.0900765	0.0847815	0.110589	-0.119776	-0.0984445	0.092154
BOLA2	sp|Q9H3K6|BOLA2_HUMAN BolA-like protein 2 OS=Homo sapiens OX=9606 GN=BOLA2 PE=1 SV=1	3	3	11	17	346131939	332783860	3.39458e+08	-0.110267	0.102434	0.00122446	-0.0012255	0.073274	-0.0771956	0.0519723	-0.0539148	-0.0276976	0.0271758	-0.0256642	0.0252157	-0.0853161	0.0805512	-0.0598719	0.0574859
BOLA3	sp|Q53S33|BOLA3_HUMAN BolA-like protein 3 OS=Homo sapiens OX=9606 GN=BOLA3 PE=1 SV=1	3	3	6	5	67620456	41875335	5.47479e+07	0.0110478	-0.0111331	0.0647725	-0.0678178	0.0649696	-0.068034	0.086734	-0.0922839	0.0510313	-0.0529028	0.0615823	-0.0643286	0.0333205	-0.0341083	0.0831468	-0.0882334
BOP1	sp|Q14137|BOP1_HUMAN Ribosome biogenesis protein BOP1 OS=Homo sapiens OX=9606 GN=BOP1 PE=1 SV=2	20	14	45	32	109735152	1.086e+08	1.09167e+08	0.00882806	-0.00888242	0.0368674	-0.0378343	-0.00813531	0.00808969	0.0470878	-0.0486766	-0.00080239	0.000801944	0.0242325	-0.0246464	0.0703085	-0.0739112	0.00154722	-0.00154889
BORA	sp|Q6PGQ7|BORA_HUMAN Protein aurora borealis OS=Homo sapiens OX=9606 GN=BORA PE=1 SV=2	1	1	1	1	NA	799570	799570	-0.173577	0.154918	-0.0232799	0.0229102	0.333202	-0.434025	0.513917	-0.805716	0.190378	-0.219375	0.0306819	-0.0313486	0.176214	-0.200772	-0.171985	0.153649
BORCS5	sp|Q969J3|BORC5_HUMAN BLOC-1-related complex subunit 5 OS=Homo sapiens OX=9606 GN=BORCS5 PE=1 SV=1	7	6	21	16	4.89617e+07	2.34119e+07	3.61868e+07	-0.051604	0.0498218	-0.0223763	0.0220346	-0.132213	0.121108	-0.179635	0.159724	-0.120884	0.111533	-0.131193	0.120251	-0.102832	0.0959875	-0.0623016	0.0597221
BORCS6	sp|Q96GS4|BORC6_HUMAN BLOC-1-related complex subunit 6 OS=Homo sapiens OX=9606 GN=BORCS6 PE=1 SV=2	7	7	10	9	2.43832e+07	22957848	2.36705e+07	-0.0322187	0.0315149	0.00780375	-0.00784619	-0.0579936	0.0557522	-0.101103	0.0944795	-0.0602051	0.057793	-0.0686458	0.0655274	0.00117914	-0.00118011	0.0750622	-0.079183
BORCS7	sp|Q96B45|BORC7_HUMAN BLOC-1-related complex subunit 7 OS=Homo sapiens OX=9606 GN=BORCS7 PE=3 SV=1	5	4	10	9	57515358	3.68891e+07	4.72022e+07	0.0401557	-0.0413054	-0.0198821	0.0196118	-0.0449147	0.0435585	-0.0957989	0.0898318	-0.00390521	0.00389467	-0.0494496	0.0478107	-0.0535564	0.0516392	0.00957638	-0.00964037
BORCS8	sp|Q96FH0|BORC8_HUMAN BLOC-1-related complex subunit 8 OS=Homo sapiens OX=9606 GN=BORCS8 PE=1 SV=1	2	3	3	3	8313151	8342151	8327651	-0.0663831	0.0634625	0.0171694	-0.0173762	-0.091003	0.0856017	-0.151954	0.137463	0.00518564	-0.00520434	-0.0273855	0.0268753	-0.0377412	0.036779	-0.117372	0.108537
BPGM	sp|P07738|PMGE_HUMAN Bisphosphoglycerate mutase OS=Homo sapiens OX=9606 GN=BPGM PE=1 SV=2	5	6	7	14	29323635	80261438	5.47925e+07	0.0797257	-0.0843905	0.116852	-0.127157	0.0842974	-0.0895302	-0.0110378	0.010954	-0.106593	0.0992564	-0.188924	0.167024	-0.0101805	0.0101092	0.0644202	-0.0674317
BPHL	sp|Q86WA6|BPHL_HUMAN Valacyclovir hydrolase OS=Homo sapiens OX=9606 GN=BPHL PE=1 SV=1	11	10	28	17	2.90929e+07	6.84313e+07	4.87621e+07	-0.00550985	0.00548888	-0.0192679	0.019014	-0.00816162	0.00811571	-0.0472044	0.0457087	-0.0524702	0.0506286	-0.00693193	0.00689878	-0.02814	0.0276016	0.00366263	-0.00367195
BPI	sp|P17213|BPI_HUMAN Bactericidal permeability-increasing protein OS=Homo sapiens OX=9606 GN=BPI PE=1 SV=4	1	1	1	1	8838063	5720188	7.27913e+06	0.353568	-0.469363	0.0274325	-0.0279643	0.294145	-0.369889	0.0968279	-0.103797	-0.0973958	0.0912344	0.208251	-0.243466	0.103263	-0.111228	0.18651	-0.214252
BPIFA3	sp|Q9BQP9|BPIA3_HUMAN BPI fold-containing family A member 3 OS=Homo sapiens OX=9606 GN=BPIFA3 PE=2 SV=3	1	1	4	3	NA	NA	NA	0.0586484	-0.0611339	-0.0679096	0.0648562	0.0899635	-0.0959487	0.189642	-0.218398	0.061582	-0.0643283	-0.0839044	0.0792917	0.101708	-0.109425	-0.0281029	0.0275659
BPNT1	sp|O95861|BPNT1_HUMAN 3'(2'),5'-bisphosphate nucleotidase 1 OS=Homo sapiens OX=9606 GN=BPNT1 PE=1 SV=1	7	7	31	33	8.6224e+07	170581368	1.28403e+08	0.0553403	-0.057548	0.0198383	-0.0201149	-0.0432741	0.0420138	-0.0254188	0.0249787	-0.10541	0.0982296	-0.0312939	0.0306294	-0.100063	0.0935707	-0.008575	0.00852433
BPTF	sp|Q12830|BPTF_HUMAN Nucleosome-remodeling factor subunit BPTF OS=Homo sapiens OX=9606 GN=BPTF PE=1 SV=3	45	51	78	75	156214064	1.15297e+08	1.35755e+08	-0.0209135	0.0206147	0.0366139	-0.0375674	-0.00897088	0.00891544	0.0201023	-0.0203864	0.0114207	-0.0115119	0.0445726	-0.0459937	0.0364733	-0.0374194	0.0140862	-0.0142251
BRAF	sp|P15056|BRAF_HUMAN Serine/threonine-protein kinase B-raf OS=Homo sapiens OX=9606 GN=BRAF PE=1 SV=4	7	8	17	20	1.37526e+08	1.66455e+08	1.51991e+08	0.0501407	-0.0519462	0.0406724	-0.0418524	-0.135728	0.124049	0.000411931	-0.000412049	-0.0299512	0.029342	0.0449844	-0.0464323	-0.0261417	0.0256764	0.0419992	-0.0432586
BRAP	sp|Q7Z569|BRAP_HUMAN BRCA1-associated protein OS=Homo sapiens OX=9606 GN=BRAP PE=1 SV=2	11	11	16	16	4.35094e+07	1.63014e+08	103261695	-0.0566253	0.0544864	0.00554261	-0.00556399	-0.016163	0.015984	0.0225043	-0.0228609	0.0252062	-0.0256544	0.00509985	-0.00511794	-0.0395062	0.0384532	-0.00922468	0.00916607
BRAT1	sp|Q6PJG6|BRAT1_HUMAN BRCA1-associated ATM activator 1 OS=Homo sapiens OX=9606 GN=BRAT1 PE=1 SV=2	11	12	19	20	4.48057e+07	7.22142e+07	58509997	0.0799398	-0.0846304	0.0304411	-0.0310973	0.0538077	-0.0558925	0.138695	-0.153461	-0.0494528	0.0478136	0.0865466	-0.0920717	0.000892742	-0.000893294	0.0454107	-0.0468867
BRCA1	sp|P38398|BRCA1_HUMAN Breast cancer type 1 susceptibility protein OS=Homo sapiens OX=9606 GN=BRCA1 PE=1 SV=2	17	13	23	17	1.89199e+07	1.65629e+07	17741399	-0.014235	0.0140959	-0.151304	0.136931	0.0716297	-0.0753727	0.185142	-0.212449	0.223267	-0.264259	0.287833	-0.359944	0.148531	-0.165597	0.00991531	-0.00998393
BRCA2	sp|P51587|BRCA2_HUMAN Breast cancer type 2 susceptibility protein OS=Homo sapiens OX=9606 GN=BRCA2 PE=1 SV=3	18	10	23	15	28872930	12191184	20532057	0.00325596	-0.00326333	0.00248572	-0.00249001	0.0908164	-0.0969195	0.189219	-0.217836	0.108645	-0.117498	0.134916	-0.148847	0.0811509	-0.0859891	-0.00124799	0.00124691
BRCC3	sp|P46736|BRCC3_HUMAN Lys-63-specific deubiquitinase BRCC36 OS=Homo sapiens OX=9606 GN=BRCC3 PE=1 SV=2	5	5	7	7	3.77504e+07	4.80067e+07	42878520	0.0327738	-0.0335356	0.0840702	-0.089274	0.0111497	-0.0112365	0.00887439	-0.00892932	-0.139785	0.12743	-0.0387962	0.0377802	-0.0563956	0.0542738	-0.0794895	0.0753376
BRD1	sp|O95696|BRD1_HUMAN Bromodomain-containing protein 1 OS=Homo sapiens OX=9606 GN=BRD1 PE=1 SV=1	16	13	28	19	2.10878e+07	3.61263e+07	2.8607e+07	-0.0127186	0.0126074	-0.00600301	0.00597813	-0.000118309	0.000118299	0.0384141	-0.039465	0.0247109	-0.0251415	0.0365873	-0.0375394	-0.00151073	0.00150914	0.0101943	-0.0102668
BRD2	sp|P25440|BRD2_HUMAN Bromodomain-containing protein 2 OS=Homo sapiens OX=9606 GN=BRD2 PE=1 SV=2	17	18	31	30	68653136	8.65096e+07	7.75814e+07	0.0464455	-0.0479906	0.0220852	-0.0224286	0.042852	-0.0441638	-0.018559	0.0183233	0.0859597	-0.0914078	0.103922	-0.111993	0.0724271	-0.0762563	0.0689291	-0.0723884
BRD3	sp|Q15059|BRD3_HUMAN Bromodomain-containing protein 3 OS=Homo sapiens OX=9606 GN=BRD3 PE=1 SV=1	15	14	34	33	5.59914e+07	193654428	1.24823e+08	-0.076175	0.0723538	-0.00050045	0.000500277	0.0576903	-0.0600937	0.0637799	-0.0667305	0.0708549	-0.0745154	0.0632364	-0.0661358	0.0466947	-0.0482568	0.0284867	-0.0290605
BRD4	sp|O60885|BRD4_HUMAN Bromodomain-containing protein 4 OS=Homo sapiens OX=9606 GN=BRD4 PE=1 SV=2	26	24	55	63	1.08739e+08	183655048	1.46197e+08	-0.01295	0.0128348	0.0550201	-0.0572019	0.0459318	-0.0474424	0.0308661	-0.0315409	0.108461	-0.117283	0.0879742	-0.0936892	0.0718755	-0.075645	0.0512014	-0.0530856
BRD7	sp|Q9NPI1|BRD7_HUMAN Bromodomain-containing protein 7 OS=Homo sapiens OX=9606 GN=BRD7 PE=1 SV=1	19	20	33	36	7.79237e+07	6.75206e+07	72722144	-0.0549687	0.0529509	-0.0251396	0.024709	0.0349108	-0.0357765	0.0354487	-0.0363418	0.073358	-0.0772889	0.0224143	-0.0227681	0.00987836	-0.00994647	-0.0361004	0.0352191
BRD8	sp|Q9H0E9|BRD8_HUMAN Bromodomain-containing protein 8 OS=Homo sapiens OX=9606 GN=BRD8 PE=1 SV=2	27	20	41	32	1.75845e+08	3.21044e+07	103974583	-0.0291232	0.0285469	-0.0212278	0.02092	-0.00789542	0.00785244	-0.0277645	0.0272403	0.00768303	-0.00772416	0.0274505	-0.027983	0.0300814	-0.030722	0.0502224	-0.052034
BRD9	sp|Q9H8M2|BRD9_HUMAN Bromodomain-containing protein 9 OS=Homo sapiens OX=9606 GN=BRD9 PE=1 SV=2	6	8	13	13	47166566	136576968	91871767	-0.11728	0.108458	0.0293644	-0.0299745	0.00142519	-0.0014266	-0.019201	0.0189488	0.0901462	-0.0961566	0.0420058	-0.0432656	0.0494712	-0.051228	-0.000868163	0.000867641
BRF1	sp|Q92994|TF3B_HUMAN Transcription factor IIIB 90 kDa subunit OS=Homo sapiens OX=9606 GN=BRF1 PE=1 SV=1	6	8	8	9	26698755	2.51353e+08	1.39026e+08	-0.0172779	0.0170734	-0.0211867	0.0208801	-0.0265786	0.0260978	-0.0165431	0.0163555	-0.0129335	0.0128186	-0.0532156	0.0513223	0.0121261	-0.0122289	0.0273267	-0.0278543
BRI3BP	sp|Q8WY22|BRI3B_HUMAN BRI3-binding protein OS=Homo sapiens OX=9606 GN=BRI3BP PE=1 SV=1	3	3	7	7	44927488	41427116	43177302	0.096427	-0.103337	-0.0074869	0.00744824	0.0450416	-0.0464933	0.0700337	-0.0736077	0.0670208	-0.0702866	0.0566834	-0.0590019	0.0156107	-0.0157814	-0.0355345	0.0346803
BRINP2	sp|Q9C0B6|BRNP2_HUMAN BMP/retinoic acid-inducible neural-specific protein 2 OS=Homo sapiens OX=9606 GN=BRINP2 PE=2 SV=2	3	2	4	3	2.88859e+06	1074649	1.98162e+06	-0.0788839	0.0747934	0.120224	-0.131161	0.192393	-0.222056	0.00440754	-0.00442105	-0.213229	0.185734	0.0983899	-0.105594	-0.833697	0.524977	0.0698334	-0.0733864
BRIP1	sp|Q9BX63|FANCJ_HUMAN Fanconi anemia group J protein OS=Homo sapiens OX=9606 GN=BRIP1 PE=1 SV=1	12	14	18	16	2.05501e+07	19981566	2.02658e+07	-0.0557291	0.0536562	-0.067225	0.0642315	0.104463	-0.112621	0.21829	-0.25731	0.202453	-0.235574	0.307701	-0.391633	0.122644	-0.134047	0.0353679	-0.0362568
BRIX1	sp|Q8TDN6|BRX1_HUMAN Ribosome biogenesis protein BRX1 homolog OS=Homo sapiens OX=9606 GN=BRIX1 PE=1 SV=2	10	10	28	21	1.31173e+08	36601008	8.38868e+07	-0.00106432	0.00106354	-0.00986452	0.00979753	0.0783342	-0.0828329	0.0583263	-0.0607841	-0.0526828	0.0508266	0.00674262	-0.00677428	0.0332301	-0.0340136	-0.00588359	0.00585969
BRK1	sp|Q8WUW1|BRK1_HUMAN Protein BRICK1 OS=Homo sapiens OX=9606 GN=BRK1 PE=1 SV=1	4	4	12	12	1.17308e+08	1.58233e+08	137770164	-0.00962565	0.00956186	0.0112689	-0.0113576	-0.0548284	0.0528208	-0.0514116	0.0496424	0.0162367	-0.0164215	0.064789	-0.067836	-0.0555717	0.0535103	0.0155025	-0.0156709
BRMS1	sp|Q9HCU9|BRMS1_HUMAN Breast cancer metastasis-suppressor 1 OS=Homo sapiens OX=9606 GN=BRMS1 PE=1 SV=1	3	3	5	3	4457945	6630406	5.54418e+06	0.0204114	-0.0207043	-0.150705	0.13644	0.0661221	-0.0692989	0.139914	-0.154955	0.0809777	-0.0857947	0.0683871	-0.0717908	0.140994	-0.156281	0.0691982	-0.0726852
BRMS1L	sp|Q5PSV4|BRM1L_HUMAN Breast cancer metastasis-suppressor 1-like protein OS=Homo sapiens OX=9606 GN=BRMS1L PE=1 SV=2	5	4	10	5	12298801	5425820	8.86231e+06	-0.193995	0.170974	-0.0313912	0.0307227	-0.0975616	0.0913798	-0.0797304	0.0755539	-0.072374	0.0689161	-0.191237	0.168829	-0.0630578	0.0604167	0.0645262	-0.0675479
BROX	sp|Q5VW32|BROX_HUMAN BRO1 domain-containing protein BROX OS=Homo sapiens OX=9606 GN=BROX PE=1 SV=1	13	11	32	26	1.25949e+08	1.49885e+08	1.37917e+08	-0.0247082	0.0242922	0.0257714	-0.0262401	-0.0539592	0.0520136	-0.00687668	0.00684406	-0.00768825	0.0076475	-0.00450311	0.00448909	-0.0136853	0.0135567	-0.00760328	0.00756342
BRPF1	sp|P55201|BRPF1_HUMAN Peregrin OS=Homo sapiens OX=9606 GN=BRPF1 PE=1 SV=2	13	14	20	18	26547460	3.15317e+07	2.90396e+07	-0.0300229	0.0294108	-0.00177498	0.0017728	0.0336439	-0.0344472	0.0197452	-0.0200192	0.0524235	-0.0544005	0.0430746	-0.0444004	0.050287	-0.0521033	0.00910728	-0.00916514
BRPF3	sp|Q9ULD4|BRPF3_HUMAN Bromodomain and PHD finger-containing protein 3 OS=Homo sapiens OX=9606 GN=BRPF3 PE=1 SV=2	10	9	11	11	8774610	8346803	8.56071e+06	0.00456074	-0.0045752	-0.0117783	0.0116829	0.0510388	-0.0529109	-0.0396265	0.0385671	-0.00431125	0.00429841	0.0719862	-0.0757676	0.0117338	-0.01183	-0.028005	0.0274717
BRSK1	sp|Q8TDC3|BRSK1_HUMAN Serine/threonine-protein kinase BRSK1 OS=Homo sapiens OX=9606 GN=BRSK1 PE=1 SV=2	6	4	14	8	1.62103e+07	5.24842e+06	1.07294e+07	-0.0697083	0.0664948	0.0130867	-0.0132065	-0.0719564	0.0685373	-0.0729763	0.069462	-0.130797	0.119919	-0.132183	0.121082	-0.102368	0.0955832	0.0098881	-0.00995634
BRSK2	sp|Q8IWQ3|BRSK2_HUMAN Serine/threonine-protein kinase BRSK2 OS=Homo sapiens OX=9606 GN=BRSK2 PE=1 SV=3	10	8	21	15	2.67286e+07	1.25736e+07	1.96511e+07	0.0134604	-0.0135872	-0.0135138	0.0133884	0.00364673	-0.00365597	-0.0239737	0.0235818	0.0755027	-0.0796734	0.0370093	-0.0379837	-0.0303981	0.0297708	-0.0343772	0.0335771
BRWD1	sp|Q9NSI6|BRWD1_HUMAN Bromodomain and WD repeat-containing protein 1 OS=Homo sapiens OX=9606 GN=BRWD1 PE=1 SV=4	10	5	23	9	4729341	4.37185e+06	4.5506e+06	-0.00730913	0.00727229	0.0872107	-0.0928237	0.0316196	-0.0323282	0.0501997	-0.0520096	0.0346262	-0.0354778	-0.017282	0.0170775	-0.0480472	0.0464984	0.0150755	-0.0152347
BRWD3	sp|Q6RI45|BRWD3_HUMAN Bromodomain and WD repeat-containing protein 3 OS=Homo sapiens OX=9606 GN=BRWD3 PE=1 SV=2	4	6	9	9	11769337	6.49817e+06	9.13376e+06	0.0488686	-0.0505822	-0.0498641	0.048198	-0.0950284	0.089154	0.0549532	-0.0571295	0.038449	-0.0395018	-0.00728903	0.00725239	-0.0637043	0.0610099	0.0392277	-0.0403242
BSCL2	sp|Q96G97|BSCL2_HUMAN Seipin OS=Homo sapiens OX=9606 GN=BSCL2 PE=1 SV=3	3	3	4	5	2.82198e+06	51256380	2.70392e+07	0.0501682	-0.0519758	0.0339172	-0.0347339	0.0695866	-0.0731139	0.190612	-0.219686	-0.195223	0.171927	-0.0146704	0.0145227	0.105064	-0.11332	0.0629236	-0.0657936
BSDC1	sp|Q9NW68|BSDC1_HUMAN BSD domain-containing protein 1 OS=Homo sapiens OX=9606 GN=BSDC1 PE=1 SV=1	11	8	16	17	91800538	2.9356e+07	6.05783e+07	-0.0117814	0.0116859	0.000346681	-0.000346764	0.0408778	-0.0420699	-0.030276	0.0296536	-0.0745008	0.0708418	-0.0689617	0.0658151	-0.0551443	0.0531139	-0.000972185	0.000971531
BSG	sp|P35613|BASI_HUMAN Basigin OS=Homo sapiens OX=9606 GN=BSG PE=1 SV=2	9	9	56	52	164612406	5.75565e+08	3.70089e+08	-0.00832045	0.00827274	0.0567076	-0.0590281	0.023182	-0.0235606	0.0215278	-0.0218539	0.0630809	-0.0659657	0.00959046	-0.00965464	0.0336254	-0.0344278	0.0142196	-0.0143611
BTAF1	sp|O14981|BTAF1_HUMAN TATA-binding protein-associated factor 172 OS=Homo sapiens OX=9606 GN=BTAF1 PE=1 SV=2	28	29	56	73	1.01624e+08	1.06681e+08	104152700	0.00230776	-0.00231146	0.00740907	-0.00744731	0.0181111	-0.0183414	-0.0106171	0.0105395	-0.0191886	0.0189367	-0.0215177	0.0212014	0.0157481	-0.0159219	-0.00379774	0.00378777
BTBD1	sp|Q9H0C5|BTBD1_HUMAN BTB/POZ domain-containing protein 1 OS=Homo sapiens OX=9606 GN=BTBD1 PE=1 SV=1	1	1	2	4	8372784	1504810	4938797	0.0958171	-0.102636	-0.0109896	0.0109066	-0.000601768	0.000601517	0.0434585	-0.0448083	-0.241205	0.206595	-0.399188	0.312334	-0.0448155	0.0434652	-0.26415	0.223189
BTBD10	sp|Q9BSF8|BTBDA_HUMAN BTB/POZ domain-containing protein 10 OS=Homo sapiens OX=9606 GN=BTBD10 PE=1 SV=2	3	3	3	3	6.11679e+06	11865576	8.99118e+06	0.0677377	-0.0710754	0.0472237	-0.0488219	-0.068433	0.0653334	-0.0135093	0.013384	-0.0912954	0.0858603	-0.17119	0.153014	-0.0571537	0.0549755	-0.0274629	0.0269499
BTBD16	sp|Q32M84|BTBDG_HUMAN BTB/POZ domain-containing protein 16 OS=Homo sapiens OX=9606 GN=BTBD16 PE=2 SV=2	1	1	1	2	1565128	18298444	9931786	0.0344484	-0.0352911	-0.0900855	0.0847895	0.0642136	-0.0672054	0.0940201	-0.100577	0.119135	-0.129865	0.0799129	-0.0846002	0.0824896	-0.0874937	0.0924712	-0.0988066
BTBD2	sp|Q9BX70|BTBD2_HUMAN BTB/POZ domain-containing protein 2 OS=Homo sapiens OX=9606 GN=BTBD2 PE=1 SV=1	1	3	4	7	5281454	8707980	6994717	-0.0903847	0.0850544	0.0291516	-0.0297528	-0.146326	0.132842	-0.0632368	0.060581	-0.0665527	0.0636175	0.0597091	-0.0622874	-0.0185627	0.0183269	-0.0689187	0.065776
BTBD3	sp|Q9Y2F9|BTBD3_HUMAN BTB/POZ domain-containing protein 3 OS=Homo sapiens OX=9606 GN=BTBD3 PE=2 SV=1	2	2	2	2	2107943	2992882	2.55041e+06	0.0877269	-0.0934088	0.0603873	-0.0630258	-0.0579485	0.0557105	-0.00506838	0.00505063	-0.0111933	0.0111072	-0.252006	0.214463	-0.056602	0.0544649	-0.116646	0.107916
BTBD7	sp|Q9P203|BTBD7_HUMAN BTB/POZ domain-containing protein 7 OS=Homo sapiens OX=9606 GN=BTBD7 PE=1 SV=3	2	3	2	5	NA	3.44083e+06	3.44083e+06	0.00434972	-0.00436288	0.114759	-0.124682	-0.0363173	0.0354255	-0.00596426	0.0059397	0.0229361	-0.0233067	0.0196485	-0.0199197	-0.0561928	0.0540859	-0.0338728	0.0330957
BTBD9	sp|Q96Q07|BTBD9_HUMAN BTB/POZ domain-containing protein 9 OS=Homo sapiens OX=9606 GN=BTBD9 PE=1 SV=2	5	8	8	9	5093534	8.74728e+06	6.9204e+06	-0.0151428	0.0149855	0.0288212	-0.0294088	0.0605009	-0.0631496	0.00112631	-0.00112719	-0.153237	0.138512	-0.121071	0.111693	0.0248069	-0.0252409	-0.074705	0.0710264
BTD	sp|P43251|BTD_HUMAN Biotinidase OS=Homo sapiens OX=9606 GN=BTD PE=1 SV=2	1	2	1	2	NA	7072720	7072720	-0.121426	0.111995	0.0672065	-0.0704909	-0.112618	0.10446	-0.119753	0.11057	-0.0447358	0.0433902	-0.0226118	0.0222629	-0.00268748	0.00268249	-0.101305	0.094656
BTF3	sp|P20290|BTF3_HUMAN Transcription factor BTF3 OS=Homo sapiens OX=9606 GN=BTF3 PE=1 SV=1	8	6	43	32	6.3903e+08	1.1405e+09	8.89764e+08	0.00516685	-0.00518542	0.0631373	-0.0660274	0.0444741	-0.0458889	0.07664	-0.0809409	-0.0343604	0.033561	0.0648305	-0.0678814	-0.0670751	0.0640946	0.0608075	-0.0634836
BTF3L4	sp|Q96K17|BT3L4_HUMAN Transcription factor BTF3 homolog 4 OS=Homo sapiens OX=9606 GN=BTF3L4 PE=1 SV=1	9	7	37	42	116553076	223233972	169893524	-0.0558068	0.0537282	-0.0364116	0.0355152	-0.0293213	0.0287372	-0.0498626	0.0481967	-0.0333711	0.0326166	-0.0259771	0.0255176	-0.0318788	0.0311896	-0.0253054	0.0248692
BTG1	sp|P62324|BTG1_HUMAN Protein BTG1 OS=Homo sapiens OX=9606 GN=BTG1 PE=1 SV=1	1	1	2	1	3797532	2758367	3.27795e+06	-0.0206555	0.020364	-0.211074	0.184098	-0.0179921	0.0177705	-0.0341188	0.0333305	-0.223604	0.193553	0.104908	-0.113139	-0.160087	0.144084	-0.078237	0.0742116
BTG3	sp|Q14201|BTG3_HUMAN Protein BTG3 OS=Homo sapiens OX=9606 GN=BTG3 PE=1 SV=3	2	2	3	4	7341836	6.37562e+06	6.85873e+06	-0.0242171	0.0238173	0.0267578	-0.0272635	-0.015494	0.0153294	-0.0425979	0.0413761	0.166858	-0.188711	0.0467448	-0.0483103	-0.0670743	0.0640939	-0.063097	0.0604527
BTN2A1	sp|Q7KYR7|BT2A1_HUMAN Butyrophilin subfamily 2 member A1 OS=Homo sapiens OX=9606 GN=BTN2A1 PE=1 SV=3	2	4	5	6	622218019	8.55056e+07	3.53862e+08	-0.116961	0.108186	0.0361136	-0.0370409	0.0178397	-0.018063	-0.0149959	0.0148416	0.0182516	-0.0184855	-0.030904	0.0302559	0.0667604	-0.0700002	-0.0424207	0.0412089
BTRC	sp|Q9Y297|FBW1A_HUMAN F-box/WD repeat-containing protein 1A OS=Homo sapiens OX=9606 GN=BTRC PE=1 SV=1	1	1	8	8	NA	1056084	1056084	0.359995	-0.480803	-0.0393351	0.038291	0.208371	-0.24363	0.165164	-0.186547	-0.30368	0.25074	-0.262793	0.22222	0.335295	-0.437595	0.21338	-0.25051
BUB1	sp|O43683|BUB1_HUMAN Mitotic checkpoint serine/threonine-protein kinase BUB1 OS=Homo sapiens OX=9606 GN=BUB1 PE=1 SV=1	7	8	9	12	7.35213e+06	1.07706e+07	9.06135e+06	-0.0609365	0.0584666	-0.054111	0.0521546	0.0447395	-0.0461714	0.281249	-0.349688	0.153361	-0.171624	0.249872	-0.302407	0.0214055	-0.0217279	-0.156261	0.140978
BUB1B	sp|O60566|BUB1B_HUMAN Mitotic checkpoint serine/threonine-protein kinase BUB1 beta OS=Homo sapiens OX=9606 GN=BUB1B PE=1 SV=3	18	20	30	35	2.04128e+07	36584664	2.84987e+07	-0.0562523	0.054141	-0.110123	0.10231	0.0748487	-0.0789454	0.15585	-0.174748	0.156781	-0.17592	0.186753	-0.214573	0.0503816	-0.0522049	-0.14747	0.133784
BUB3	sp|O43684|BUB3_HUMAN Mitotic checkpoint protein BUB3 OS=Homo sapiens OX=9606 GN=BUB3 PE=1 SV=1	12	12	57	53	3.42004e+08	575835584	4.5892e+08	0.0107152	-0.0107954	-0.0153023	0.0151417	0.0112191	-0.0113071	0.0308538	-0.0315281	0.0435113	-0.0448645	0.0404429	-0.0416094	0.0497067	-0.0514806	-0.0028255	0.00281998
BUD13	sp|Q9BRD0|BUD13_HUMAN BUD13 homolog OS=Homo sapiens OX=9606 GN=BUD13 PE=1 SV=1	7	9	11	15	5.25212e+07	4.52705e+07	48895865	-0.02699	0.0264943	0.115041	-0.125016	0.0394064	-0.0405131	0.00231094	-0.00231465	0.106033	-0.114449	0.119501	-0.130301	0.0591928	-0.0617257	0.06314	-0.0660304
BUD23	sp|O43709|BUD23_HUMAN Probable 18S rRNA (guanine-N(7))-methyltransferase OS=Homo sapiens OX=9606 GN=BUD23 PE=1 SV=2	8	9	20	24	60922188	6.32481e+07	6.20851e+07	0.0222622	-0.0226111	0.003742	-0.00375173	0.0976452	-0.104737	0.150145	-0.167605	0.0215438	-0.0218704	-0.024167	0.0237688	0.0645653	-0.0675908	0.0226469	-0.023008
BUD31	sp|P41223|BUD31_HUMAN Protein BUD31 homolog OS=Homo sapiens OX=9606 GN=BUD31 PE=1 SV=2	3	2	10	10	12786444	24295892	18541168	0.172517	-0.195985	0.0818992	-0.0868298	0.155599	-0.174433	0.237192	-0.284013	0.041418	-0.0426423	0.213002	-0.249989	0.176782	-0.20151	0.200491	-0.23292
BYSL	sp|Q13895|BYST_HUMAN Bystin OS=Homo sapiens OX=9606 GN=BYSL PE=1 SV=3	18	14	43	39	1.801e+08	9.86626e+07	1.39381e+08	-0.0604727	0.0580395	0.00681918	-0.00685157	-0.0700551	0.0668102	0.00689673	-0.00692985	-0.0221751	0.0218394	-0.00407401	0.00406254	0.0264305	-0.0269238	0.0151868	-0.0153484
BZW1	sp|Q7L1Q6|BZW1_HUMAN Basic leucine zipper and W2 domain-containing protein 1 OS=Homo sapiens OX=9606 GN=BZW1 PE=1 SV=1	20	16	130	110	5.43306e+08	6.83848e+08	6.13577e+08	0.0161553	-0.0163383	0.0462932	-0.047828	0.0349573	-0.0358255	0.0154318	-0.0155987	0.0409532	-0.0421497	0.0453797	-0.0468536	0.0171475	-0.0173537	0.0403815	-0.0415444
BZW2	sp|Q9Y6E2|BZW2_HUMAN Basic leucine zipper and W2 domain-containing protein 2 OS=Homo sapiens OX=9606 GN=BZW2 PE=1 SV=1	25	21	103	97	535591648	473615232	504603440	0.0156046	-0.0157752	0.0196936	-0.0199662	0.0492138	-0.0509521	0.0158731	-0.0160497	0.0220249	-0.0223664	0.0092929	-0.00935315	0.000947263	-0.000947885	-0.0177445	0.0175289
C10orf88	sp|Q9H8K7|CJ088_HUMAN Uncharacterized protein C10orf88 OS=Homo sapiens OX=9606 GN=C10orf88 PE=1 SV=2	3	3	4	3	27058823	12304645	19681734	-0.0228244	0.0224689	-0.0518556	0.0500562	-0.0493664	0.0477329	-0.132741	0.12155	0.00351631	-0.0035249	-0.0228718	0.0225148	-0.0424509	0.0412374	0.0559786	-0.0582386
C11orf49	sp|Q9H6J7|CK049_HUMAN UPF0705 protein C11orf49 OS=Homo sapiens OX=9606 GN=C11orf49 PE=1 SV=2	1	2	1	2	2871431	6.49897e+06	4.6852e+06	0.194389	-0.224721	0.0103144	-0.0103887	0.00552356	-0.00554478	0.171856	-0.195131	0.0206031	-0.0209016	0.0475214	-0.0491402	0.0337269	-0.0345343	0.0530036	-0.0550255
C11orf54	sp|Q9H0W9|CK054_HUMAN Ester hydrolase C11orf54 OS=Homo sapiens OX=9606 GN=C11orf54 PE=1 SV=1	7	5	31	23	1.27851e+08	9.45224e+07	1.11187e+08	-0.00176762	0.00176546	0.0387197	-0.0397876	-0.08562	0.0808221	-0.10768	0.100198	-0.0691611	0.0659967	-0.00801225	0.007968	-0.00175322	0.00175109	0.0185118	-0.0187524
C11orf68	sp|Q9H3H3|CK068_HUMAN UPF0696 protein C11orf68 OS=Homo sapiens OX=9606 GN=C11orf68 PE=1 SV=2	4	3	8	8	1.30097e+07	27608242	2.0309e+07	-0.0898586	0.0845884	-0.0395341	0.0384796	-0.0531777	0.051287	-0.00505438	0.00503674	-0.0380035	0.0370281	-0.0331047	0.0323621	-0.00740046	0.00736269	-0.0111723	0.0110865
C11orf74	sp|Q86VG3|CK074_HUMAN Uncharacterized protein C11orf74 OS=Homo sapiens OX=9606 GN=C11orf74 PE=1 SV=1	2	1	3	1	1466628	7809389	4.63801e+06	-0.00954073	0.00947805	0.0248708	-0.0253071	-0.00551179	0.00549081	-0.0366213	0.0357147	0.0776827	-0.0821049	-0.0359725	0.0350973	0.0274142	-0.0279452	-0.0807313	0.0764521
C11orf84	sp|Q9BUA3|SPNDC_HUMAN SPIN1-docking protein OS=Homo sapiens OX=9606 GN=C11orf84 PE=1 SV=3	6	5	15	10	2.13458e+07	1.73334e+07	1.93396e+07	-0.0049791	0.00496198	-0.0157667	0.0155962	0.0496794	-0.0514513	0.0221054	-0.0224494	-0.0043743	0.00436107	0.0426893	-0.0439911	0.0288605	-0.0294497	0.0333396	-0.0341284
C11orf95	sp|C9JLR9|CK095_HUMAN Uncharacterized protein C11orf95 OS=Homo sapiens OX=9606 GN=C11orf95 PE=1 SV=1	4	2	5	2	1.70618e+07	4529576	1.07957e+07	-0.0241203	0.0237237	0.0645628	-0.067588	0.0165083	-0.0166994	-0.0536208	0.0516991	0.0121972	-0.0123012	0.0126994	-0.0128122	-0.133836	0.122468	0.0228557	-0.0232236
C11orf98	sp|E9PRG8|CK098_HUMAN Uncharacterized protein C11orf98 OS=Homo sapiens OX=9606 GN=C11orf98 PE=4 SV=1	2	2	4	9	7.40245e+07	80695944	7.73602e+07	0.0252513	-0.0257012	-0.042507	0.0412904	0.143516	-0.159386	0.0909156	-0.0970326	0.0588843	-0.0613903	-0.0648003	0.0620144	0.0857601	-0.0911821	0.139866	-0.154896
C12orf10	sp|Q9HB07|MYG1_HUMAN UPF0160 protein MYG1, mitochondrial OS=Homo sapiens OX=9606 GN=C12orf10 PE=1 SV=2	10	7	37	31	155635720	6.46026e+07	1.10119e+08	0.00422668	-0.0042391	-0.00169198	0.00169	-0.0257512	0.0252996	-0.000292558	0.000292499	-0.0142382	0.0140991	-0.0375067	0.0365563	-0.0261744	0.025708	0.00850083	-0.00855122
C12orf29	sp|Q8N999|CL029_HUMAN Uncharacterized protein C12orf29 OS=Homo sapiens OX=9606 GN=C12orf29 PE=1 SV=2	3	1	6	2	29595254	33128116	31361685	0.046976	-0.0485572	0.0858271	-0.0912578	-0.0348174	0.0339969	0.0561495	-0.0584236	0.0534407	-0.0554966	0.0123215	-0.0124277	-0.034498	0.0336923	0.0726004	-0.0764484
C12orf4	sp|Q9NQ89|CL004_HUMAN Protein C12orf4 OS=Homo sapiens OX=9606 GN=C12orf4 PE=2 SV=1	4	4	5	5	7431308	4.19855e+07	2.47084e+07	-0.0785139	0.0744607	-0.0629364	0.0603052	-0.0700854	0.0668378	-0.107145	0.099735	-0.107164	0.0997509	-0.0849726	0.080245	-0.0192811	0.0190268	-0.0139954	0.0138609
C12orf45	sp|Q8N5I9|CL045_HUMAN Uncharacterized protein C12orf45 OS=Homo sapiens OX=9606 GN=C12orf45 PE=1 SV=2	6	5	14	14	8659464	4.5439e+07	2.70492e+07	0.0108071	-0.0108886	0.0522417	-0.0542047	-0.0194502	0.0191915	0.0136153	-0.013745	-0.143895	0.130835	-0.00864905	0.00859751	-0.00250748	0.00250313	0.0167418	-0.0169384
C12orf57	sp|Q99622|C10_HUMAN Protein C10 OS=Homo sapiens OX=9606 GN=C12orf57 PE=1 SV=1	4	3	24	22	6.03686e+07	4.68892e+07	53628904	-0.0401428	0.039056	0.280804	-0.349	0.218608	-0.257753	-0.0663659	0.0634468	0.0929676	-0.0993737	-0.00673979	0.00670845	-0.119219	0.110115	0.0799245	-0.0846132
C12orf65	sp|Q9H3J6|CL065_HUMAN Probable peptide chain release factor C12orf65, mitochondrial OS=Homo sapiens OX=9606 GN=C12orf65 PE=2 SV=1	2	1	4	1	2088265	1549266	1.81877e+06	-0.083898	0.079286	-0.054086	0.0521314	0.025974	-0.0264502	0.0193696	-0.0196332	0.252562	-0.306361	0.161742	-0.182192	-0.252333	0.2147	0.141585	-0.157007
C12orf66	sp|Q96MD2|CL066_HUMAN KICSTOR complex protein C12orf66 OS=Homo sapiens OX=9606 GN=C12orf66 PE=1 SV=4	4	2	5	2	5.36256e+06	4025339	4.69395e+06	0.0576463	-0.0600459	0.0417777	-0.0430237	-0.00856905	0.00851845	-0.0394054	0.0383577	0.00699635	-0.00703044	-0.00500965	0.00499231	-0.0542384	0.052273	0.0124392	-0.0125474
C12orf73	sp|Q69YU5|CL073_HUMAN Uncharacterized protein C12orf73 OS=Homo sapiens OX=9606 GN=C12orf73 PE=3 SV=2	2	2	2	4	1.06278e+07	8824954	9.7264e+06	-0.31877	0.260925	0.0252947	-0.0257461	-0.0719777	0.0685567	-0.305597	0.252043	-0.0947323	0.0888933	-0.104487	0.0974283	0.0143482	-0.0144924	0.0645358	-0.0675584
C14orf119	sp|Q9NWQ9|CN119_HUMAN Uncharacterized protein C14orf119 OS=Homo sapiens OX=9606 GN=C14orf119 PE=1 SV=1	1	2	1	4	1537823	3752230	2.64503e+06	0.0868826	-0.0924521	0.0274749	-0.0280083	0.0829133	-0.0879705	0.127202	-0.139511	0.0259145	-0.0263885	-0.0187442	0.0185038	-0.145972	0.132551	0.0203002	-0.02059
C15orf40	sp|Q8WUR7|CO040_HUMAN UPF0235 protein C15orf40 OS=Homo sapiens OX=9606 GN=C15orf40 PE=1 SV=2	3	3	5	7	60102256	NA	60102256	0.00366638	-0.00367572	-0.0158606	0.0156881	-0.0471785	0.0456845	-0.090848	0.0854645	0.023653	-0.0240473	0.0398356	-0.0409669	-0.0158734	0.0157006	-0.00484416	0.00482795
C15orf41	sp|Q9Y2V0|CO041_HUMAN Uncharacterized protein C15orf41 OS=Homo sapiens OX=9606 GN=C15orf41 PE=1 SV=2	2	3	3	4	7.80648e+06	11949952	9.87821e+06	-0.107133	0.0997247	0.0100709	-0.0101417	-0.0558269	0.0537468	-0.0990538	0.0926877	-0.0107494	0.0106699	-0.0420297	0.0408398	-0.0141738	0.0140359	-0.0190149	0.0187675
C16orf45	sp|Q96MC5|CP045_HUMAN Uncharacterized protein C16orf45 OS=Homo sapiens OX=9606 GN=C16orf45 PE=1 SV=1	4	5	8	10	20367413	7.54418e+06	1.39558e+07	-0.0473599	0.0458545	-0.13177	0.120736	-0.145793	0.132403	-0.149164	0.135177	-0.0808533	0.0765615	-0.0759239	0.0721272	-0.187812	0.166155	-0.0573618	0.0551681
C16orf58	sp|Q96GQ5|RUS1_HUMAN RUS1 family protein C16orf58 OS=Homo sapiens OX=9606 GN=C16orf58 PE=1 SV=2	7	5	13	11	8.22763e+07	5.29297e+07	67603003	0.094789	-0.101458	-0.00304931	0.00304287	0.00145938	-0.00146085	-0.0454321	0.0440449	-0.0854757	0.0806935	-0.121245	0.111841	0.0211442	-0.0214587	-0.06315	0.0605013
C16orf62	sp|Q7Z3J2|CP062_HUMAN UPF0505 protein C16orf62 OS=Homo sapiens OX=9606 GN=C16orf62 PE=1 SV=2	23	21	36	39	4.52602e+08	3.80847e+07	2.45343e+08	0.0252218	-0.0256706	-0.0145292	0.0143843	-0.00235312	0.00234929	0.0308863	-0.0315621	-0.0189659	0.0187198	0.00790646	-0.00795002	0.0252817	-0.0257326	-0.0325063	0.03179
C16orf70	sp|Q9BSU1|CP070_HUMAN UPF0183 protein C16orf70 OS=Homo sapiens OX=9606 GN=C16orf70 PE=1 SV=1	2	1	2	1	NA	NA	NA	0.0086646	-0.00871695	-0.0481988	0.0466405	0.0179653	-0.0181918	-0.092031	0.0865106	-0.123198	0.1135	-0.00455203	0.00453771	0.143087	-0.158857	-0.161088	0.144895
C16orf72	sp|Q14CZ0|CP072_HUMAN UPF0472 protein C16orf72 OS=Homo sapiens OX=9606 GN=C16orf72 PE=1 SV=1	1	1	1	1	6450544	5351488	5901016	-0.119884	0.110681	-0.0342656	0.0334706	0.0293385	-0.0299475	0.232714	-0.27761	-0.0835126	0.0789417	-0.0555376	0.0534787	0.0724533	-0.0762853	0.0660118	-0.0691777
C16orf87	sp|Q6PH81|CP087_HUMAN UPF0547 protein C16orf87 OS=Homo sapiens OX=9606 GN=C16orf87 PE=1 SV=1	2	1	4	1	12018395	5779480	8.89894e+06	0.0171426	-0.0173487	0.0288678	-0.0294572	0.00857981	-0.00863114	0.0151832	-0.0153447	0.0419697	-0.0432273	-0.0477586	0.0462281	-0.0654505	0.0626097	0.0713977	-0.0751159
C17orf75	sp|Q9HAS0|NJMU_HUMAN Protein Njmu-R1 OS=Homo sapiens OX=9606 GN=C17orf75 PE=1 SV=2	7	7	17	13	1.27668e+08	6.08101e+07	9.42392e+07	0.0361718	-0.0371021	0.0579218	-0.0603448	-0.00964163	0.00957762	0.0287425	-0.0293268	-0.0124536	0.012347	0.00512878	-0.00514708	0.146235	-0.162747	0.0940408	-0.100601
C17orf80	sp|Q9BSJ5|CQ080_HUMAN Uncharacterized protein C17orf80 OS=Homo sapiens OX=9606 GN=C17orf80 PE=2 SV=2	6	10	8	12	1.45383e+07	2.24558e+07	1.84971e+07	-0.167929	0.150404	-0.0010463	0.00104555	-0.0566654	0.0545236	-0.0451936	0.0438208	-0.0568257	0.0546719	-0.0210903	0.0207864	0.00194473	-0.00194736	-0.0289297	0.028361
C18orf21	sp|Q32NC0|CR021_HUMAN UPF0711 protein C18orf21 OS=Homo sapiens OX=9606 GN=C18orf21 PE=1 SV=1	1	2	1	2	19221116	11574489	1.53978e+07	-0.179126	0.159322	-0.0624611	0.0598688	-0.0712395	0.0678867	-0.0516463	0.0498612	-0.0884153	0.0833083	-0.171131	0.152967	-0.117763	0.108872	-0.0389073	0.0378855
C18orf25	sp|Q96B23|CR025_HUMAN Uncharacterized protein C18orf25 OS=Homo sapiens OX=9606 GN=C18orf25 PE=1 SV=3	7	6	13	14	4.29318e+07	3.44385e+07	3.86852e+07	-0.104116	0.0971055	0.0272679	-0.0277932	-0.0333553	0.0326016	-0.0571585	0.05498	-0.0219922	0.021662	-0.00530339	0.00528396	-0.0191481	0.0188973	-0.00371562	0.00370607
C18orf32	sp|Q8TCD1|CR032_HUMAN UPF0729 protein C18orf32 OS=Homo sapiens OX=9606 GN=C18orf32 PE=3 SV=1	2	2	4	4	47754132	110089544	78921838	-0.111844	0.103794	0.185967	-0.213536	-0.142586	0.129753	-0.422732	0.326525	-0.196645	0.173028	-0.133582	0.122255	-0.0958829	0.0899056	-0.0216613	0.0213408
C19orf12	sp|Q9NSK7-3|CS012_HUMAN Isoform 3 of Protein C19orf12 OS=Homo sapiens OX=9606 GN=C19orf12	2	2	4	4	20010397	10670792	1.53406e+07	0.0205981	-0.0208965	0.0330555	-0.0338307	0.0395844	-0.0407012	0.00632401	-0.00635185	-0.143798	0.130755	-0.103594	0.0966515	0.0176272	-0.0178452	-0.00264322	0.00263839
C19orf25	sp|Q9UFG5|CS025_HUMAN UPF0449 protein C19orf25 OS=Homo sapiens OX=9606 GN=C19orf25 PE=1 SV=2	4	4	7	7	2.43972e+07	2.75215e+07	25959337	0.15936	-0.179174	0.0380364	-0.0390664	0.0372429	-0.0382298	0.0426011	-0.0438975	-0.18234	0.161859	-0.143261	0.130312	-0.017897	0.0176777	0.0613216	-0.0640442
C19orf47	sp|Q8N9M1|CS047_HUMAN Uncharacterized protein C19orf47 OS=Homo sapiens OX=9606 GN=C19orf47 PE=1 SV=1	4	4	6	7	1.7299e+07	3.87893e+07	2.80442e+07	-0.0394049	0.0383572	-0.00855292	0.00850252	-0.0369362	0.0360141	0.00362869	-0.00363784	0.0919869	-0.0982539	0.0881511	-0.0938898	-0.091187	0.0857645	-0.0433417	0.0420775
C19orf53	sp|Q9UNZ5|L10K_HUMAN Leydig cell tumor 10 kDa protein homolog OS=Homo sapiens OX=9606 GN=C19orf53 PE=1 SV=1	3	4	9	8	270351400	21884772	146118086	-0.0516637	0.0498774	0.137872	-0.152453	0.00385017	-0.00386048	0.059884	-0.0624777	0.0196541	-0.0199256	0.0317724	-0.0324879	0.0913448	-0.0975216	-0.0017966	0.00179437
C19orf54	sp|Q5BKX5|CS054_HUMAN UPF0692 protein C19orf54 OS=Homo sapiens OX=9606 GN=C19orf54 PE=1 SV=2	1	2	1	2	2068408	4325408	3196908	-0.291044	0.242071	0.253308	-0.30746	-0.0550826	0.0530567	-0.145551	0.132203	-0.0270631	0.0265648	-0.118564	0.109555	0.073587	-0.0775432	0.150953	-0.168614
C1D	sp|Q13901|C1D_HUMAN Nuclear nucleic acid-binding protein C1D OS=Homo sapiens OX=9606 GN=C1D PE=1 SV=1	1	1	5	3	69521864	55836612	62679238	-0.0907386	0.0853677	0.0268209	-0.027329	0.0112374	-0.0113256	0.0680988	-0.0714732	0.0391932	-0.0402878	0.0856916	-0.0911046	0.131198	-0.144333	0.0325355	-0.0332862
C1GALT1	sp|Q9NS00|C1GLT_HUMAN Glycoprotein-N-acetylgalactosamine 3-beta-galactosyltransferase 1 OS=Homo sapiens OX=9606 GN=C1GALT1 PE=1 SV=1	4	4	6	7	8341319	8.3524e+06	8.34686e+06	-0.0408286	0.0397049	-0.0424407	0.0412278	-0.0715046	0.0681273	-0.00400494	0.00399385	0.045583	-0.0470704	-0.0304819	0.0298512	0.0337741	-0.0345837	-0.0342018	0.0334097
C1GALT1C1	sp|Q96EU7|C1GLC_HUMAN C1GALT1-specific chaperone 1 OS=Homo sapiens OX=9606 GN=C1GALT1C1 PE=1 SV=1	4	4	7	6	1.08082e+08	13112674	6.05971e+07	0.178228	-0.203392	0.00405583	-0.00406726	0.0807827	-0.0855758	0.0234471	-0.0238345	0.071448	-0.0751716	-0.0216347	0.021315	-0.00433085	0.00431789	0.0315123	-0.032216
C1QBP	sp|Q07021|C1QBP_HUMAN Complement component 1 Q subcomponent-binding protein, mitochondrial OS=Homo sapiens OX=9606 GN=C1QBP PE=1 SV=1	9	5	83	57	1.28497e+09	1.09069e+09	1.18783e+09	-0.0435562	0.0422796	0.0270251	-0.0275411	0.00142294	-0.00142434	-0.000619455	0.00061919	-0.0534587	0.0515484	0.0317771	-0.0324928	0.00704568	-0.00708026	-0.0207651	0.0204705
C1QL1	sp|O75973|C1QRF_HUMAN C1q-related factor OS=Homo sapiens OX=9606 GN=C1QL1 PE=1 SV=1	1	3	1	4	11829340	1.45278e+07	1.31786e+07	0.0484323	-0.0501148	0.0750586	-0.079179	0.0359688	-0.0368885	0.145126	-0.161375	0.105215	-0.113496	0.00627234	-0.00629973	-0.0734507	0.0698917	0.0471195	-0.0487106
C1QTNF5	sp|Q9BXJ0|C1QT5_HUMAN Complement C1q tumor necrosis factor-related protein 5 OS=Homo sapiens OX=9606 GN=C1QTNF5 PE=1 SV=1	1	1	1	1	3205945	7160688	5.18332e+06	0.0120729	-0.0121748	-0.0348286	0.0340075	-0.220382	0.191135	-0.0950353	0.08916	0.0485314	-0.050221	-0.0768017	0.072919	0.0201837	-0.0204701	-0.113455	0.105179
C1QTNF6	sp|Q9BXI9|C1QT6_HUMAN Complement C1q tumor necrosis factor-related protein 6 OS=Homo sapiens OX=9606 GN=C1QTNF6 PE=1 SV=3	1	2	1	3	8281269	16201438	1.22414e+07	0.00863565	-0.00868766	-0.0913161	0.0858786	0.0123321	-0.0124384	0.0411177	-0.042324	0.1867	-0.214503	0.0327455	-0.0335061	-0.0250694	0.0246413	-0.0229664	0.0226065
C1R	sp|P00736|C1R_HUMAN Complement C1r subcomponent OS=Homo sapiens OX=9606 GN=C1R PE=1 SV=2	3	1	3	3	8.61607e+06	NA	8.61607e+06	-0.154786	0.139776	0.0709336	-0.0746024	-0.251009	0.213741	0.160751	-0.180936	0.16957	-0.192188	-0.05837	0.0560999	-0.0676099	0.0645828	-0.0131581	0.0130391
C1RL	sp|Q9NZP8|C1RL_HUMAN Complement C1r subcomponent-like protein OS=Homo sapiens OX=9606 GN=C1RL PE=1 SV=2	1	1	1	1	2904848	9350339	6.12759e+06	-0.128455	0.117947	-0.119676	0.110505	-0.00501825	0.00500086	-0.241122	0.206535	-0.091971	0.0864576	-0.239579	0.205402	-0.155336	0.140225	-0.0363629	0.0354689
C1orf109	sp|Q9NX04|CA109_HUMAN Uncharacterized protein C1orf109 OS=Homo sapiens OX=9606 GN=C1orf109 PE=1 SV=1	2	2	5	2	13712631	17744136	1.57284e+07	-0.00512521	0.00510707	0.00733083	-0.00736827	0.0247935	-0.0252271	0.0228457	-0.0232133	-0.065178	0.0623603	0.0354192	-0.0363107	0.0336174	-0.0344195	-0.0589558	0.0566408
C1orf112	sp|Q9NSG2|CA112_HUMAN Uncharacterized protein C1orf112 OS=Homo sapiens OX=9606 GN=C1orf112 PE=1 SV=1	4	2	5	2	4.68876e+06	4111190	4.39997e+06	0.0777777	-0.082211	-0.0425831	0.0413621	0.129177	-0.141891	0.256902	-0.312779	0.178766	-0.204092	0.256418	-0.31206	0.177213	-0.20207	0.0499495	-0.0517411
C1orf122	sp|Q6ZSJ8|CA122_HUMAN Uncharacterized protein C1orf122 OS=Homo sapiens OX=9606 GN=C1orf122 PE=4 SV=2	1	1	3	4	NA	NA	NA	0.0519548	-0.0538959	-0.00172007	0.00171802	0.062001	-0.0647857	-0.00948778	0.00942579	0.00441542	-0.00442897	-0.0149072	0.0147548	-0.0315159	0.0308422	0.00212064	-0.00212377
C1orf123	sp|Q9NWV4|CA123_HUMAN UPF0587 protein C1orf123 OS=Homo sapiens OX=9606 GN=C1orf123 PE=1 SV=1	8	6	32	30	1.92769e+08	1.59672e+08	176220196	-0.0254328	0.0249922	0.0802577	-0.0849869	-0.0329362	0.0322011	-0.0597936	0.0574137	0.000992457	-0.00099314	-0.026796	0.0263074	0.0238927	-0.0242951	0.0136631	-0.0137937
C1orf131	sp|Q8NDD1|CA131_HUMAN Uncharacterized protein C1orf131 OS=Homo sapiens OX=9606 GN=C1orf131 PE=1 SV=4	5	6	5	9	17260955	220034094	1.18648e+08	-0.0505265	0.0488167	0.0398531	-0.0409854	-0.00966409	0.00959979	-0.0544495	0.052469	0.0567461	-0.0590699	-0.00443995	0.00442633	0.0245391	-0.0249637	0.0400168	-0.0411585
C1orf159	sp|Q96HA4|CA159_HUMAN Uncharacterized protein C1orf159 OS=Homo sapiens OX=9606 GN=C1orf159 PE=2 SV=2	1	1	1	1	NA	1776501	1776501	0.0586107	-0.061093	-0.0636913	0.060998	0.0230056	-0.0233784	0.0489929	-0.0507153	-0.0363629	0.0354688	-0.0846755	0.07998	0.105945	-0.114346	0.0503505	-0.0521715
C1orf167	sp|Q5SNV9|CA167_HUMAN Uncharacterized protein C1orf167 OS=Homo sapiens OX=9606 GN=C1orf167 PE=2 SV=2	1	1	1	1	41397472	37031292	39214382	-0.0665029	0.063572	0.0322477	-0.0329851	0.0655982	-0.0687235	0.0939758	-0.100527	0.070936	-0.074605	-0.0391795	0.0381436	0.0701119	-0.073694	0.026356	-0.0268465
C1orf174	sp|Q8IYL3|CA174_HUMAN UPF0688 protein C1orf174 OS=Homo sapiens OX=9606 GN=C1orf174 PE=1 SV=2	3	4	6	6	2.11202e+07	1.2471e+08	7.2915e+07	-0.0795515	0.0753933	0.0783119	-0.0828081	0.0787239	-0.0832688	0.0755689	-0.0797471	0.0792845	-0.0838963	0.115151	-0.125145	0.101877	-0.109622	0.0238521	-0.0242531
C1orf198	sp|Q9H425|CA198_HUMAN Uncharacterized protein C1orf198 OS=Homo sapiens OX=9606 GN=C1orf198 PE=1 SV=1	10	10	19	15	2.38518e+07	31819490	2.78357e+07	0.021764	-0.0220973	0.0269496	-0.0274626	0.071548	-0.0752823	-0.00729387	0.00725718	0.00107484	-0.00107564	0.0349376	-0.0358047	-0.0331703	0.0324248	0.0177849	-0.0180069
C1orf21	sp|Q9H246|CA021_HUMAN Uncharacterized protein C1orf21 OS=Homo sapiens OX=9606 GN=C1orf21 PE=1 SV=1	4	4	5	4	1.16778e+07	2.17703e+07	16724079	-0.0475755	0.0460566	-0.0639249	0.0612122	0.0464775	-0.0480248	0.0255871	-0.0260491	0.0906533	-0.0967339	0.0379655	-0.0389916	0.0122223	-0.0123267	-0.028031	0.0274967
C1orf216	sp|Q8TAB5|CA216_HUMAN UPF0500 protein C1orf216 OS=Homo sapiens OX=9606 GN=C1orf216 PE=1 SV=1	2	1	3	1	1561332	NA	1561332	0.0885915	-0.0943896	-0.0465276	0.0450738	0.0761685	-0.0804151	-0.131383	0.120411	0.0413938	-0.0426166	0.137356	-0.151823	-0.0691663	0.0660015	0.0840716	-0.0892756
C1orf226	sp|A1L170|CA226_HUMAN Uncharacterized protein C1orf226 OS=Homo sapiens OX=9606 GN=C1orf226 PE=1 SV=1	5	5	12	13	2.94672e+07	25622058	2.75446e+07	-0.0731112	0.0695841	-0.0929256	0.0873007	-0.0279632	0.0274315	-0.0109648	0.0108821	-0.0531714	0.0512812	-0.0178114	0.0175941	-0.0713536	0.0679903	-0.0154135	0.0152506
C1orf43	sp|Q9BWL3|CA043_HUMAN Uncharacterized protein C1orf43 OS=Homo sapiens OX=9606 GN=C1orf43 PE=2 SV=1	4	6	4	11	9.31e+06	1.0169e+07	9.73951e+06	-0.0158651	0.0156925	0.0502657	-0.0520804	-0.0153236	0.0151626	0.0401451	-0.0412942	-0.0538005	0.0518661	-0.00345932	0.00345104	-0.0421008	0.040907	-0.00677953	0.00674782
C1orf50	sp|Q9BV19|CA050_HUMAN Uncharacterized protein C1orf50 OS=Homo sapiens OX=9606 GN=C1orf50 PE=1 SV=2	5	4	11	9	1.31534e+07	2.39939e+07	1.85736e+07	0.176377	-0.200983	0.0237994	-0.0241986	-0.0322463	0.0315413	-0.0786666	0.074598	-0.0581739	0.0559188	0.00405454	-0.00406597	-0.0180467	0.0178237	-0.0461329	0.0447033
C1orf52	sp|Q8N6N3|CA052_HUMAN UPF0690 protein C1orf52 OS=Homo sapiens OX=9606 GN=C1orf52 PE=1 SV=1	9	7	16	14	35009186	3.8361e+07	3.66851e+07	-0.0586839	0.0563899	0.065748	-0.068888	-0.0293915	0.0288047	0.0540951	-0.0562028	0.0335186	-0.0343159	0.0587429	-0.0612367	0.0319686	-0.0326931	-0.0264772	0.026
C20orf27	sp|Q9GZN8|CT027_HUMAN UPF0687 protein C20orf27 OS=Homo sapiens OX=9606 GN=C20orf27 PE=1 SV=3	7	5	32	28	1.62444e+08	9.88055e+07	1.30625e+08	0.034806	-0.0356665	0.0190821	-0.0193379	-0.00147262	0.00147112	0.0186892	-0.0189344	-0.0919089	0.0864028	-0.0273984	0.0268878	-0.0424274	0.0412152	0.0124861	-0.0125951
C21orf2	sp|O43822|CU002_HUMAN Protein C21orf2 OS=Homo sapiens OX=9606 GN=C21orf2 PE=1 SV=1	3	3	6	3	8355263	1.19235e+07	1.01394e+07	-0.0071788	0.00714325	0.0499355	-0.0517261	-0.0158618	0.0156893	0.00366956	-0.00367892	0.0173939	-0.0176062	-0.107535	0.100072	-0.0577006	0.0554813	0.0600456	-0.0626537
C2CD2	sp|Q9Y426|C2CD2_HUMAN C2 domain-containing protein 2 OS=Homo sapiens OX=9606 GN=C2CD2 PE=1 SV=2	6	6	9	7	3.01495e+07	7.3226e+06	1.8736e+07	-0.182136	0.161698	-0.0891538	0.0839636	-0.148238	0.134416	-0.0804834	0.0762297	-0.16839	0.150774	-0.0592661	0.0569272	0.0778298	-0.0822691	-0.190117	0.167956
C2CD2L	sp|O14523|C2C2L_HUMAN Phospholipid transfer protein C2CD2L OS=Homo sapiens OX=9606 GN=C2CD2L PE=1 SV=3	3	5	4	6	5.77538e+06	2.39518e+06	4085280	-0.038592	0.0375865	0.113966	-0.123747	-0.0357544	0.0348897	0.0178276	-0.0180506	-0.105548	0.0983495	-0.109023	0.10136	0.0454273	-0.0469044	-0.00690018	0.00686733
C2CD3	sp|Q4AC94|C2CD3_HUMAN C2 domain-containing protein 3 OS=Homo sapiens OX=9606 GN=C2CD3 PE=1 SV=4	3	6	3	6	3.1517e+06	5.8404e+06	4.49605e+06	0.0215312	-0.0218574	0.0543072	-0.0564317	0.0486605	-0.0503593	0.100783	-0.108355	-0.00166275	0.00166083	0.116425	-0.126651	0.00351529	-0.00352388	-0.0260287	0.0255674
C2CD4C	sp|Q8TF44|C2C4C_HUMAN C2 calcium-dependent domain-containing protein 4C OS=Homo sapiens OX=9606 GN=C2CD4C PE=1 SV=2	3	6	4	7	2.75797e+06	9.0513e+06	5904636	0.12495	-0.136807	-0.0864122	0.0815277	0.029002	-0.029597	0.0986421	-0.105885	0.119753	-0.130601	-0.0258565	0.0254012	-0.234882	0.201942	-0.141723	0.129038
C2CD5	sp|Q86YS7|C2CD5_HUMAN C2 domain-containing protein 5 OS=Homo sapiens OX=9606 GN=C2CD5 PE=1 SV=1	11	11	14	13	50726320	2.02878e+07	3.55071e+07	0.0618655	-0.0646378	0.0120282	-0.0121293	0.0971896	-0.104213	0.13457	-0.148426	0.00248828	-0.00249258	0.111354	-0.120673	0.160243	-0.180292	0.00865359	-0.0087058
C2orf42	sp|Q9NWW7|CB042_HUMAN Uncharacterized protein C2orf42 OS=Homo sapiens OX=9606 GN=C2orf42 PE=1 SV=1	1	1	1	1	5108850	21984672	13546761	-0.0662138	0.0633078	-0.0782971	0.0742657	0.00766917	-0.00771016	0.0523596	-0.0543317	0.0576634	-0.0600644	-0.179295	0.159456	0.0994078	-0.106768	-0.0362117	0.035325
C2orf49	sp|Q9BVC5|ASHWN_HUMAN Ashwin OS=Homo sapiens OX=9606 GN=C2orf49 PE=1 SV=1	5	4	9	7	34659476	3.50325e+07	3.4846e+07	0.0297165	-0.0303415	0.0570139	-0.05936	0.0547533	-0.0569136	-0.0870312	0.0820783	-0.085042	0.0803069	0.0318749	-0.0325951	-0.0443017	0.0429817	0.0898679	-0.09584
C2orf68	sp|Q2NKX9|CB068_HUMAN UPF0561 protein C2orf68 OS=Homo sapiens OX=9606 GN=C2orf68 PE=2 SV=1	1	1	2	1	NA	NA	NA	0.00713807	-0.00717356	-0.0264241	0.0259488	0.000805091	-0.00080554	-0.0256058	0.0251593	0.010217	-0.0102898	-0.0437249	0.0424386	0.0780277	-0.0824903	-0.000688429	0.0006881
C2orf69	sp|Q8N8R5|CB069_HUMAN UPF0565 protein C2orf69 OS=Homo sapiens OX=9606 GN=C2orf69 PE=1 SV=1	6	8	9	10	51117618	1.80906e+07	3.46041e+07	-0.00743379	0.00739568	-0.105061	0.097927	-0.0113614	0.0112727	0.10339	-0.111376	0.0547598	-0.0569206	-0.00935329	0.00929304	0.0196301	-0.0199009	0.0355121	-0.0364084
C2orf72	sp|A6NCS6|CB072_HUMAN Uncharacterized protein C2orf72 OS=Homo sapiens OX=9606 GN=C2orf72 PE=1 SV=2	3	3	4	5	146708758	5.02571e+06	7.58672e+07	0.159099	-0.178844	0.0791332	-0.083727	0.0796772	-0.0843362	0.162393	-0.183018	0.0126588	-0.0127709	-0.0204809	0.0201942	-0.164104	0.14733	-0.00742723	0.00738919
C2orf76	sp|Q3KRA6|CB076_HUMAN UPF0538 protein C2orf76 OS=Homo sapiens OX=9606 GN=C2orf76 PE=1 SV=3	3	3	8	8	2.58799e+07	1.7392e+07	21635939	-0.0622991	0.0597199	-0.124757	0.114822	-0.0431524	0.0418991	-0.0927651	0.0871589	-0.118839	0.109791	-0.10745	0.0999993	-0.166013	0.148866	0.0616495	-0.064402
C3orf33	sp|Q6P1S2|CC033_HUMAN Protein C3orf33 OS=Homo sapiens OX=9606 GN=C3orf33 PE=1 SV=2	2	4	2	6	2451721	1.35891e+07	8.02042e+06	0.0671615	-0.0704413	-0.00365913	0.00364987	-0.0152663	0.0151064	-0.0452466	0.0438706	-0.161893	0.145545	0.00504549	-0.0050632	-0.0554663	0.0534125	-0.046215	0.0447804
C3orf38	sp|Q5JPI3|CC038_HUMAN Uncharacterized protein C3orf38 OS=Homo sapiens OX=9606 GN=C3orf38 PE=1 SV=1	8	8	18	17	2.97418e+07	3.93151e+07	34528461	0.0686612	-0.072093	0.00675748	-0.00678928	0.0364392	-0.0373834	0.0437537	-0.0451223	-0.0567754	0.0546254	0.00461762	-0.00463244	-0.0206064	0.0203163	0.0305465	-0.0312073
C3orf58	sp|Q8NDZ4|DIA1_HUMAN Deleted in autism protein 1 OS=Homo sapiens OX=9606 GN=C3orf58 PE=1 SV=1	4	6	11	10	2.32295e+07	28184154	2.57068e+07	0.0740409	-0.0780473	0.025772	-0.0262408	0.0288814	-0.0294714	0.031925	-0.0326475	0.0297587	-0.0303854	0.0234891	-0.0238779	0.120029	-0.130929	0.0472391	-0.0488384
C4orf3	sp|Q8WVX3|CD003_HUMAN Uncharacterized protein C4orf3 OS=Homo sapiens OX=9606 GN=C4orf3 PE=1 SV=2	1	1	1	1	NA	6633226	6633226	0.0103639	-0.0104389	-0.00838032	0.00833192	0.0742381	-0.0782664	-0.0863652	0.0814858	0.0214146	-0.0217372	0.066831	-0.0700779	-0.00707961	0.00704504	0.0276474	-0.0281876
C4orf46	sp|Q504U0|CD046_HUMAN Renal cancer differentiation gene 1 protein OS=Homo sapiens OX=9606 GN=C4orf46 PE=1 SV=1	1	2	2	3	3658175	7.61372e+06	5.63595e+06	0.108359	-0.117163	-0.0502066	0.048518	0.214929	-0.25265	0.143242	-0.159048	0.169546	-0.192158	0.11686	-0.127166	0.0579401	-0.0603647	0.0176666	-0.0178856
C5	sp|P01031|CO5_HUMAN Complement C5 OS=Homo sapiens OX=9606 GN=C5 PE=1 SV=4	12	1	27	1	5.44099e+07	519036	2.74645e+07	0.0901429	-0.0961528	-0.0257521	0.0253004	-0.485688	0.362715	0.118347	-0.12893	0.480518	-0.725576	0.329003	-0.426906	0.329905	-0.428431	0.347709	-0.459057
C5orf22	sp|Q49AR2|CE022_HUMAN UPF0489 protein C5orf22 OS=Homo sapiens OX=9606 GN=C5orf22 PE=1 SV=2	5	5	7	10	33684494	33766866	33725680	-0.034372	0.0335721	-0.0316829	0.0310021	-0.0335918	0.0328274	-0.038291	0.037301	-0.024733	0.0243161	0.040338	-0.0414984	-0.00125724	0.00125614	0.0179791	-0.018206
C5orf24	sp|Q7Z6I8|CE024_HUMAN UPF0461 protein C5orf24 OS=Homo sapiens OX=9606 GN=C5orf24 PE=1 SV=1	3	3	8	5	62911492	55052692	58982092	-0.110833	0.102922	-0.0366677	0.0357588	-0.0672279	0.0642342	-0.0283764	0.0278291	0.0488997	-0.0506155	-0.0456637	0.0442626	0.0971638	-0.104183	0.135277	-0.149286
C5orf30	sp|Q96GV9|CE030_HUMAN UNC119-binding protein C5orf30 OS=Homo sapiens OX=9606 GN=C5orf30 PE=1 SV=1	3	2	4	3	8028880	2138944	5083912	0.0205711	-0.0208686	-0.0378232	0.0368568	0.0257112	-0.0261777	-0.0156259	0.0154585	0.0315771	-0.0322837	0.0995854	-0.106973	0.0767795	-0.0810965	0.0393727	-0.0404774
C5orf51	sp|A6NDU8|CE051_HUMAN UPF0600 protein C5orf51 OS=Homo sapiens OX=9606 GN=C5orf51 PE=1 SV=1	3	4	11	10	56385724	77325967	6.68558e+07	0.000856319	-0.000856827	-0.00517902	0.0051605	-0.0757851	0.072002	-0.0848771	0.0801598	0.0107683	-0.0108493	-0.0138488	0.0137172	0.0425424	-0.0438351	0.0255916	-0.0260538
C6orf106	sp|Q9H6K1|CF106_HUMAN Uncharacterized protein C6orf106 OS=Homo sapiens OX=9606 GN=C6orf106 PE=1 SV=2	3	3	4	5	1.49379e+07	9.90016e+06	1.2419e+07	-0.0894166	0.0841967	-0.0301682	0.0295503	-0.0193154	0.0190602	-0.103486	0.0965571	-0.032715	0.0319896	-0.00643767	0.00640907	-0.0956989	0.0897438	-0.0258202	0.0253662
C6orf120	sp|Q7Z4R8|CF120_HUMAN UPF0669 protein C6orf120 OS=Homo sapiens OX=9606 GN=C6orf120 PE=1 SV=1	2	1	4	1	52808625	NA	52808625	-0.11281	0.104625	-0.0276685	0.0271478	-0.0882113	0.0831271	-0.063882	0.0611728	-0.0566197	0.0544813	-0.0425666	0.0413466	-0.0871439	0.0821786	-0.0667322	0.0637814
C6orf203	sp|Q9P0P8|CF203_HUMAN Uncharacterized protein C6orf203 OS=Homo sapiens OX=9606 GN=C6orf203 PE=1 SV=1	2	1	4	3	27625981	3731076	1.56785e+07	0.00668059	-0.00671167	-0.0556253	0.0535599	-0.047306	0.0458039	0.0143494	-0.0144935	-0.0551364	0.0531066	-0.011889	0.0117918	0.0202678	-0.0205566	-0.0202867	0.0200054
C6orf47	sp|O95873|CF047_HUMAN Uncharacterized protein C6orf47 OS=Homo sapiens OX=9606 GN=C6orf47 PE=1 SV=2	2	3	4	5	23454974	4.133e+07	3.23925e+07	-0.14704	0.13343	0.0244139	-0.0248342	0.0504834	-0.0523142	-0.039216	0.0381781	0.111868	-0.121277	0.0429652	-0.0442842	-0.106666	0.09932	0.00413786	-0.00414976
C6orf89	sp|Q6UWU4|CF089_HUMAN Bombesin receptor-activated protein C6orf89 OS=Homo sapiens OX=9606 GN=C6orf89 PE=1 SV=1	3	3	5	4	1.01619e+07	1.10438e+07	10602861	-0.0548647	0.0528544	-0.0172936	0.0170888	-0.0413555	0.040203	-0.0269246	0.0264313	-0.00802977	0.00798532	-0.0632945	0.060634	0.0944185	-0.101033	-0.00863437	0.00858301
C7orf25	sp|Q9BPX7|CG025_HUMAN UPF0415 protein C7orf25 OS=Homo sapiens OX=9606 GN=C7orf25 PE=1 SV=1	8	9	11	16	36805990	420275102	228540546	0.0199477	-0.0202274	-0.0412409	0.0400947	-0.0149491	0.0147958	-0.0246379	0.0242242	-0.0291719	0.0285937	0.0373571	-0.0383502	-0.0276299	0.0271107	0.0265407	-0.0270382
C7orf26	sp|Q96N11|CG026_HUMAN Uncharacterized protein C7orf26 OS=Homo sapiens OX=9606 GN=C7orf26 PE=2 SV=1	6	6	18	10	1.08186e+07	21865278	1.63419e+07	-0.0232477	0.0228791	0.0273057	-0.0278325	-0.0149252	0.0147724	-0.0254359	0.0249952	-0.0335789	0.0328151	-0.0129267	0.0128119	-0.00451819	0.00450408	-0.0296926	0.0290938
C7orf43	sp|Q8WVR3|CG043_HUMAN Uncharacterized protein C7orf43 OS=Homo sapiens OX=9606 GN=C7orf43 PE=1 SV=2	1	1	2	2	38607668	29288426	33948047	-0.0758995	0.0721052	0.0247661	-0.0251987	-0.0624408	0.05985	-0.0299289	0.0293207	-0.0621463	0.0595794	0.00958141	-0.00964547	-0.0757734	0.0719914	-0.0591424	0.0568131
C7orf50	sp|Q9BRJ6|CG050_HUMAN Uncharacterized protein C7orf50 OS=Homo sapiens OX=9606 GN=C7orf50 PE=1 SV=1	4	6	17	23	9.32251e+07	120079066	1.06652e+08	-0.0764212	0.0725759	0.0447459	-0.0461783	-0.0294669	0.0288771	0.0108347	-0.0109167	0.0230319	-0.0234055	0.00853981	-0.00859066	0.00684956	-0.00688224	0.0711799	-0.0748748
C8orf33	sp|Q9H7E9|CH033_HUMAN UPF0488 protein C8orf33 OS=Homo sapiens OX=9606 GN=C8orf33 PE=1 SV=1	6	6	7	10	1.07083e+08	1.27248e+08	1.17166e+08	0.07719	-0.0815546	0.0435242	-0.0448782	0.039985	-0.0411249	0.0284212	-0.0289924	-0.0540371	0.0520859	-0.000299883	0.00029982	0.0899613	-0.0959462	0.0328296	-0.0335941
C8orf37	sp|Q96NL8|CH037_HUMAN Protein C8orf37 OS=Homo sapiens OX=9606 GN=C8orf37 PE=1 SV=1	2	3	3	3	9731009	8.4878e+06	9.10941e+06	-0.0449587	0.0435999	-0.0324632	0.0317488	-0.0461673	0.0447356	-0.0923238	0.0867693	-0.0329152	0.032181	-0.121393	0.111966	-0.0101094	0.010039	0.0448314	-0.0462694
C8orf59	sp|Q8N0T1|CH059_HUMAN Uncharacterized protein C8orf59 OS=Homo sapiens OX=9606 GN=C8orf59 PE=1 SV=4	6	5	11	8	2.37693e+07	2.81929e+07	2.59811e+07	-0.0148427	0.0146915	0.00442912	-0.00444276	-0.0166112	0.0164221	-0.10934	0.101634	0.101263	-0.108911	0.0494173	-0.0511702	-0.00836624	0.00831801	-0.0168119	0.0166183
C8orf82	sp|Q6P1X6|CH082_HUMAN UPF0598 protein C8orf82 OS=Homo sapiens OX=9606 GN=C8orf82 PE=1 SV=2	3	3	6	8	30554237	447181	15500709	0.0541838	-0.0562985	0.0383531	-0.0394006	-0.0105978	0.0105205	-0.0560217	0.0539274	-0.0402726	0.0391789	-0.0748629	0.0711691	-0.0545258	0.0525399	-0.0691855	0.0660189
C8orf88	sp|P0DMB2|CH088_HUMAN Uncharacterized protein C8orf88 OS=Homo sapiens OX=9606 GN=C8orf88 PE=4 SV=1	2	2	2	2	6097228	7886286	6991757	0.150888	-0.168532	0.0140539	-0.0141921	0.100023	-0.107477	0.124699	-0.136506	0.0630273	-0.0659071	-0.00119319	0.0011922	-0.0871176	0.0821552	0.122229	-0.133551
C9orf16	sp|Q9BUW7|CI016_HUMAN UPF0184 protein C9orf16 OS=Homo sapiens OX=9606 GN=C9orf16 PE=1 SV=1	1	1	2	1	16367055	27991322	2.21792e+07	-0.0351197	0.034285	0.0724583	-0.0762908	-0.0706425	0.0673443	-0.0699701	0.0667329	-0.0325753	0.031856	0.0874278	-0.0930697	-0.103553	0.096615	0.0507113	-0.0525589
C9orf40	sp|Q8IXQ3|CI040_HUMAN Uncharacterized protein C9orf40 OS=Homo sapiens OX=9606 GN=C9orf40 PE=1 SV=1	2	3	2	3	5819904	1.16174e+07	8.71865e+06	-0.0479886	0.0464436	-0.00429211	0.00427938	0.144914	-0.161113	0.0554434	-0.0576596	0.149603	-0.16693	0.0933589	-0.0998209	0.0689074	-0.0723644	0.069872	-0.073429
C9orf64	sp|Q5T6V5|QSPP_HUMAN Queuosine salvage protein OS=Homo sapiens OX=9606 GN=C9orf64 PE=1 SV=1	8	1	13	1	19583665	10084163	14833914	0.0153008	-0.0154648	-0.0136285	0.013501	0.128825	-0.141466	0.0186983	-0.0189438	-0.0985167	0.0922172	0.069256	-0.072749	-0.0992073	0.092822	-0.00572789	0.00570523
C9orf72	sp|Q96LT7|CI072_HUMAN Guanine nucleotide exchange C9orf72 OS=Homo sapiens OX=9606 GN=C9orf72 PE=1 SV=2	7	6	11	7	5.75854e+07	1.23952e+07	3.49903e+07	0.0963558	-0.103255	0.00241807	-0.00242213	-0.00088678	0.000886236	0.0573102	-0.0596814	0.00932209	-0.00938271	-0.0634887	0.0608121	-0.00111746	0.00111659	0.0354753	-0.0363697
C9orf78	sp|Q9NZ63|TLS1_HUMAN Telomere length and silencing protein 1 homolog OS=Homo sapiens OX=9606 GN=C9orf78 PE=1 SV=1	13	13	31	30	1.42223e+08	1.12861e+08	1.27542e+08	-0.0730938	0.0695684	0.0128251	-0.0129402	0.0231723	-0.0235506	-0.0134811	0.0133563	-0.0341872	0.0333958	0.0241879	-0.0246003	0.0465138	-0.0480635	-0.00412709	0.00411531
C9orf85	sp|Q96MD7-1|CI085_HUMAN Isoform 2 of Uncharacterized protein C9orf85 OS=Homo sapiens OX=9606 GN=C9orf85	1	1	3	2	6709310	NA	6709310	-0.0336804	0.0329121	-0.0361532	0.0352693	-0.0543475	0.0523743	-0.0928216	0.0872089	-0.0668001	0.0638435	-0.0914076	0.0859596	-0.013626	0.0134985	0.0124125	-0.0125202
CA12	sp|O43570|CAH12_HUMAN Carbonic anhydrase 12 OS=Homo sapiens OX=9606 GN=CA12 PE=1 SV=1	4	3	9	10	5.83101e+07	6.84476e+07	6.33788e+07	0.142078	-0.157614	0.0843625	-0.0896037	-0.133241	0.121969	-0.0737822	0.0701917	-0.0303596	0.0297339	-0.104899	0.0977856	0.114768	-0.124693	-0.00193445	0.00193185
CA13	sp|Q8N1Q1|CAH13_HUMAN Carbonic anhydrase 13 OS=Homo sapiens OX=9606 GN=CA13 PE=1 SV=1	3	4	6	4	1.88722e+07	7438972	1.31556e+07	-0.0571226	0.0549468	-0.0341021	0.0333146	-0.0681076	0.0650367	-0.0129812	0.0128655	-0.0719293	0.0685128	-0.178162	0.158559	-0.166361	0.149146	-0.0678264	0.0647803
CA14	sp|Q9ULX7|CAH14_HUMAN Carbonic anhydrase 14 OS=Homo sapiens OX=9606 GN=CA14 PE=1 SV=1	2	2	6	3	14004404	4621734	9313069	-0.169127	0.151364	-0.0824546	0.0779958	0.0349848	-0.0358543	0.139586	-0.154553	0.0655688	-0.0686913	-0.0932998	0.0876309	-0.264087	0.223144	-0.0315578	0.0308823
CA2	sp|P00918|CAH2_HUMAN Carbonic anhydrase 2 OS=Homo sapiens OX=9606 GN=CA2 PE=1 SV=2	10	9	34	86	9.39138e+07	5.39792e+08	316853114	-0.0277012	0.0271793	0.105151	-0.113421	-0.0502619	0.0485696	-0.0462482	0.0448116	-0.14603	0.132598	-0.141049	0.128479	-0.0226169	0.0222678	-0.0281705	0.027631
CA8	sp|P35219|CAH8_HUMAN Carbonic anhydrase-related protein OS=Homo sapiens OX=9606 GN=CA8 PE=1 SV=3	4	4	9	7	7.90495e+06	1.82748e+07	13089879	-0.00195686	0.00195421	-0.00959106	0.00952772	-0.0239756	0.0235837	0.10284	-0.110738	0.0351144	-0.0359904	0.18362	-0.210447	-0.110801	0.102895	-0.00591295	0.00588881
CA9	sp|Q16790|CAH9_HUMAN Carbonic anhydrase 9 OS=Homo sapiens OX=9606 GN=CA9 PE=1 SV=2	3	6	4	8	4101613	2.02745e+07	1.2188e+07	0.136039	-0.150215	-0.00735717	0.00731984	-0.073576	0.0700051	0.00391055	-0.00392118	0.0318076	-0.0325247	-0.0235128	0.0231358	0.339808	-0.445339	0.141831	-0.15731
CAAP1	sp|Q9H8G2|CAAP1_HUMAN Caspase activity and apoptosis inhibitor 1 OS=Homo sapiens OX=9606 GN=CAAP1 PE=1 SV=2	5	4	7	7	1.64115e+07	1.65607e+07	1.64861e+07	0.0529524	-0.0549703	-0.0277119	0.0271896	-0.00692934	0.00689622	-0.0659007	0.0630215	0.0803986	-0.0851448	0.027353	-0.0278817	-0.0385239	0.0375219	-0.048029	0.0464814
CAB39	sp|Q9Y376|CAB39_HUMAN Calcium-binding protein 39 OS=Homo sapiens OX=9606 GN=CAB39 PE=1 SV=1	18	17	78	65	1.73048e+08	3.37633e+08	255340488	0.00810491	-0.0081507	0.0246649	-0.0250939	-0.0278304	0.0273037	0.00529687	-0.00531638	0.0114831	-0.0115752	-0.03595	0.0350759	-0.00822975	0.00818307	0.0103579	-0.0104328
CAB39L	sp|Q9H9S4|CB39L_HUMAN Calcium-binding protein 39-like OS=Homo sapiens OX=9606 GN=CAB39L PE=1 SV=3	10	11	15	21	37426075	2.72263e+07	3.23262e+07	-0.00422128	0.00420897	0.00975469	-0.0098211	-0.0958573	0.0898831	-0.0408627	0.0397371	0.00633437	-0.00636231	-0.0386953	0.0376845	-0.0377531	0.0367903	0.0161332	-0.0163157
CABIN1	sp|Q9Y6J0|CABIN_HUMAN Calcineurin-binding protein cabin-1 OS=Homo sapiens OX=9606 GN=CABIN1 PE=1 SV=1	21	21	35	30	3.10557e+07	2.41558e+07	2.76057e+07	-0.039916	0.0388413	0.00164009	-0.00164196	0.0367855	-0.037748	-0.0554399	0.053388	-0.0043919	0.00437858	0.000538926	-0.000539128	-0.0167922	0.016599	-0.025897	0.0254403
CABP7	sp|Q86V35|CABP7_HUMAN Calcium-binding protein 7 OS=Homo sapiens OX=9606 GN=CABP7 PE=1 SV=1	1	1	6	7	3756665	3473111	3614888	-0.130737	0.119868	-0.045633	0.0442337	-0.161886	0.14554	-0.126106	0.115963	-0.283797	0.237042	-0.200368	0.175903	-0.0887989	0.0836487	-0.0208666	0.0205691
CACHD1	sp|Q5VU97|CAHD1_HUMAN VWFA and cache domain-containing protein 1 OS=Homo sapiens OX=9606 GN=CACHD1 PE=2 SV=2	1	3	1	3	NA	NA	NA	-0.035118	0.0342834	-0.0154933	0.0153287	-0.144778	0.131565	-0.218187	0.189483	-0.153146	0.138438	-0.0976771	0.0914812	-0.121211	0.111812	-0.0106145	0.010537
CACNA2D1	sp|P54289|CA2D1_HUMAN Voltage-dependent calcium channel subunit alpha-2/delta-1 OS=Homo sapiens OX=9606 GN=CACNA2D1 PE=1 SV=3	18	2	31	3	3.43952e+07	3.91218e+06	1.91537e+07	-0.0143022	0.0141618	0.0161223	-0.0163045	-0.0777052	0.0737329	-0.0765805	0.0727196	-0.120713	0.111388	0.043372	-0.0447164	-0.0234792	0.0231032	-0.0522691	0.0504414
CACNB3	sp|P54284|CACB3_HUMAN Voltage-dependent L-type calcium channel subunit beta-3 OS=Homo sapiens OX=9606 GN=CACNB3 PE=1 SV=1	5	6	6	11	4.44199e+06	1.08825e+07	7.66224e+06	-0.0679305	0.0648753	0.00745089	-0.00748957	-0.0152036	0.015045	-0.0677224	0.0646854	0.0940469	-0.100608	0.0478148	-0.0494539	0.00663203	-0.00666266	0.00531043	-0.00533005
CACTIN	sp|Q8WUQ7|CATIN_HUMAN Cactin OS=Homo sapiens OX=9606 GN=CACTIN PE=1 SV=3	17	18	28	23	34714752	3.23284e+07	3.35216e+07	-0.0519394	0.0501343	-0.0195189	0.0192584	-0.0461002	0.0446726	-0.0495297	0.0478856	0.00471449	-0.00472995	0.0159444	-0.0161226	0.0361919	-0.0371232	-0.0239641	0.0235726
CACUL1	sp|Q86Y37|CACL1_HUMAN CDK2-associated and cullin domain-containing protein 1 OS=Homo sapiens OX=9606 GN=CACUL1 PE=1 SV=1	6	4	9	6	1.30669e+07	1.96284e+07	1.63477e+07	0.00714643	-0.00718201	0.00441182	-0.00442535	-0.0325427	0.0318248	0.0122918	-0.0123974	-0.0274164	0.0269051	0.0335927	-0.0343936	-0.0352589	0.0344177	0.0680007	-0.0713651
CACYBP	sp|Q9HB71|CYBP_HUMAN Calcyclin-binding protein OS=Homo sapiens OX=9606 GN=CACYBP PE=1 SV=2	15	11	93	90	3.69173e+08	4.43116e+08	406144707	-0.0230828	0.0227193	0.0157853	-0.0159599	0.0469447	-0.0485237	0.0503431	-0.0521636	0.0227576	-0.0231223	0.0475578	-0.0491791	0.0478999	-0.049545	-0.0118324	0.0117361
CAD	sp|P27708|PYR1_HUMAN CAD protein OS=Homo sapiens OX=9606 GN=CAD PE=1 SV=3	53	54	165	199	187693584	293740496	240717040	0.0669241	-0.0701803	0.0120337	-0.0121349	0.0833449	-0.0884566	0.100685	-0.108242	0.0419818	-0.0432402	0.0478195	-0.0494591	-0.0196962	0.0194309	-0.02017	0.0198919
CADM1	sp|Q9BY67|CADM1_HUMAN Cell adhesion molecule 1 OS=Homo sapiens OX=9606 GN=CADM1 PE=1 SV=2	4	4	8	8	56564412	4.1216e+07	4.88902e+07	0.0496003	-0.0513665	0.0214088	-0.0217312	0.21688	-0.255352	0.044233	-0.0456322	0.0869163	-0.0924902	0.133452	-0.147066	0.0427296	-0.0440339	0.0206967	-0.0209979
CADM2	sp|Q8N3J6|CADM2_HUMAN Cell adhesion molecule 2 OS=Homo sapiens OX=9606 GN=CADM2 PE=2 SV=1	4	4	8	7	1.27782e+07	2.49242e+07	1.88512e+07	0.0998888	-0.107323	0.0417075	-0.0429493	-0.0998006	0.0933412	0.0345302	-0.035377	0.0349334	-0.0358004	0.083258	-0.0883587	0.0348767	-0.0357407	-0.382858	0.30227
CADM4	sp|Q8NFZ8|CADM4_HUMAN Cell adhesion molecule 4 OS=Homo sapiens OX=9606 GN=CADM4 PE=1 SV=1	5	5	19	18	7.44944e+07	81790452	7.81424e+07	-0.113136	0.104905	-0.0534347	0.0515261	0.059537	-0.0621002	0.0576511	-0.0600511	0.0161581	-0.0163411	-0.00452314	0.004509	-0.0889894	0.0838177	-0.0254564	0.025015
CADPS	sp|Q9ULU8|CAPS1_HUMAN Calcium-dependent secretion activator 1 OS=Homo sapiens OX=9606 GN=CADPS PE=1 SV=3	12	8	18	13	5.82936e+07	11745314	3.50195e+07	0.114825	-0.12476	-0.00346187	0.00345358	0.119065	-0.129783	0.0043597	-0.00437291	-0.182439	0.161937	-0.084059	0.0794298	-0.215695	0.187602	-0.157658	0.142114
CADPS2	sp|Q86UW7|CAPS2_HUMAN Calcium-dependent secretion activator 2 OS=Homo sapiens OX=9606 GN=CADPS2 PE=1 SV=2	8	2	16	7	2.84717e+07	NA	2.84717e+07	0.132588	-0.146018	-0.0264615	0.0259849	-0.00576204	0.00573912	0.106843	-0.115393	0.0711529	-0.074845	0.0775142	-0.0819166	-0.0835845	0.0790059	-0.124195	0.114346
CALB1	sp|P05937|CALB1_HUMAN Calbindin OS=Homo sapiens OX=9606 GN=CALB1 PE=1 SV=2	17	10	126	23	1170658304	54127788	612393046	0.0134087	-0.0135345	0.00663714	-0.00666781	-0.0577666	0.0555423	-0.0717779	0.0683754	-0.0823433	0.0778962	-0.0588656	0.0565576	-0.123969	0.114154	-0.223728	0.193646
CALCOCO1	sp|Q9P1Z2|CACO1_HUMAN Calcium-binding and coiled-coil domain-containing protein 1 OS=Homo sapiens OX=9606 GN=CALCOCO1 PE=1 SV=2	10	9	13	11	8.70481e+07	3.86914e+07	6.28697e+07	-0.0238256	0.0234385	-0.0208793	0.0205814	-0.0836335	0.0790497	0.00820521	-0.00825214	-0.0762802	0.0724488	-0.134393	0.122933	-0.00595417	0.00592969	-0.0196131	0.01935
CALCOCO2	sp|Q13137|CACO2_HUMAN Calcium-binding and coiled-coil domain-containing protein 2 OS=Homo sapiens OX=9606 GN=CALCOCO2 PE=1 SV=1	14	13	29	19	9.0022e+07	4.19776e+07	6.59998e+07	0.000335975	-0.000336053	0.039725	-0.0408499	-0.0401326	0.0390463	0.0368488	-0.0378147	0.0219663	-0.022306	-0.0552499	0.0532119	0.0778752	-0.0823199	-0.00488047	0.00486402
CALD1	sp|Q05682|CALD1_HUMAN Caldesmon OS=Homo sapiens OX=9606 GN=CALD1 PE=1 SV=3	35	36	140	184	596366016	1.42038e+09	1.00837e+09	-0.0372829	0.0363436	-0.0196567	0.0193925	-0.061291	0.0587929	-0.0749389	0.0712378	-0.112504	0.104362	-0.0855846	0.0807905	-0.0501035	0.0484217	-0.0202124	0.0199331
CALR	sp|P27797|CALR_HUMAN Calreticulin OS=Homo sapiens OX=9606 GN=CALR PE=1 SV=1	42	32	366	271	3.63186e+09	6.25046e+09	4941159424	-0.00738564	0.00734802	0.00117426	-0.00117521	-0.0365661	0.0356622	-0.0872966	0.0823144	-0.0533079	0.0514082	-0.048025	0.0464777	-0.0451713	0.0437998	-0.0199667	0.0196941
CALU	sp|O43852|CALU_HUMAN Calumenin OS=Homo sapiens OX=9606 GN=CALU PE=1 SV=2	26	23	316	277	1702719552	2.12835e+09	1.91553e+09	-0.0587967	0.056494	0.0020947	-0.00209775	-0.0121876	0.0120855	-0.0479102	0.0463702	-0.0183085	0.0180791	-0.00706637	0.00703193	-0.0289335	0.0283647	0.00289606	-0.00290188
CAMK1	sp|Q14012|KCC1A_HUMAN Calcium/calmodulin-dependent protein kinase type 1 OS=Homo sapiens OX=9606 GN=CAMK1 PE=1 SV=1	8	5	24	19	2.6178e+07	4.3038e+07	3.4608e+07	0.0430657	-0.0443909	-0.00201881	0.00201598	-0.0575202	0.0553145	-0.0787572	0.0746794	-0.0810509	0.0767386	-0.117586	0.10872	-0.117114	0.108317	-0.0512131	0.0494573
CAMK1D	sp|Q8IU85|KCC1D_HUMAN Calcium/calmodulin-dependent protein kinase type 1D OS=Homo sapiens OX=9606 GN=CAMK1D PE=1 SV=1	5	4	17	13	11706742	3.17017e+07	2.17042e+07	0.0166872	-0.0168824	0.00717682	-0.0072127	-0.00602366	0.00599862	0.000702883	-0.000703226	-0.128491	0.117977	0.00673849	-0.00677012	-0.0117341	0.0116394	-0.0129631	0.0128477
CAMK2A	sp|Q9UQM7|KCC2A_HUMAN Calcium/calmodulin-dependent protein kinase type II subunit alpha OS=Homo sapiens OX=9606 GN=CAMK2A PE=1 SV=2	3	4	26	19	7.35526e+06	2.0502e+07	1.39286e+07	-0.0542104	0.0522469	0.00171899	-0.00172104	-0.00606143	0.00603606	-0.159577	0.143671	-0.0863717	0.0814915	-0.21706	0.188633	0.0757025	-0.0798959	-0.135508	0.123866
CAMK2B	sp|Q13554|KCC2B_HUMAN Calcium/calmodulin-dependent protein kinase type II subunit beta OS=Homo sapiens OX=9606 GN=CAMK2B PE=1 SV=3	3	1	29	15	10475929	3403151	6939540	0.0808988	-0.085706	-0.0998834	0.0934136	-0.170946	0.152819	-0.204931	0.179409	-0.0838806	0.0792704	-0.0287064	0.0281463	-0.11349	0.10521	-0.148557	0.134678
CAMK2D	sp|Q13557|KCC2D_HUMAN Calcium/calmodulin-dependent protein kinase type II subunit delta OS=Homo sapiens OX=9606 GN=CAMK2D PE=1 SV=3	7	10	64	55	1.77434e+08	3.86338e+08	2.81886e+08	-0.0496745	0.0480209	-0.0637601	0.061061	-0.113114	0.104887	-0.0952841	0.0893789	-0.08505	0.0803141	-0.104124	0.0971119	-0.0451217	0.0437531	-0.020289	0.0200076
CAMK2G	sp|Q13555|KCC2G_HUMAN Calcium/calmodulin-dependent protein kinase type II subunit gamma OS=Homo sapiens OX=9606 GN=CAMK2G PE=1 SV=4	7	6	36	28	4.14079e+07	3.43524e+07	37880172	-0.0685766	0.0654643	-0.0702544	0.0669915	-0.0507581	0.0490328	-0.0414994	0.040339	-0.0851401	0.0803944	-0.135834	0.124138	-0.0309965	0.0303445	-0.0141071	0.0139705
CAMK4	sp|Q16566|KCC4_HUMAN Calcium/calmodulin-dependent protein kinase type IV OS=Homo sapiens OX=9606 GN=CAMK4 PE=1 SV=1	5	7	10	9	1.98422e+07	5.64272e+06	1.27425e+07	-0.078742	0.0746658	-0.106701	0.0993499	0.042216	-0.0434887	0.0642734	-0.0672709	0.089709	-0.0956593	0.183939	-0.210865	0.100558	-0.108095	-0.00428163	0.00426896
CAMKK1	sp|Q8N5S9|KKCC1_HUMAN Calcium/calmodulin-dependent protein kinase kinase 1 OS=Homo sapiens OX=9606 GN=CAMKK1 PE=1 SV=2	3	2	5	2	7511171	3026912	5.26904e+06	-0.0319549	0.0312624	-0.0169958	0.0167979	-0.000137037	0.000137024	-0.0698685	0.0666405	-0.0490708	0.0474565	0.035334	-0.0362212	0.0325524	-0.0333038	-0.00342894	0.00342081
CAMKK2	sp|Q96RR4|KKCC2_HUMAN Calcium/calmodulin-dependent protein kinase kinase 2 OS=Homo sapiens OX=9606 GN=CAMKK2 PE=1 SV=2	11	10	19	16	1.36344e+07	13948882	1.37916e+07	-0.036927	0.0360053	-0.0181947	0.0179681	-0.00635725	0.00632936	0.0249266	-0.0253648	0.0116618	-0.0117568	-0.0511213	0.0493717	-0.0257576	0.0253058	-0.0406613	0.0395467
CAMKMT	sp|Q7Z624|CMKMT_HUMAN Calmodulin-lysine N-methyltransferase OS=Homo sapiens OX=9606 GN=CAMKMT PE=1 SV=2	3	4	6	6	1268562	9122698	5195630	0.0323818	-0.0331254	0.0311483	-0.0318357	0.0134894	-0.0136167	0.0129218	-0.0130386	-0.0297372	0.0291366	-0.0469491	0.0454692	-0.00678018	0.00674846	-0.0691594	0.0659952
CAMKV	sp|Q8NCB2|CAMKV_HUMAN CaM kinase-like vesicle-associated protein OS=Homo sapiens OX=9606 GN=CAMKV PE=2 SV=2	2	3	6	5	NA	223889536	223889536	-0.0386628	0.0376536	-0.0903204	0.0849974	0.0241851	-0.0245974	0.0255347	-0.0259948	-0.0168196	0.0166257	-0.0626286	0.0600226	-0.0747814	0.0710954	-0.0463103	0.0448699
CAMLG	sp|P49069|CAMLG_HUMAN Calcium signal-modulating cyclophilin ligand OS=Homo sapiens OX=9606 GN=CAMLG PE=1 SV=1	6	7	7	10	2.99884e+07	4.10529e+07	35520679	-0.231969	0.199786	0.0380377	-0.0390678	0.033655	-0.0344589	-0.0367302	0.0358183	-0.0317705	0.0310859	-0.0136764	0.0135479	-0.00618503	0.00615863	-0.0117259	0.0116313
CAMSAP1	sp|Q5T5Y3|CAMP1_HUMAN Calmodulin-regulated spectrin-associated protein 1 OS=Homo sapiens OX=9606 GN=CAMSAP1 PE=1 SV=2	40	37	79	54	1.89161e+08	30740548	1.09951e+08	-0.0217669	0.0214434	0.0473195	-0.0489243	0.0150831	-0.0152425	-0.0372412	0.036304	4.17548e-05	-4.1756e-05	0.0157392	-0.0159128	-0.00538904	0.00536899	0.0334162	-0.0342086
CAMSAP2	sp|Q08AD1|CAMP2_HUMAN Calmodulin-regulated spectrin-associated protein 2 OS=Homo sapiens OX=9606 GN=CAMSAP2 PE=1 SV=3	40	34	72	63	1.0253e+08	8.71089e+07	9.48196e+07	-0.0317908	0.0311053	0.0148329	-0.014987	-0.00785824	0.00781567	0.0257164	-0.0261831	-0.0257182	0.0252677	0.0103517	-0.0104265	-0.0113739	0.0112849	0.0114888	-0.011581
CAND1	sp|Q86VP6|CAND1_HUMAN Cullin-associated NEDD8-dissociated protein 1 OS=Homo sapiens OX=9606 GN=CAND1 PE=1 SV=2	45	53	300	857	7.83832e+08	5.77068e+09	3277253568	0.0370989	-0.0380781	-0.0132261	0.0131059	0.0599543	-0.0625543	-0.0283532	0.0278067	0.0103225	-0.0103969	-0.0227456	0.0223925	-0.0251377	0.0247072	-0.0147601	0.0146106
CAND2	sp|O75155|CAND2_HUMAN Cullin-associated NEDD8-dissociated protein 2 OS=Homo sapiens OX=9606 GN=CAND2 PE=1 SV=3	17	18	40	76	1.9153e+07	4.6723e+07	3.2938e+07	0.0722141	-0.0760201	0.0783436	-0.0828435	0.04412	-0.045512	0.0704877	-0.0741094	0.023977	-0.0243822	0.00240601	-0.00241003	-0.0579332	0.0556964	-0.0240282	0.0236346
CANT1	sp|Q8WVQ1|CANT1_HUMAN Soluble calcium-activated nucleotidase 1 OS=Homo sapiens OX=9606 GN=CANT1 PE=1 SV=1	8	6	11	9	1.29473e+07	16917880	1.49326e+07	0.018304	-0.0185393	0.0560828	-0.0583514	-0.00853003	0.00847989	-0.051998	0.0501889	0.0480622	-0.0497187	0.0175861	-0.0178031	-0.0721811	0.0687412	0.0339791	-0.0347987
CANX	sp|P27824|CALX_HUMAN Calnexin OS=Homo sapiens OX=9606 GN=CANX PE=1 SV=2	31	29	308	258	3.95646e+09	2904055168	3.43026e+09	-0.0257833	0.0253306	-0.016305	0.0161228	-0.0397258	0.0386612	-0.0687739	0.0656441	-0.0530822	0.0511982	-0.0509111	0.0491756	-0.0216207	0.0213015	-0.0108164	0.0107359
CAP1	sp|Q01518|CAP1_HUMAN Adenylyl cyclase-associated protein 1 OS=Homo sapiens OX=9606 GN=CAP1 PE=1 SV=5	28	22	180	137	1.28511e+09	8.24818e+08	1.05496e+09	-0.0139936	0.0138592	0.0269583	-0.0274716	0.0226131	-0.0229732	-0.0284044	0.027856	-0.00422077	0.00420846	0.0193015	-0.0195633	-0.0107164	0.0106373	-0.0206261	0.0203354
CAP2	sp|P40123|CAP2_HUMAN Adenylyl cyclase-associated protein 2 OS=Homo sapiens OX=9606 GN=CAP2 PE=1 SV=1	21	15	65	35	1.30329e+08	3.22095e+07	8.12693e+07	-0.0166093	0.0164203	0.012462	-0.0125706	-0.00798999	0.00794598	-0.0231687	0.0228025	-0.0202254	0.0199458	-0.00237156	0.00236767	-0.0324298	0.0317168	-0.0283741	0.0278268
CAPG	sp|P40121|CAPG_HUMAN Macrophage-capping protein OS=Homo sapiens OX=9606 GN=CAPG PE=1 SV=2	16	12	60	42	3.35189e+08	1.47434e+08	241311680	-0.0406127	0.0395007	-0.0245335	0.0241233	-0.0309267	0.0302776	0.0355411	-0.0364389	0.0742127	-0.0782382	-0.105587	0.098384	-0.103978	0.0969855	-0.040948	0.0398178
CAPN1	sp|P07384|CAN1_HUMAN Calpain-1 catalytic subunit OS=Homo sapiens OX=9606 GN=CAPN1 PE=1 SV=1	23	20	69	79	2.97563e+08	2.73109e+08	2.85336e+08	0.00179009	-0.00179232	0.00298622	-0.00299241	-0.0342843	0.0334885	-0.0739486	0.0703423	-0.0793586	0.0752199	-0.0855382	0.0807492	-0.137623	0.12563	-0.0376013	0.0366461
CAPN15	sp|O75808|CAN15_HUMAN Calpain-15 OS=Homo sapiens OX=9606 GN=CAPN15 PE=1 SV=1	4	4	6	4	3763556	4230931	3.99724e+06	0.0628452	-0.065708	-0.106043	0.0987794	-0.00828763	0.0082403	-0.0191578	0.0189067	-0.116009	0.107371	-0.0963024	0.0902744	-0.0505946	0.0488803	-0.0805334	0.0762746
CAPN2	sp|P17655|CAN2_HUMAN Calpain-2 catalytic subunit OS=Homo sapiens OX=9606 GN=CAPN2 PE=1 SV=6	22	18	82	68	1.5758e+08	221170264	1.89375e+08	0.0463411	-0.0478791	0.0366831	-0.0376402	-0.0320451	0.0313487	-0.0121661	0.0120643	-0.0421008	0.040907	-0.0541199	0.0521629	0.00683001	-0.00686249	-0.00975119	0.00968572
CAPN5	sp|O15484|CAN5_HUMAN Calpain-5 OS=Homo sapiens OX=9606 GN=CAPN5 PE=1 SV=2	11	12	23	25	101374816	1.6154e+08	1.31458e+08	-0.0430358	0.0417892	-0.0346461	0.0338336	-0.0322567	0.0315513	-0.00505877	0.00504109	0.0864996	-0.0920185	0.00229554	-0.0022992	-0.0042113	0.00419904	0.0228897	-0.0232587
CAPN7	sp|Q9Y6W3|CAN7_HUMAN Calpain-7 OS=Homo sapiens OX=9606 GN=CAPN7 PE=1 SV=1	18	18	40	29	2.80962e+07	7.68252e+07	52460660	0.0454387	-0.0469165	0.04306	-0.0443848	0.00148447	-0.001486	-0.0317134	0.0310312	-0.0476897	0.0461636	0.0209628	-0.0212719	-0.0273024	0.0267953	-0.0132945	0.0131731
CAPNS1	sp|P04632|CPNS1_HUMAN Calpain small subunit 1 OS=Homo sapiens OX=9606 GN=CAPNS1 PE=1 SV=1	10	6	44	29	4.87492e+08	5.93357e+08	5.40425e+08	0.0486461	-0.0503438	0.055475	-0.0576937	-0.00477862	0.00476284	-0.0274276	0.0269159	-0.051816	0.0500193	-0.00933336	0.00927337	-0.108134	0.100591	0.0468155	-0.0483858
CAPRIN1	sp|Q14444|CAPR1_HUMAN Caprin-1 OS=Homo sapiens OX=9606 GN=CAPRIN1 PE=1 SV=2	26	23	128	114	7.77978e+08	9.69864e+08	8.73921e+08	0.00932088	-0.00938149	0.0793947	-0.0840197	0.0138774	-0.0140122	-0.0230031	0.0226421	-0.000624988	0.000624718	0.050276	-0.0520915	0.023834	-0.0242344	0.0283692	-0.0289383
CAPRIN2	sp|Q6IMN6|CAPR2_HUMAN Caprin-2 OS=Homo sapiens OX=9606 GN=CAPRIN2 PE=1 SV=1	8	7	9	9	1.45668e+07	9.73736e+06	12152091	-0.0657457	0.0628797	-0.108635	0.101024	-0.0984382	0.0921484	-0.294481	0.244442	-0.0969709	0.0908615	-0.10142	0.0947558	-0.152277	0.137727	-0.108395	0.100817
CAPS	sp|Q13938|CAYP1_HUMAN Calcyphosin OS=Homo sapiens OX=9606 GN=CAPS PE=1 SV=1	10	5	41	12	1.70838e+08	5.21116e+07	111474754	-0.0726807	0.0691941	-0.00137806	0.00137674	-0.0146361	0.0144891	0.0436485	-0.0450103	-0.355508	0.284994	-0.279158	0.2338	-0.242617	0.207629	-0.214632	0.186797
CAPZA1	sp|P52907|CAZA1_HUMAN F-actin-capping protein subunit alpha-1 OS=Homo sapiens OX=9606 GN=CAPZA1 PE=1 SV=3	10	9	103	95	4.42548e+08	6.17037e+08	529792168	-0.0254313	0.0249908	-0.0057071	0.00568461	0.0109497	-0.0110335	-0.021567	0.0212493	-0.0107924	0.0107123	-0.025547	0.0251025	0.00602685	-0.00605213	-0.0115161	0.0114249
CAPZA2	sp|P47755|CAZA2_HUMAN F-actin-capping protein subunit alpha-2 OS=Homo sapiens OX=9606 GN=CAPZA2 PE=1 SV=3	9	8	86	93	3.78865e+08	459070032	4.18967e+08	-0.0366721	0.035763	-0.0123643	0.0122593	-0.0218988	0.0215713	0.00254177	-0.00254625	-0.00811363	0.00806825	0.00344576	-0.00345401	-0.0201335	0.0198564	0.0257638	-0.0262322
CAPZB	sp|P47756|CAPZB_HUMAN F-actin-capping protein subunit beta OS=Homo sapiens OX=9606 GN=CAPZB PE=1 SV=4	15	14	81	82	6.95338e+08	1.0148e+09	855069200	-0.0137778	0.0136475	-0.0302105	0.0295909	-0.027602	0.0270838	-0.0288616	0.0282955	-0.0130513	0.0129343	-0.0235544	0.023176	0.000336842	-0.000336921	-0.0089832	0.00892761
CARD19	sp|Q96LW7|CAR19_HUMAN Caspase recruitment domain-containing protein 19 OS=Homo sapiens OX=9606 GN=CARD19 PE=1 SV=1	4	3	8	5	1.76171e+07	4216706	1.09169e+07	-0.0230753	0.022712	0.021412	-0.0217345	0.0236845	-0.0240799	0.0342839	-0.0351184	-0.173036	0.154487	-0.04779	0.0462575	0.0206637	-0.020964	-0.0889216	0.0837576
CARD8	sp|Q9Y2G2|CARD8_HUMAN Caspase recruitment domain-containing protein 8 OS=Homo sapiens OX=9606 GN=CARD8 PE=1 SV=1	6	8	7	9	3.68612e+07	1.28663e+07	2.48638e+07	0.0322197	-0.0329557	0.021301	-0.0216203	0.0207893	-0.0210933	-0.0321335	0.0314334	0.0117387	-0.011835	-0.0271574	0.0266556	-0.0387482	0.0377346	-0.0735814	0.07001
CARHSP1	sp|Q9Y2V2|CHSP1_HUMAN Calcium-regulated heat-stable protein 1 OS=Homo sapiens OX=9606 GN=CARHSP1 PE=1 SV=2	4	3	17	13	1.1994e+07	45037222	2.85156e+07	0.0078345	-0.00787728	-0.0103284	0.010255	0.0606991	-0.0633655	0.106771	-0.115309	0.0257303	-0.0261976	0.0851412	-0.0904827	0.203426	-0.236894	0.115264	-0.125279
CARM1	sp|Q86X55|CARM1_HUMAN Histone-arginine methyltransferase CARM1 OS=Homo sapiens OX=9606 GN=CARM1 PE=1 SV=3	18	15	37	34	77328824	1.1787e+08	9.75993e+07	0.0716879	-0.0754372	0.0157104	-0.0158834	0.102029	-0.109798	0.0699974	-0.0735675	0.00199259	-0.00199535	0.0230857	-0.0234612	0.0346585	-0.0355117	-0.00926482	0.0092057
CARMIL1	sp|Q5VZK9|CARL1_HUMAN F-actin-uncapping protein LRRC16A OS=Homo sapiens OX=9606 GN=CARMIL1 PE=1 SV=1	28	23	55	35	4.31395e+08	27478050	2.29436e+08	-0.0294477	0.0288586	-0.046316	0.0448752	-0.00341694	0.00340887	-0.00945964	0.00939802	-0.0106258	0.0105481	-0.0435077	0.0422339	-0.0609127	0.0584448	-0.00988709	0.00981979
CARNMT1	sp|Q8N4J0|CARME_HUMAN Carnosine N-methyltransferase OS=Homo sapiens OX=9606 GN=CARNMT1 PE=1 SV=1	3	2	3	2	7041138	4.90313e+06	5.97214e+06	0.133792	-0.147479	-0.181309	0.161046	0.0636511	-0.0665895	-0.0259289	0.0254711	0.0854123	-0.090789	-0.102999	0.0961328	0.0430888	-0.0444155	0.131375	-0.144547
CARS	sp|P49589|SYCC_HUMAN Cysteine--tRNA ligase, cytoplasmic OS=Homo sapiens OX=9606 GN=CARS PE=1 SV=3	33	27	122	125	2.2963e+08	367269792	2.9845e+08	-0.0391244	0.0380914	0.0176927	-0.0179123	-0.029605	0.0290096	-0.0336742	0.0329061	-0.019035	0.0187871	-0.063517	0.0608381	0.0607945	-0.0634695	-0.0029213	0.00291539
CARS2	sp|Q9HA77|SYCM_HUMAN Probable cysteine--tRNA ligase, mitochondrial OS=Homo sapiens OX=9606 GN=CARS2 PE=1 SV=1	5	8	9	12	1.06647e+07	78761547	4.47131e+07	0.0395219	-0.0406351	-0.0504382	0.0487343	0.02369	-0.0240855	0.0180396	-0.0182681	-0.0149819	0.0148279	0.0114187	-0.0115098	0.0404398	-0.0416061	-0.0102484	0.0101761
CASC3	sp|O15234|CASC3_HUMAN Protein CASC3 OS=Homo sapiens OX=9606 GN=CASC3 PE=1 SV=2	9	9	12	13	8.56921e+07	8.60507e+07	8.58714e+07	-0.0107004	0.0106216	0.0096861	-0.00975157	0.00311856	-0.00312531	0.0448354	-0.0462736	0.0434753	-0.0448262	-0.0200224	0.0197483	0.0381951	-0.0392339	0.00574263	-0.00576558
CASC4	sp|Q6P4E1|CASC4_HUMAN Protein CASC4 OS=Homo sapiens OX=9606 GN=CASC4 PE=1 SV=1	15	14	30	26	40709808	6.02639e+07	5.04869e+07	-0.0324104	0.0316983	0.0274813	-0.0280149	-0.0393074	0.0382648	-0.0672477	0.0642522	0.00130213	-0.00130331	0.00347922	-0.00348763	-0.0672661	0.064269	0.0124187	-0.0125266
CASD1	sp|Q96PB1|CASD1_HUMAN N-acetylneuraminate 9-O-acetyltransferase OS=Homo sapiens OX=9606 GN=CASD1 PE=1 SV=1	1	1	1	1	6626426	16274209	1.14503e+07	0.0169263	-0.0171273	-0.0273099	0.0268025	-0.0679988	0.0649376	-0.0131123	0.0129942	0.0231781	-0.0235566	-0.0601829	0.0577725	-0.0223092	0.0219695	0.00207563	-0.00207862
CASK	sp|O14936|CSKP_HUMAN Peripheral plasma membrane protein CASK OS=Homo sapiens OX=9606 GN=CASK PE=1 SV=3	21	19	69	46	9.33762e+07	2.18525e+08	155950760	0.0235254	-0.0239154	-0.0336685	0.0329007	-0.0407204	0.0396026	-0.151285	0.136916	-0.0688479	0.0657114	-0.0591741	0.0568423	0.026177	-0.0266608	0.0368608	-0.0378274
CASKIN1	sp|Q8WXD9|CSKI1_HUMAN Caskin-1 OS=Homo sapiens OX=9606 GN=CASKIN1 PE=1 SV=1	3	5	5	6	5.45808e+06	6.12283e+06	5.79046e+06	-0.0473875	0.0458803	0.0814543	-0.0863298	-0.0516045	0.0498222	-0.196642	0.173026	-0.113316	0.10506	-0.176534	0.157268	-0.113088	0.104864	-0.0489549	0.0473481
CASKIN2	sp|Q8WXE0|CSKI2_HUMAN Caskin-2 OS=Homo sapiens OX=9606 GN=CASKIN2 PE=1 SV=2	12	16	26	31	5.80625e+07	3.17223e+07	44892432	-0.0458572	0.0444444	-0.0215476	0.0212305	0.0254945	-0.0259532	0.0303629	-0.0310157	0.00554492	-0.00556631	0.00682681	-0.00685927	0.00523481	-0.00525387	-0.00335673	0.00334894
CASP14	sp|P31944|CASPE_HUMAN Caspase-14 OS=Homo sapiens OX=9606 GN=CASP14 PE=1 SV=2	1	1	1	1	3287409	2954915	3121162	-0.126967	0.116691	0.165558	-0.18705	-0.408196	0.317808	-0.308376	0.253928	-0.147312	0.133654	-0.116693	0.107957	0.337342	-0.441099	-0.319689	0.261539
CASP2	sp|P42575|CASP2_HUMAN Caspase-2 OS=Homo sapiens OX=9606 GN=CASP2 PE=1 SV=2	5	3	10	4	1.94892e+07	2.01683e+07	1.98288e+07	0.0361071	-0.037034	0.0636823	-0.0666236	0.125826	-0.137857	0.238677	-0.286146	0.150061	-0.167501	0.237013	-0.283755	0.164274	-0.185412	0.10331	-0.111283
CASP3	sp|P42574|CASP3_HUMAN Caspase-3 OS=Homo sapiens OX=9606 GN=CASP3 PE=1 SV=2	9	6	43	35	2.67458e+08	2.14568e+08	2.41013e+08	0.0220362	-0.022378	0.00248045	-0.00248472	-0.0515516	0.0497729	-0.00867627	0.00862441	0.0306404	-0.0313052	0.0663918	-0.0695951	0.0689272	-0.0723863	-0.0169162	0.0167202
CASP4	sp|P49662|CASP4_HUMAN Caspase-4 OS=Homo sapiens OX=9606 GN=CASP4 PE=1 SV=1	1	4	1	5	NA	13992121	13992121	-0.0524521	0.0506118	0.0230527	-0.023427	0.0433649	-0.0447089	0.0368375	-0.0378028	0.0347135	-0.0355694	-0.041701	0.0405294	-0.0581661	0.0559116	0.0376637	-0.0386734
CASP6	sp|P55212|CASP6_HUMAN Caspase-6 OS=Homo sapiens OX=9606 GN=CASP6 PE=1 SV=2	7	8	14	12	5.82313e+07	29761822	4.39965e+07	-0.041504	0.0403433	0.0121834	-0.0122872	-0.00554516	0.00552393	-0.0552288	0.0531923	0.0601898	-0.0628107	0.0197427	-0.0200166	-0.00742686	0.00738883	-0.0196114	0.0193484
CASP7	sp|P55210|CASP7_HUMAN Caspase-7 OS=Homo sapiens OX=9606 GN=CASP7 PE=1 SV=1	6	6	12	18	4.42264e+07	7.32171e+07	58721773	0.00374756	-0.00375732	-0.000571344	0.000571118	0.0735538	-0.0775063	0.0424307	-0.0437165	-0.0358572	0.0349876	0.0179451	-0.0181712	-0.0595745	0.0572117	-0.0186532	0.0184151
CASP8	sp|Q14790|CASP8_HUMAN Caspase-8 OS=Homo sapiens OX=9606 GN=CASP8 PE=1 SV=1	11	13	15	22	2.29605e+07	20222240	2.15913e+07	0.0343411	-0.0351786	-0.0550185	0.0529972	-0.0910448	0.0856387	-0.040808	0.0396853	-0.113239	0.104994	-0.109341	0.101634	-0.00898001	0.00892446	-0.0655276	0.0626802
CASP8AP2	sp|Q9UKL3|C8AP2_HUMAN CASP8-associated protein 2 OS=Homo sapiens OX=9606 GN=CASP8AP2 PE=1 SV=1	4	2	4	2	2.75024e+06	4.66841e+06	3.70933e+06	0.00420053	-0.0042128	-0.0395048	0.0384519	0.0159684	-0.0161471	0.0319888	-0.0327142	0.163181	-0.18402	0.127432	-0.139788	0.12972	-0.142547	0.0544332	-0.0565678
CASP9	sp|P55211|CASP9_HUMAN Caspase-9 OS=Homo sapiens OX=9606 GN=CASP9 PE=1 SV=3	5	5	6	8	3.078e+06	6761168	4.91958e+06	0.169015	-0.191476	0.0329701	-0.0337413	0.0418366	-0.0430861	0.00527211	-0.00529145	-0.0473679	0.045862	-0.112824	0.104638	-0.0134275	0.0133036	-0.0106734	0.010595
CAST	sp|P20810|ICAL_HUMAN Calpastatin OS=Homo sapiens OX=9606 GN=CAST PE=1 SV=4	39	34	131	99	395673968	2.68678e+08	3.32176e+08	-0.0868743	0.0819388	0.000237052	-0.000237091	-0.084472	0.0797984	-0.100837	0.0942473	-0.0657717	0.0629035	-0.00296092	0.00295486	-0.0449068	0.043551	-0.0274219	0.0269104
CASTOR1	sp|Q8WTX7|CAST1_HUMAN Cytosolic arginine sensor for mTORC1 subunit 1 OS=Homo sapiens OX=9606 GN=CASTOR1 PE=1 SV=1	2	2	2	2	2954287	3445906	3.2001e+06	0.127996	-0.140467	-0.104919	0.0978032	-0.0370058	0.0360803	0.403396	-0.561957	0.196093	-0.227003	-0.297712	0.246662	0.019858	-0.0201351	0.133725	-0.147399
CASTOR2	sp|A6NHX0|CAST2_HUMAN Cytosolic arginine sensor for mTORC1 subunit 2 OS=Homo sapiens OX=9606 GN=CASTOR2 PE=1 SV=3	5	5	15	16	4.25878e+07	53246142	4.7917e+07	-0.0780289	0.0740243	0.0811233	-0.0859581	0.0682805	-0.0716733	0.112868	-0.122454	-0.027876	0.0273475	0.065426	-0.0685346	0.0147234	-0.0148752	-0.00897393	0.00891845
CAT	sp|P04040|CATA_HUMAN Catalase OS=Homo sapiens OX=9606 GN=CAT PE=1 SV=3	24	20	109	74	341245248	3.53932e+08	3.47588e+08	-0.0316248	0.0309464	-0.0550868	0.0530606	-0.034047	0.033262	-0.032729	0.0320029	-0.0178275	0.0176098	-0.0496616	0.0480089	-0.0770767	0.0731668	0.00318339	-0.00319043
CAV1	sp|Q03135|CAV1_HUMAN Caveolin-1 OS=Homo sapiens OX=9606 GN=CAV1 PE=1 SV=4	6	7	26	39	1.32909e+08	3.03906e+08	2.18407e+08	0.0629325	-0.0658034	-0.0611369	0.0586511	-0.0905438	0.0851952	-0.0585744	0.0562887	0.0388063	-0.039879	0.00701598	-0.00705027	-0.0186682	0.0184297	-0.055698	0.0536274
CAV2	sp|P51636|CAV2_HUMAN Caveolin-2 OS=Homo sapiens OX=9606 GN=CAV2 PE=1 SV=2	2	1	3	3	7864796	NA	7864796	0.0245996	-0.0250264	0.00255352	-0.00255805	-0.0896068	0.0843653	-0.149952	0.135823	-0.0710839	0.0677454	-0.0498596	0.0481939	-0.133707	0.122359	-0.0419701	0.0407835
CAVIN1	sp|Q6NZI2|CAVN1_HUMAN Caveolae-associated protein 1 OS=Homo sapiens OX=9606 GN=CAVIN1 PE=1 SV=1	13	17	34	67	8.03458e+07	227002096	1.53674e+08	-0.0168241	0.0166302	-0.010071	0.0100012	0.0926315	-0.0989896	-0.0664385	0.0635131	-0.0546705	0.0526742	-0.0787339	0.0746585	-0.0894678	0.084242	-0.0557449	0.0536709
CBARP	sp|Q8N350|CBARP_HUMAN Voltage-dependent calcium channel beta subunit-associated regulatory protein OS=Homo sapiens OX=9606 GN=CBARP PE=1 SV=3	9	10	10	15	17960840	9.19596e+06	1.35784e+07	-0.117629	0.108757	0.00148499	-0.00148652	-0.0676295	0.0646007	-0.160318	0.144271	-0.0267392	0.0262526	-0.0398066	0.0387377	-0.0629107	0.0602816	-0.00766222	0.00762174
CBFA2T2	sp|O43439|MTG8R_HUMAN Protein CBFA2T2 OS=Homo sapiens OX=9606 GN=CBFA2T2 PE=1 SV=1	3	2	3	2	2.93205e+07	NA	2.93205e+07	-0.0347815	0.0339627	-0.0825091	0.0780446	0.0688831	-0.0723376	0.0674706	-0.0707815	0.0755902	-0.0797708	0.0483559	-0.0500331	0.0654729	-0.068586	0.0502098	-0.0520204
CBFB	sp|Q13951-2|PEBB_HUMAN Isoform 2 of Core-binding factor subunit beta OS=Homo sapiens OX=9606 GN=CBFB	9	8	29	23	1.90265e+08	1.02192e+08	146228442	0.0492867	-0.0510303	0.0108589	-0.0109413	0.0335843	-0.0343847	0.0527104	-0.0547095	0.0168745	-0.0170742	0.121656	-0.132867	0.016683	-0.0168782	0.0257835	-0.0262527
CBL	sp|P22681|CBL_HUMAN E3 ubiquitin-protein ligase CBL OS=Homo sapiens OX=9606 GN=CBL PE=1 SV=2	17	12	32	26	66015640	4.58303e+07	5.5923e+07	0.0531637	-0.055198	-0.0290511	0.0284777	-0.0192847	0.0190303	-0.0368249	0.0359083	0.000695001	-0.000695336	-0.00546882	0.00544817	-0.00966948	0.0096051	-0.00339431	0.00338634
CBLB	sp|Q13191|CBLB_HUMAN E3 ubiquitin-protein ligase CBL-B OS=Homo sapiens OX=9606 GN=CBLB PE=1 SV=2	12	9	18	13	22987228	1.10122e+07	1.69997e+07	-0.118379	0.109398	-0.0529083	0.0510365	0.013709	-0.0138406	-0.158443	0.142751	-0.0918644	0.0863634	-0.0295753	0.0289812	-0.131589	0.120583	0.0201743	-0.0204604
CBLL1	sp|Q75N03|HAKAI_HUMAN E3 ubiquitin-protein ligase Hakai OS=Homo sapiens OX=9606 GN=CBLL1 PE=1 SV=1	4	4	7	6	43626894	42099272	42863083	0.091374	-0.0975549	-0.00411662	0.00410491	-0.0373773	0.0364333	-0.0382218	0.0372353	-0.031849	0.031161	0.0689222	-0.0723807	-0.0190233	0.0187758	-0.0109095	0.0108276
CBR1	sp|P16152|CBR1_HUMAN Carbonyl reductase [NADPH] 1 OS=Homo sapiens OX=9606 GN=CBR1 PE=1 SV=3	14	9	106	50	248023648	3.28661e+08	2.88342e+08	0.0426079	-0.0439046	-0.00877145	0.00871844	-0.0218628	0.0215364	0.0423823	-0.0436651	-0.146474	0.132964	-0.0578995	0.0556652	-0.0786123	0.0745492	0.00620448	-0.00623128
CBR3	sp|O75828|CBR3_HUMAN Carbonyl reductase [NADPH] 3 OS=Homo sapiens OX=9606 GN=CBR3 PE=1 SV=3	7	4	41	29	1.13219e+08	4.47607e+07	78989641	-0.0292225	0.0286423	-0.0810429	0.0767315	0.0524904	-0.0544725	0.0902431	-0.0962669	0.104498	-0.112662	0.0326123	-0.0333666	-0.0473687	0.0458627	0.022814	-0.0231805
CBR4	sp|Q8N4T8|CBR4_HUMAN Carbonyl reductase family member 4 OS=Homo sapiens OX=9606 GN=CBR4 PE=1 SV=3	2	2	3	2	5.29981e+06	3997375	4.64859e+06	0.0176486	-0.0178671	-0.0856724	0.0808688	0.176831	-0.201573	-0.111244	0.103277	-0.0896014	0.0843604	-0.19507	0.171808	-0.138985	0.126764	0.0695163	-0.0730363
CBX1	sp|P83916|CBX1_HUMAN Chromobox protein homolog 1 OS=Homo sapiens OX=9606 GN=CBX1 PE=1 SV=1	4	3	54	40	53992132	151786337	1.02889e+08	0.051269	-0.0531583	-0.00191391	0.00191138	-0.000768432	0.000768023	0.0362309	-0.0371642	-0.0247132	0.024297	-0.0161309	0.0159526	0.0187135	-0.0189594	0.0440927	-0.0454829
CBX2	sp|Q14781|CBX2_HUMAN Chromobox protein homolog 2 OS=Homo sapiens OX=9606 GN=CBX2 PE=1 SV=2	3	7	3	7	NA	1.07439e+07	1.07439e+07	-0.014623	0.0144762	-0.0355385	0.034684	0.182063	-0.208403	0.112206	-0.121674	0.1049	-0.113129	0.0916543	-0.0978745	0.0315795	-0.0322862	0.0485156	-0.050204
CBX3	sp|Q13185|CBX3_HUMAN Chromobox protein homolog 3 OS=Homo sapiens OX=9606 GN=CBX3 PE=1 SV=4	5	6	87	68	4.09651e+08	1143041472	7.76346e+08	-0.0314873	0.0308147	0.00544291	-0.00546352	-0.000619266	0.000619	0.0132009	-0.0133228	0.0464981	-0.0480468	0.0712935	-0.0750005	0.107418	-0.116064	0.014138	-0.0142779
CBX4	sp|O00257|CBX4_HUMAN E3 SUMO-protein ligase CBX4 OS=Homo sapiens OX=9606 GN=CBX4 PE=1 SV=3	7	6	12	8	2.12506e+07	8.07441e+06	14662528	-0.0736027	0.0700293	0.0439729	-0.0453554	0.0210214	-0.0213323	0.0982607	-0.105445	0.00892621	-0.00898178	-0.00689237	0.0068596	0.072108	-0.0759025	0.0686929	-0.072128
CBX5	sp|P45973|CBX5_HUMAN Chromobox protein homolog 5 OS=Homo sapiens OX=9606 GN=CBX5 PE=1 SV=1	7	7	43	40	3.20222e+08	3.12765e+08	316493633	-0.0764624	0.0726131	-0.0130021	0.0128859	0.0366196	-0.0375734	0.0849304	-0.0902446	0.0778447	-0.0822858	0.0937312	-0.100247	0.0736414	-0.0776035	-0.00659738	0.00656734
CBX6	sp|O95503|CBX6_HUMAN Chromobox protein homolog 6 OS=Homo sapiens OX=9606 GN=CBX6 PE=1 SV=1	3	4	4	4	8967291	1.57192e+07	1.23433e+07	0.0219224	-0.0222606	0.022895	-0.0232642	-0.103096	0.0962177	0.0119125	-0.0120117	-0.0115438	0.0114522	0.00134867	-0.00134994	-0.00097876	0.000978096	-0.0109349	0.0108526
CBX8	sp|Q9HC52|CBX8_HUMAN Chromobox protein homolog 8 OS=Homo sapiens OX=9606 GN=CBX8 PE=1 SV=3	12	13	25	32	3.91155e+07	116780976	7.79482e+07	-0.0412951	0.0401459	-0.0050927	0.00507479	0.022899	-0.0232683	-0.0521214	0.0503038	-0.0320558	0.031359	-0.00899741	0.00894164	0.0036698	-0.00367916	-0.0299358	0.0293272
CC2D1A	sp|Q6P1N0|C2D1A_HUMAN Coiled-coil and C2 domain-containing protein 1A OS=Homo sapiens OX=9606 GN=CC2D1A PE=1 SV=1	23	29	43	48	1.35467e+08	4.78779e+07	91672486	-0.011178	0.0110921	-0.05866	0.0563678	-0.0229771	0.0226168	-0.0790922	0.0749806	-0.00133749	0.00133625	-0.0381644	0.0371808	-0.0646393	0.0618669	-0.0045129	0.00449883
CC2D1B	sp|Q5T0F9|C2D1B_HUMAN Coiled-coil and C2 domain-containing protein 1B OS=Homo sapiens OX=9606 GN=CC2D1B PE=1 SV=1	18	20	31	31	3.20564e+07	7.83983e+07	5.52273e+07	-0.0364252	0.0355281	-0.00567715	0.0056549	-0.0367693	0.0358555	-0.0861642	0.0813069	-0.0442341	0.0429181	-0.0817728	0.0773854	-0.0115052	0.0114142	-0.0247214	0.0243049
CC2D2A	sp|Q9P2K1|C2D2A_HUMAN Coiled-coil and C2 domain-containing protein 2A OS=Homo sapiens OX=9606 GN=CC2D2A PE=1 SV=3	2	4	2	5	3775249	2.08858e+07	1.23305e+07	0.0156393	-0.0158107	0.0634258	-0.066343	-0.00176431	0.00176215	0.0157226	-0.0158958	-0.0265749	0.0260942	-0.0502501	0.0485586	0.0375714	-0.0385761	0.172648	-0.196154
CCAR1	sp|Q8IX12|CCAR1_HUMAN Cell division cycle and apoptosis regulator protein 1 OS=Homo sapiens OX=9606 GN=CCAR1 PE=1 SV=2	31	25	85	74	1.4827e+08	2.2292e+08	185594944	-0.0166892	0.0164984	-0.00424346	0.00423101	-0.01762	0.0174074	-0.0466103	0.0451515	0.00770303	-0.00774438	0.00981435	-0.00988157	-0.0168638	0.016669	-0.0244444	0.0240372
CCAR2	sp|Q8N163|CCAR2_HUMAN Cell cycle and apoptosis regulator protein 2 OS=Homo sapiens OX=9606 GN=CCAR2 PE=1 SV=2	36	32	113	109	2.97087e+08	4.07109e+08	352097720	0.0153606	-0.0155259	0.0156643	-0.0158363	0.0175393	-0.0177551	0.00216826	-0.00217152	0.00985733	-0.00992514	0.00228432	-0.00228794	0.0137684	-0.0139011	0.0316239	-0.0323327
CCDC102A	sp|Q96A19|C102A_HUMAN Coiled-coil domain-containing protein 102A OS=Homo sapiens OX=9606 GN=CCDC102A PE=1 SV=2	5	4	12	8	39373129	9595879	24484504	0.0288576	-0.0294466	-0.0683134	0.0652244	-0.0744338	0.0707812	-0.153151	0.138442	0.0177258	-0.0179463	-0.0674	0.0643912	-0.101029	0.0944151	-0.0357416	0.0348775
CCDC102B	sp|Q68D86|C102B_HUMAN Coiled-coil domain-containing protein 102B OS=Homo sapiens OX=9606 GN=CCDC102B PE=1 SV=4	6	2	7	2	7.42355e+06	6695545	7.05955e+06	-0.00995572	0.00988749	-0.0132791	0.013158	-0.129977	0.119229	-0.125535	0.115481	-0.0779021	0.0739102	-0.0765685	0.0727087	-0.0168313	0.0166372	-0.0574977	0.0552937
CCDC106	sp|Q9BWC9|CC106_HUMAN Coiled-coil domain-containing protein 106 OS=Homo sapiens OX=9606 GN=CCDC106 PE=1 SV=1	5	4	7	7	1.1267e+07	3.29858e+06	7.28281e+06	-0.119672	0.110501	0.061183	-0.063893	-0.102563	0.095753	-0.264537	0.223465	-0.0456708	0.0442693	-0.1085	0.100908	-0.100111	0.0936123	-0.00405075	0.00403941
CCDC112	sp|Q8NEF3|CC112_HUMAN Coiled-coil domain-containing protein 112 OS=Homo sapiens OX=9606 GN=CCDC112 PE=1 SV=2	1	2	1	2	2203678	758690	1481184	-0.0101546	0.0100837	0.00424722	-0.00425976	-0.121429	0.111997	0.00539734	-0.00541761	0.0573444	-0.0597184	-0.0441786	0.0428658	-0.0362723	0.0353827	0.061054	-0.0637524
CCDC113	sp|Q9H0I3|CC113_HUMAN Coiled-coil domain-containing protein 113 OS=Homo sapiens OX=9606 GN=CCDC113 PE=1 SV=1	1	1	1	1	14939866	43222076	29080971	0.025296	-0.0257474	-0.0607218	0.0582689	-0.0784953	0.0744439	-0.168029	0.150485	-0.209551	0.182938	-0.157787	0.142219	-0.0635963	0.0609108	-0.196939	0.173256
CCDC115	sp|Q96NT0|CC115_HUMAN Coiled-coil domain-containing protein 115 OS=Homo sapiens OX=9606 GN=CCDC115 PE=1 SV=1	2	2	2	2	111494302	72539158	92016730	0.0376684	-0.0386783	0.064285	-0.0672836	-0.0136845	0.0135559	-0.0226941	0.0223427	-0.00195139	0.00194876	-0.136515	0.124706	-0.106586	0.0992503	-0.0818369	0.0774428
CCDC117	sp|Q8IWD4|CC117_HUMAN Coiled-coil domain-containing protein 117 OS=Homo sapiens OX=9606 GN=CCDC117 PE=1 SV=1	7	6	10	6	9.42257e+06	1.48919e+07	1.21573e+07	-0.0575848	0.0553743	0.040758	-0.0419431	0.0542503	-0.0563702	0.0525043	-0.0544875	0.115613	-0.125691	0.136032	-0.150206	0.0649006	-0.0679583	0.00956502	-0.00962886
CCDC12	sp|Q8WUD4|CCD12_HUMAN Coiled-coil domain-containing protein 12 OS=Homo sapiens OX=9606 GN=CCDC12 PE=1 SV=1	10	10	35	29	7.58117e+07	120077256	9.79445e+07	-0.0543093	0.0523388	0.0220752	-0.0224183	0.03861	-0.0396718	0.0108862	-0.0109689	0.0721023	-0.0758962	0.0908009	-0.0969019	0.09199	-0.0982574	0.0302828	-0.0309321
CCDC124	sp|Q96CT7|CC124_HUMAN Coiled-coil domain-containing protein 124 OS=Homo sapiens OX=9606 GN=CCDC124 PE=1 SV=1	14	14	51	49	2.57948e+08	670961920	4.64455e+08	-0.0785434	0.0744872	0.0295578	-0.0301761	-0.0591058	0.0567793	-0.0416016	0.0404355	0.00237841	-0.00238233	0.0213194	-0.0216392	-0.0242745	0.0238728	-0.000309046	0.00030898
CCDC127	sp|Q96BQ5|CC127_HUMAN Coiled-coil domain-containing protein 127 OS=Homo sapiens OX=9606 GN=CCDC127 PE=1 SV=1	4	3	10	6	7.21858e+06	14594180	1.09064e+07	-0.0628444	0.0602207	-0.00558468	0.00556314	-0.0215863	0.0212681	0.0123328	-0.0124391	-0.0113307	0.0112424	0.022457	-0.0228121	0.0140421	-0.0141801	0.00372112	-0.00373075
CCDC130	sp|P13994|CC130_HUMAN Coiled-coil domain-containing protein 130 OS=Homo sapiens OX=9606 GN=CCDC130 PE=1 SV=2	8	7	10	9	6.25172e+06	1.20265e+07	9139104	-0.0691554	0.0659915	-0.0757464	0.071967	-0.0223336	0.0219931	-0.0528125	0.0509473	-0.0233275	0.0229563	-0.0823071	0.0778638	0.00649912	-0.00652853	-0.0702162	0.0669568
CCDC134	sp|Q9H6E4|CC134_HUMAN Coiled-coil domain-containing protein 134 OS=Homo sapiens OX=9606 GN=CCDC134 PE=1 SV=1	8	9	24	25	130267248	7.71992e+07	1.03733e+08	-0.00216404	0.0021608	0.0430658	-0.0443911	-0.0150332	0.0148782	-0.0366258	0.035719	-0.0237333	0.0233492	0.0199758	-0.0202563	0.031749	-0.0324634	0.0124051	-0.0125127
CCDC137	sp|Q6PK04|CC137_HUMAN Coiled-coil domain-containing protein 137 OS=Homo sapiens OX=9606 GN=CCDC137 PE=1 SV=1	10	9	20	15	5.7314e+07	1.71028e+08	114170802	-0.0845122	0.0798343	0.0593598	-0.0619073	0.0590803	-0.0616034	0.000476071	-0.000476229	0.0350974	-0.0359726	-0.010626	0.0105483	-0.0253977	0.0249584	0.000677666	-0.000677985
CCDC138	sp|Q96M89|CC138_HUMAN Coiled-coil domain-containing protein 138 OS=Homo sapiens OX=9606 GN=CCDC138 PE=1 SV=1	2	1	2	1	1554644	7779404	4667024	-0.0663788	0.0634585	-0.114695	0.106245	-0.00233767	0.00233389	0.0783899	-0.0828953	0.0225671	-0.0229257	0.00975771	-0.00982416	0.0417699	-0.0430154	0.00892943	-0.00898504
CCDC14	sp|Q49A88|CCD14_HUMAN Coiled-coil domain-containing protein 14 OS=Homo sapiens OX=9606 GN=CCDC14 PE=1 SV=3	9	8	10	8	7.16637e+06	1.41136e+07	1.064e+07	-0.0136729	0.0135445	-0.058192	0.0559355	0.0673696	-0.0706704	0.0847872	-0.090083	0.15406	-0.1725	0.120815	-0.131865	0.0451488	-0.0466075	0.00771924	-0.00776076
CCDC149	sp|Q6ZUS6|CC149_HUMAN Coiled-coil domain-containing protein 149 OS=Homo sapiens OX=9606 GN=CCDC149 PE=2 SV=2	5	2	5	2	5.17894e+06	2837694	4.00832e+06	-0.319669	0.261526	-0.0779709	0.0739721	-0.00894755	0.0088924	-0.0350111	0.0341816	-0.096183	0.0901694	-0.214024	0.186337	0.0937217	-0.100236	0.05712	-0.0594751
CCDC15	sp|Q0P6D6|CCD15_HUMAN Coiled-coil domain-containing protein 15 OS=Homo sapiens OX=9606 GN=CCDC15 PE=2 SV=2	2	4	2	4	3.60666e+06	3.88686e+06	3.74676e+06	-0.0626856	0.0600749	-0.0631271	0.0604803	-0.0467274	0.0452613	0.116136	-0.12631	0.225245	-0.267038	0.0670009	-0.0702648	0.135132	-0.149109	0.0982222	-0.105401
CCDC167	sp|Q9P0B6|CC167_HUMAN Coiled-coil domain-containing protein 167 OS=Homo sapiens OX=9606 GN=CCDC167 PE=1 SV=2	4	5	10	17	2.011e+07	1.92772e+07	1.96936e+07	-0.0328152	0.0320854	-0.0452651	0.043888	0.0480373	-0.0496921	0.043353	-0.0446962	0.0113402	-0.0114301	-0.0112877	0.0112001	0.0160399	-0.0162202	0.0375106	-0.038512
CCDC174	sp|Q6PII3|CC174_HUMAN Coiled-coil domain-containing protein 174 OS=Homo sapiens OX=9606 GN=CCDC174 PE=1 SV=3	7	6	10	7	1.25802e+07	50334760	3.14575e+07	-0.0224246	0.0220814	-0.018001	0.0177792	-0.0253297	0.0248926	-0.0152576	0.0150979	-0.0426666	0.041441	0.023298	-0.0236804	0.049358	-0.0511067	0.0125379	-0.0126478
CCDC18	sp|Q5T9S5|CCD18_HUMAN Coiled-coil domain-containing protein 18 OS=Homo sapiens OX=9606 GN=CCDC18 PE=1 SV=1	4	2	4	3	2680769	6.2357e+06	4.45823e+06	-0.201806	0.17701	-0.126127	0.115982	0.0204217	-0.0207149	0.0817282	-0.0866376	0.094767	-0.101432	-0.0238571	0.023469	-0.0264965	0.0260187	-0.0591436	0.0568142
CCDC182	sp|A6NF36|CC182_HUMAN Coiled-coil domain-containing protein 182 OS=Homo sapiens OX=9606 GN=CCDC182 PE=2 SV=1	1	1	1	1	4513967	2059182	3.28657e+06	0.20709	-0.24188	0.0223218	-0.0226726	0.120535	-0.131531	0.217712	-0.256507	0.116285	-0.126487	0.137951	-0.152551	0.141339	-0.156704	0.194065	-0.224288
CCDC186	sp|Q7Z3E2|CC186_HUMAN Coiled-coil domain-containing protein 186 OS=Homo sapiens OX=9606 GN=CCDC186 PE=1 SV=2	11	14	11	17	6.33287e+06	1.70835e+07	11708167	-0.0386488	0.0376404	0.0234022	-0.023788	-0.0214993	0.0211836	-0.146138	0.132687	-0.0167764	0.0165835	-0.0842321	0.0795843	-0.122369	0.112796	-0.0627987	0.0601788
CCDC22	sp|O60826|CCD22_HUMAN Coiled-coil domain-containing protein 22 OS=Homo sapiens OX=9606 GN=CCDC22 PE=1 SV=1	17	15	37	30	60483332	56197260	58340296	0.00208583	-0.00208885	-0.0370275	0.0361009	-0.00187705	0.00187461	-0.0320906	0.0313923	-0.00923606	0.00917731	-0.0172983	0.0170934	-0.0283022	0.0277577	-0.0134453	0.0133211
CCDC25	sp|Q86WR0|CCD25_HUMAN Coiled-coil domain-containing protein 25 OS=Homo sapiens OX=9606 GN=CCDC25 PE=1 SV=2	8	7	18	14	1.08478e+08	84906492	9.66923e+07	0.00610513	-0.00613107	-0.0785105	0.0744576	-0.00377822	0.00376835	-0.0259131	0.0254558	0.00997659	-0.0100461	-0.00419965	0.00418746	0.0157487	-0.0159225	-0.0322805	0.031574
CCDC28B	sp|Q9BUN5|CC28B_HUMAN Coiled-coil domain-containing protein 28B OS=Homo sapiens OX=9606 GN=CCDC28B PE=1 SV=2	2	2	2	2	3444062	5.40714e+06	4.4256e+06	-0.038339	0.0373465	-0.07021	0.0669511	-0.0949043	0.0890447	-0.155831	0.140628	-0.121164	0.111772	-0.109972	0.102179	-0.202269	0.177366	0.0525177	-0.0545019
CCDC32	sp|Q9BV29|CCD32_HUMAN Coiled-coil domain-containing protein 32 OS=Homo sapiens OX=9606 GN=CCDC32 PE=1 SV=2	3	3	5	4	1.60773e+07	3655992	9.86664e+06	-0.00473704	0.00472153	0.0200564	-0.0203392	0.00912346	-0.00918152	-0.113526	0.105241	-0.0489699	0.0473621	-0.0391672	0.0381319	-0.142143	0.129385	-0.0132008	0.0130811
CCDC43	sp|Q96MW1|CCD43_HUMAN Coiled-coil domain-containing protein 43 OS=Homo sapiens OX=9606 GN=CCDC43 PE=1 SV=2	8	8	22	19	5.19065e+07	145608442	9.87574e+07	-0.0575581	0.0553495	0.0858522	-0.0912862	0.0298973	-0.0305301	0.0183827	-0.0186199	-0.0156368	0.0154691	-0.0442194	0.0429043	-0.0158244	0.0156528	0.0572321	-0.0595966
CCDC47	sp|Q96A33|CCD47_HUMAN Coiled-coil domain-containing protein 47 OS=Homo sapiens OX=9606 GN=CCDC47 PE=1 SV=1	21	13	67	40	1.75817e+08	2.29132e+08	202474032	-0.0164229	0.0162381	0.0106359	-0.0107149	-0.0410651	0.0399285	-0.0681199	0.065048	-0.0337364	0.0329655	-0.0366479	0.03574	0.02541	-0.0258656	-0.0198666	0.0195967
CCDC50	sp|Q8IVM0|CCD50_HUMAN Coiled-coil domain-containing protein 50 OS=Homo sapiens OX=9606 GN=CCDC50 PE=1 SV=1	12	10	22	22	165428288	1.02691e+08	1.34059e+08	0.00608787	-0.00611367	0.027226	-0.0277497	0.00894337	-0.00899915	0.0106359	-0.0107149	0.0537226	-0.0558007	0.0628101	-0.0656696	0.0599259	-0.0625233	-0.0140418	0.0139065
CCDC51	sp|Q96ER9|CCD51_HUMAN Coiled-coil domain-containing protein 51 OS=Homo sapiens OX=9606 GN=CCDC51 PE=1 SV=2	9	10	13	15	39492664	36548926	38020795	-0.0632396	0.0605836	0.0103555	-0.0104304	-0.0598623	0.057477	0.0150436	-0.0152021	0.046012	-0.0475279	0.00858649	-0.0086379	-0.0509242	0.0491878	0.0233488	-0.0237329
CCDC58	sp|Q4VC31|CCD58_HUMAN Coiled-coil domain-containing protein 58 OS=Homo sapiens OX=9606 GN=CCDC58 PE=1 SV=1	5	2	17	9	7.9042e+07	60992032	7.0017e+07	-0.0462904	0.0448512	0.0286731	-0.0292545	0.00131614	-0.00131734	0.02434	-0.0247577	0.0928525	-0.0992421	0.0629401	-0.0658117	0.0587709	-0.0612671	0.00961818	-0.00968273
CCDC59	sp|Q9P031|TAP26_HUMAN Thyroid transcription factor 1-associated protein 26 OS=Homo sapiens OX=9606 GN=CCDC59 PE=1 SV=2	6	4	8	8	21865983	15611715	18738849	-0.0531731	0.0512828	0.112184	-0.121649	0.0393853	-0.0404908	0.000923441	-0.000924033	0.0526352	-0.0546285	0.121232	-0.132362	0.0658114	-0.0689576	0.0745377	-0.0785995
CCDC6	sp|Q16204|CCDC6_HUMAN Coiled-coil domain-containing protein 6 OS=Homo sapiens OX=9606 GN=CCDC6 PE=1 SV=2	16	18	47	47	1.70638e+08	3.59766e+08	265202096	-0.0461705	0.0447386	0.0231301	-0.023507	-0.0293291	0.0287447	-0.0271624	0.0266604	0.0095137	-0.00957686	0.0194844	-0.0197511	-0.0595451	0.0571846	-0.00466984	0.00465477
CCDC61	sp|Q9Y6R9|CCD61_HUMAN Coiled-coil domain-containing protein 61 OS=Homo sapiens OX=9606 GN=CCDC61 PE=1 SV=3	6	4	6	4	8036088	8.16326e+06	8.09967e+06	-0.0306147	0.0299785	0.0695963	-0.0731245	0.0732701	-0.0771913	0.111629	-0.120996	0.078646	-0.0831816	0.0365297	-0.0374788	0.0985179	-0.105742	0.078275	-0.0827668
CCDC77	sp|Q9BR77|CCD77_HUMAN Coiled-coil domain-containing protein 77 OS=Homo sapiens OX=9606 GN=CCDC77 PE=1 SV=1	6	4	10	6	3123930	NA	3123930	-0.0576425	0.0554276	-0.115082	0.106576	0.0608203	-0.0634976	0.0541932	-0.0563086	0.0297034	-0.0303278	0.157776	-0.177173	0.0190924	-0.0193485	-0.00614017	0.00611415
CCDC80	sp|Q76M96|CCD80_HUMAN Coiled-coil domain-containing protein 80 OS=Homo sapiens OX=9606 GN=CCDC80 PE=1 SV=1	5	8	6	8	3.72278e+06	8.87009e+06	6.29644e+06	-0.0703076	0.0670399	-0.244628	0.2091	-0.102836	0.0959907	-0.0724212	0.0689589	0.0763865	-0.0806582	-0.0128354	0.0127222	-0.0853293	0.080563	-0.0158531	0.0156808
CCDC82	sp|Q8N4S0|CCD82_HUMAN Coiled-coil domain-containing protein 82 OS=Homo sapiens OX=9606 GN=CCDC82 PE=1 SV=2	12	10	17	13	132938146	32117968	82528057	-0.051786	0.0499913	-0.0226292	0.0222797	0.00669318	-0.00672438	0.0290198	-0.0296156	0.0255684	-0.0260297	0.034083	-0.0349077	-0.0614453	0.0589348	-0.0279037	0.0273742
CCDC84	sp|Q86UT8|CCD84_HUMAN Coiled-coil domain-containing protein 84 OS=Homo sapiens OX=9606 GN=CCDC84 PE=1 SV=1	1	1	1	1	6540008	2508646	4524327	0.0521635	-0.0541205	-0.0838777	0.0792679	-0.148734	0.134823	0.0551471	-0.0573392	0.0645186	-0.0675395	0.0705295	-0.0741555	-0.0369045	0.035984	0.0594623	-0.0620189
CCDC85C	sp|A6NKD9|CC85C_HUMAN Coiled-coil domain-containing protein 85C OS=Homo sapiens OX=9606 GN=CCDC85C PE=1 SV=1	4	4	5	4	7.5452e+06	9.06617e+06	8.30568e+06	0.0921968	-0.0984935	-0.0232194	0.0228516	0.0787734	-0.0833243	0.0441528	-0.0455468	0.140722	-0.155946	0.0640594	-0.0670365	0.0197426	-0.0200165	-0.0115149	0.0114237
CCDC86	sp|Q9H6F5|CCD86_HUMAN Coiled-coil domain-containing protein 86 OS=Homo sapiens OX=9606 GN=CCDC86 PE=1 SV=1	16	14	32	20	5.96607e+08	107403672	3.52005e+08	-0.0513103	0.0495479	0.087927	-0.0936357	0.0401464	-0.0412956	0.0457803	-0.0472807	-0.0395121	0.0384588	0.0458014	-0.0473032	0.0760392	-0.080271	0.0695687	-0.0730941
CCDC88A	sp|Q3V6T2|GRDN_HUMAN Girdin OS=Homo sapiens OX=9606 GN=CCDC88A PE=1 SV=2	65	62	161	135	2.34034e+08	8.00872e+07	157060538	-0.0748379	0.0711465	-0.00905191	0.00899547	-0.0600675	0.0576662	-0.0721871	0.0687466	-0.02526	0.0248253	0.0202616	-0.0205502	-0.0279895	0.0274568	-0.0318547	0.0311665
CCDC88C	sp|Q9P219|DAPLE_HUMAN Protein Daple OS=Homo sapiens OX=9606 GN=CCDC88C PE=1 SV=3	23	15	32	17	3.0367e+07	13613001	2.199e+07	-0.0950199	0.0891465	0.00124649	-0.00124757	-0.0199662	0.0196936	-0.0889046	0.0837425	-0.0187184	0.0184786	0.0446585	-0.0460852	-0.0984685	0.092175	0.0177353	-0.0179561
CCDC9	sp|Q9Y3X0|CCDC9_HUMAN Coiled-coil domain-containing protein 9 OS=Homo sapiens OX=9606 GN=CCDC9 PE=1 SV=1	7	8	13	9	39535712	4.72924e+07	4.34141e+07	-0.0389466	0.0379228	0.0302683	-0.030917	-0.0110476	0.0109637	0.0401445	-0.0412936	-0.0302546	0.0296332	-0.0121983	0.012096	0.0364582	-0.0374035	-0.0298226	0.0292186
CCDC90B	sp|Q9GZT6|CC90B_HUMAN Coiled-coil domain-containing protein 90B, mitochondrial OS=Homo sapiens OX=9606 GN=CCDC90B PE=1 SV=2	11	11	24	21	3.76864e+07	3.75066e+07	37596489	-0.0426497	0.041425	0.0167675	-0.0169647	-0.0939726	0.088224	-0.0987704	0.0924394	-0.125109	0.11512	-0.0734341	0.0698766	-0.182136	0.161698	-0.0241966	0.0237974
CCDC91	sp|Q7Z6B0|CCD91_HUMAN Coiled-coil domain-containing protein 91 OS=Homo sapiens OX=9606 GN=CCDC91 PE=1 SV=2	16	15	29	24	3.11037e+07	3.08967e+07	3.10002e+07	-0.0658762	0.0629991	0.0454649	-0.0469444	-0.0512563	0.0494976	-0.062032	0.0594744	-0.0145773	0.0144315	-0.0647768	0.0619928	-0.0046606	0.00464559	-0.0380391	0.0370618
CCDC92	sp|Q53HC0|CCD92_HUMAN Coiled-coil domain-containing protein 92 OS=Homo sapiens OX=9606 GN=CCDC92 PE=1 SV=2	6	6	9	7	1.77713e+07	11691743	1.47315e+07	0.0442168	-0.0456149	0.0370741	-0.038052	-0.00389224	0.00388177	-0.0789948	0.0748931	-0.0167738	0.016581	-0.077593	0.0736319	-0.188335	0.166564	-0.00342383	0.00341572
CCDC93	sp|Q567U6|CCD93_HUMAN Coiled-coil domain-containing protein 93 OS=Homo sapiens OX=9606 GN=CCDC93 PE=1 SV=2	25	26	43	41	4.48211e+07	4.96353e+07	47228214	-0.059384	0.0570359	-0.00153154	0.00152992	-0.0121087	0.0120079	-0.057309	0.0551191	-0.00429134	0.00427861	0.00821687	-0.00826394	0.0215743	-0.0219018	0.0107253	-0.0108056
CCDC97	sp|Q96F63|CCD97_HUMAN Coiled-coil domain-containing protein 97 OS=Homo sapiens OX=9606 GN=CCDC97 PE=1 SV=1	6	5	9	6	1.0656e+07	1.85495e+07	1.46028e+07	0.0809019	-0.0857096	-0.0639337	0.0612203	-0.0689867	0.0658379	0.127443	-0.139801	-0.00198466	0.00198194	0.00411195	-0.0041237	0.0331297	-0.0339084	-0.000864968	0.00086445
CCDC9B	sp|Q6ZUT6|CCD9B_HUMAN Coiled-coil domain-containing protein 9B OS=Homo sapiens OX=9606 GN=CCDC9B PE=1 SV=1	4	6	7	7	2.3247e+07	2.22302e+07	2.27386e+07	-0.17058	0.152527	0.0434876	-0.0448393	-0.338467	0.273956	-0.114522	0.106096	-0.0392251	0.0381868	-0.202674	0.177677	-0.0597833	0.0574043	-0.0441226	0.0428131
CCM2	sp|Q9BSQ5|CCM2_HUMAN Cerebral cavernous malformations 2 protein OS=Homo sapiens OX=9606 GN=CCM2 PE=1 SV=1	10	9	11	12	17217404	12180278	14698841	0.0091185	-0.0091765	-0.0697754	0.0665559	0.0779506	-0.0824041	-0.0464153	0.0449684	-0.0135798	0.0134532	-0.0565398	0.0544073	0.118365	-0.128951	-0.0266255	0.026143
CCNA2	sp|P20248|CCNA2_HUMAN Cyclin-A2 OS=Homo sapiens OX=9606 GN=CCNA2 PE=1 SV=2	8	10	14	19	2.4448e+07	3.09757e+07	27711826	-0.0728953	0.0693886	-0.0567523	0.054604	0.157707	-0.177087	0.0591794	-0.0617111	0.0885515	-0.0943442	0.165291	-0.186709	0.0401443	-0.0412934	-0.0528117	0.0509465
CCNB1	sp|P14635|CCNB1_HUMAN G2/mitotic-specific cyclin-B1 OS=Homo sapiens OX=9606 GN=CCNB1 PE=1 SV=1	7	8	18	24	1.21014e+08	3.17372e+08	219193148	-0.176443	0.157196	-0.492538	0.366505	-0.0170335	0.0168347	0.198018	-0.229588	0.156672	-0.175783	0.131716	-0.144961	0.00439541	-0.00440884	-0.445963	0.34017
CCNB2	sp|O95067|CCNB2_HUMAN G2/mitotic-specific cyclin-B2 OS=Homo sapiens OX=9606 GN=CCNB2 PE=1 SV=1	8	8	10	14	2.07737e+07	3.1932e+07	26352878	-0.0802868	0.0760534	-0.241484	0.2068	0.119182	-0.129921	0.101024	-0.108634	0.0987673	-0.106029	0.0336437	-0.0344471	0.0734996	-0.0774461	-0.101934	0.0952049
CCNC	sp|P24863|CCNC_HUMAN Cyclin-C OS=Homo sapiens OX=9606 GN=CCNC PE=1 SV=2	2	2	6	4	97948394	10546707	5.42476e+07	0.014066	-0.0142045	0.0167544	-0.0169513	0.015559	-0.0157286	0.0715954	-0.0753348	-0.00990163	0.00983414	-0.0139564	0.0138227	-0.0232679	0.0228985	0.035812	-0.0367237
CCND1	sp|P24385|CCND1_HUMAN G1/S-specific cyclin-D1 OS=Homo sapiens OX=9606 GN=CCND1 PE=1 SV=1	3	3	6	7	19126129	29045619	24085874	0.0786972	-0.083239	0.0106343	-0.0107132	0.0196426	-0.0199138	-0.100769	0.0941881	-0.439248	0.336262	-0.317542	0.260103	-0.484431	0.362017	-0.296447	0.245793
CCND2	sp|P30279|CCND2_HUMAN G1/S-specific cyclin-D2 OS=Homo sapiens OX=9606 GN=CCND2 PE=1 SV=1	4	4	9	14	3.44994e+07	2.49454e+07	2.97224e+07	-0.0918226	0.0863265	0.0497553	-0.0515327	-0.120704	0.111381	-0.153319	0.138579	-0.0702052	0.0669467	-0.164933	0.147997	-0.0520267	0.0502156	0.0296892	-0.030313
CCND3	sp|P30281|CCND3_HUMAN G1/S-specific cyclin-D3 OS=Homo sapiens OX=9606 GN=CCND3 PE=1 SV=2	2	1	2	1	8912003	2131863	5521933	-0.154764	0.139759	0.0469512	-0.0485307	-0.228014	0.196847	-0.164284	0.147475	0.0239237	-0.0243271	0.353729	-0.469648	-0.373397	0.296355	-0.0478216	0.0462871
CCNDBP1	sp|O95273|CCDB1_HUMAN Cyclin-D1-binding protein 1 OS=Homo sapiens OX=9606 GN=CCNDBP1 PE=1 SV=2	2	2	5	4	1.07002e+07	8.05045e+06	9.37532e+06	0.238242	-0.285521	0.0674496	-0.0707583	0.281352	-0.349848	-0.0444916	0.0431605	-0.389931	0.306652	0.0576935	-0.0600972	0.00904786	-0.00910496	-0.12673	0.116491
CCNE1	sp|P24864|CCNE1_HUMAN G1/S-specific cyclin-E1 OS=Homo sapiens OX=9606 GN=CCNE1 PE=1 SV=2	2	1	3	1	2017871	NA	2017871	-0.382328	0.30194	0.0292752	-0.0298816	-0.088613	0.0834838	-0.310996	0.2557	-0.10735	0.0999122	-0.0325547	0.0318363	-0.0710593	0.067723	-0.0608134	0.0583533
CCNH	sp|P51946|CCNH_HUMAN Cyclin-H OS=Homo sapiens OX=9606 GN=CCNH PE=1 SV=1	8	9	12	15	1.97183e+07	2.61689e+07	22943595	0.020714	-0.0210158	-0.0272644	0.0267587	-0.0154819	0.0153175	-0.0253702	0.0249317	-0.000466762	0.000466611	-0.0203426	0.0200597	0.0799787	-0.084674	-0.0463209	0.0448798
CCNK	sp|O75909|CCNK_HUMAN Cyclin-K OS=Homo sapiens OX=9606 GN=CCNK PE=1 SV=2	9	11	16	25	7.21431e+07	106875208	8.95092e+07	0.0453547	-0.046827	-0.037411	0.0364653	0.0229848	-0.0233569	-0.0467688	0.0453001	0.0197855	-0.0200606	0.0601254	-0.0627406	-0.0065498	0.0065202	0.0194335	-0.0196989
CCNL1	sp|Q9UK58|CCNL1_HUMAN Cyclin-L1 OS=Homo sapiens OX=9606 GN=CCNL1 PE=1 SV=1	2	4	6	6	20294109	6.44782e+06	1.3371e+07	0.141371	-0.156744	0.0938027	-0.100328	0.0654726	-0.0685857	0.0528342	-0.0548428	0.0325278	-0.0332782	-0.0465373	0.0450829	0.0975267	-0.104601	0.108592	-0.117436
CCNL2	sp|Q96S94|CCNL2_HUMAN Cyclin-L2 OS=Homo sapiens OX=9606 GN=CCNL2 PE=1 SV=1	3	4	8	9	1.03609e+07	1.31787e+07	1.17698e+07	-0.0278559	0.0273282	0.00870985	-0.00876275	0.0588966	-0.0614037	-0.0358541	0.0349846	0.0626737	-0.0655205	0.0744744	-0.0785292	0.122847	-0.13429	-0.0276354	0.027116
CCNT1	sp|O60563|CCNT1_HUMAN Cyclin-T1 OS=Homo sapiens OX=9606 GN=CCNT1 PE=1 SV=1	10	9	11	10	36708394	5.18602e+07	4.42843e+07	-0.0930246	0.087388	0.0372399	-0.0382267	-0.0110809	0.0109964	-0.196155	0.172649	0.0606269	-0.0632869	0.00375429	-0.00376409	-0.0461995	0.0447658	-0.0782759	0.0742466
CCNT2	sp|O60583|CCNT2_HUMAN Cyclin-T2 OS=Homo sapiens OX=9606 GN=CCNT2 PE=1 SV=2	5	6	5	6	7826972	2.76312e+07	1.77291e+07	-0.120962	0.1116	-0.0160093	0.0158336	-0.0880538	0.0829872	-0.294279	0.244303	-0.00200931	0.00200652	-0.113759	0.105441	-0.0330263	0.0322872	-0.0126242	0.0125147
CCNY	sp|Q8ND76|CCNY_HUMAN Cyclin-Y OS=Homo sapiens OX=9606 GN=CCNY PE=1 SV=2	4	5	10	12	1.90619e+07	23927705	2.14948e+07	-0.0195987	0.019336	-0.056362	0.0542426	-0.0186991	0.0184598	0.024366	-0.0247846	0.0471216	-0.0487128	0.0293569	-0.0299667	0.0715361	-0.0752691	-0.0282577	0.0277148
CCNYL1	sp|Q8N7R7|CCYL1_HUMAN Cyclin-Y-like protein 1 OS=Homo sapiens OX=9606 GN=CCNYL1 PE=1 SV=2	4	4	13	10	13559551	9.79577e+07	5.57586e+07	-0.009392	0.00933125	0.0169317	-0.0171328	-0.0406008	0.0394894	-0.0431537	0.0419003	-0.0862365	0.0813712	0.00929457	-0.00935484	-0.0685976	0.0654834	0.036471	-0.037417
CCNYL2	sp|Q5T2Q4|CCYL2_HUMAN Cyclin-Y-like protein 2 OS=Homo sapiens OX=9606 GN=CCNYL2 PE=3 SV=2	1	1	2	1	63732976	2372442	33052709	-0.0603339	0.0579116	-0.00796988	0.0079261	0.0420635	-0.0433269	-0.0346293	0.0338175	-0.0240433	0.0236491	0.00690662	-0.00693984	-0.0143464	0.0142051	-0.0875536	0.0825428
CCP110	sp|O43303|CP110_HUMAN Centriolar coiled-coil protein of 110 kDa OS=Homo sapiens OX=9606 GN=CCP110 PE=1 SV=3	17	14	29	17	5.2986e+07	1.50115e+07	3.39988e+07	-0.0841408	0.0795028	-0.0951467	0.0892581	-0.21415	0.186432	-0.0694919	0.0662979	0.040951	-0.0421475	0.0555915	-0.0578197	0.0808771	-0.0856817	-0.0218064	0.0214817
CCPG1	sp|Q9ULG6|CCPG1_HUMAN Cell cycle progression protein 1 OS=Homo sapiens OX=9606 GN=CCPG1 PE=1 SV=3	10	10	19	10	6.83433e+06	11808428	9.32138e+06	-0.0288556	0.0282898	-0.0297971	0.0291941	-0.0692818	0.0661067	-0.0498459	0.048181	-0.0617575	0.059222	-0.148387	0.134538	-0.10113	0.094503	-0.0688865	0.0657466
CCS	sp|O14618|CCS_HUMAN Copper chaperone for superoxide dismutase OS=Homo sapiens OX=9606 GN=CCS PE=1 SV=1	10	5	16	7	4.98925e+07	42551560	4.6222e+07	-0.0173208	0.0171153	0.00578827	-0.00581159	-0.0766982	0.0728257	-0.0330501	0.0323099	-0.0219161	0.0215882	-0.131822	0.120779	-0.139343	0.127062	-0.000325353	0.000325279
CCSAP	sp|Q6IQ19|CCSAP_HUMAN Centriole, cilia and spindle-associated protein OS=Homo sapiens OX=9606 GN=CCSAP PE=1 SV=2	1	1	1	1	14579132	21529286	18054209	0.0846365	-0.0899129	-0.0394798	0.0384281	0.249462	-0.301805	0.070778	-0.0744303	0.0590051	-0.0615216	0.122591	-0.133984	0.115199	-0.125202	0.147615	-0.164459
CCSER2	sp|Q9H7U1|CCSE2_HUMAN Serine-rich coiled-coil domain-containing protein 2 OS=Homo sapiens OX=9606 GN=CCSER2 PE=1 SV=2	3	6	3	7	4.34512e+06	5.08194e+06	4.71353e+06	-0.0512698	0.0495102	0.0709115	-0.074578	-0.0673325	0.0643296	-0.151698	0.137254	0.00165398	-0.00165588	0.0399209	-0.0410571	-0.166085	0.148924	-0.0586525	0.0563609
CCSMST1	sp|Q4G0I0|CSMT1_HUMAN Protein CCSMST1 OS=Homo sapiens OX=9606 GN=CCSMST1 PE=2 SV=1	2	2	2	3	21185241	15925242	1.85552e+07	0.0821872	-0.0871535	-0.0142442	0.0141049	0.107547	-0.116214	0.076392	-0.0806643	0.0455647	-0.0470508	0.0786355	-0.08317	0.253466	-0.307694	0.0900017	-0.0959922
CCT2	sp|P78371|TCPB_HUMAN T-complex protein 1 subunit beta OS=Homo sapiens OX=9606 GN=CCT2 PE=1 SV=4	35	30	268	263	1371621632	1.46371e+09	1.41767e+09	0.0253005	-0.0257521	0.00968207	-0.00974748	0.012908	-0.0130245	0.0518043	-0.053734	-0.0106424	0.0105644	0.0143726	-0.0145172	0.0117707	-0.0118675	0.011839	-0.0119369
CCT3	sp|P49368|TCPG_HUMAN T-complex protein 1 subunit gamma OS=Homo sapiens OX=9606 GN=CCT3 PE=1 SV=4	39	29	171	156	1.2874e+09	9.85592e+08	1136494880	0.00468774	-0.00470302	-0.00802384	0.00797946	0.0112839	-0.0113729	0.0233437	-0.0237276	0.0440073	-0.045392	0.0233166	-0.0236997	0.0135971	-0.0137265	0.0115847	-0.0116785
CCT4	sp|P50991|TCPD_HUMAN T-complex protein 1 subunit delta OS=Homo sapiens OX=9606 GN=CCT4 PE=1 SV=4	34	29	169	168	8.74416e+08	1015935232	9.45175e+08	0.0184629	-0.0187022	0.0204136	-0.0207066	0.0265058	-0.0270019	0.00680741	-0.00683969	0.0332419	-0.034026	0.0180826	-0.0183122	0.0173235	-0.017534	0.0148482	-0.0150026
CCT5	sp|P48643|TCPE_HUMAN T-complex protein 1 subunit epsilon OS=Homo sapiens OX=9606 GN=CCT5 PE=1 SV=1	41	33	229	217	1291435648	1.21446e+09	1.25295e+09	-0.006084	0.00605845	0.0271488	-0.0276695	0.0171552	-0.0173617	0.030224	-0.0308708	0.0291775	-0.0297798	0.0316799	-0.0323912	-0.00260782	0.00260312	0.0226763	-0.0230384
CCT6A	sp|P40227|TCPZ_HUMAN T-complex protein 1 subunit zeta OS=Homo sapiens OX=9606 GN=CCT6A PE=1 SV=3	24	18	202	189	8.57297e+08	1.12203e+09	9.89662e+08	0.00730236	-0.00733951	0.015328	-0.0154926	0.00990387	-0.00997233	-0.0168558	0.0166611	0.0322214	-0.0329575	0.0138312	-0.0139651	0.0111158	-0.0112021	-0.00292343	0.00291752
CCT6B	sp|Q92526|TCPW_HUMAN T-complex protein 1 subunit zeta-2 OS=Homo sapiens OX=9606 GN=CCT6B PE=1 SV=5	3	2	48	54	462026	2.68282e+06	1.57242e+06	-0.0334639	0.0327052	-0.0139988	0.0138642	-0.0853694	0.0805988	-0.115912	0.107288	0.0391216	-0.0402121	-0.104361	0.0973187	-0.0886829	0.0835458	0.0134317	-0.0135579
CCT7	sp|Q99832|TCPH_HUMAN T-complex protein 1 subunit eta OS=Homo sapiens OX=9606 GN=CCT7 PE=1 SV=2	28	29	180	180	7.09252e+08	1.02172e+09	8.65488e+08	0.0270287	-0.0275448	0.012319	-0.0124251	0.0131296	-0.0132501	0.0414429	-0.0426687	0.0146789	-0.0148298	0.00499937	-0.00501675	0.0167193	-0.0169154	0.00680213	-0.00683436
CCT8	sp|P50990|TCPQ_HUMAN T-complex protein 1 subunit theta OS=Homo sapiens OX=9606 GN=CCT8 PE=1 SV=4	38	37	272	260	1.52617e+09	3623284096	2.57472e+09	0.0093967	-0.0094583	0.0329479	-0.0337179	0.0231965	-0.0235756	0.0186059	-0.018849	0.0310727	-0.0317567	0.0328407	-0.0336057	0.00736773	-0.00740555	-0.00708908	0.00705441
CD109	sp|Q6YHK3|CD109_HUMAN CD109 antigen OS=Homo sapiens OX=9606 GN=CD109 PE=1 SV=2	22	28	49	76	7.08924e+07	1.42641e+08	1.06767e+08	-0.0379421	0.0369697	-0.0703168	0.0670483	-0.0694523	0.0662618	-0.0581225	0.0558713	-0.017291	0.0170862	-0.0604822	0.0580483	-0.0528667	0.0509977	0.0188927	-0.0191434
CD151	sp|P48509|CD151_HUMAN CD151 antigen OS=Homo sapiens OX=9606 GN=CD151 PE=1 SV=3	2	2	5	7	4467453	160105414	8.22864e+07	0.147522	-0.164343	-0.512669	0.377485	0.0575956	-0.0599909	0.0861058	-0.091573	0.130565	-0.143568	-0.00291326	0.00290739	0.0126509	-0.0127629	0.0189783	-0.0192313
CD200	sp|P41217|OX2G_HUMAN OX-2 membrane glycoprotein OS=Homo sapiens OX=9606 GN=CD200 PE=1 SV=4	2	2	2	3	31945466	10291448	21118457	-0.252022	0.214475	0.205553	-0.239785	-0.0752778	0.0715439	-0.179017	0.159236	-0.0767646	0.0728856	-0.0451272	0.0437583	-0.310681	0.255487	-0.0787677	0.0746889
CD276	sp|Q5ZPR3|CD276_HUMAN CD276 antigen OS=Homo sapiens OX=9606 GN=CD276 PE=1 SV=1	7	7	15	21	9.63406e+07	9.24319e+07	9.43862e+07	0.0452642	-0.0467305	-0.0286154	0.0280588	0.0515937	-0.0535074	0.0335743	-0.0343743	0.0189594	-0.0192119	-0.0162564	0.0160753	-0.0585954	0.0563082	-0.0224983	0.0221528
CD2AP	sp|Q9Y5K6|CD2AP_HUMAN CD2-associated protein OS=Homo sapiens OX=9606 GN=CD2AP PE=1 SV=1	19	16	43	27	6.71207e+07	1.64989e+08	116054879	0.00168243	-0.00168439	-0.00230181	0.00229814	-0.00199419	0.00199144	-0.0276385	0.027119	0.0040844	-0.004096	0.0369742	-0.0379468	-0.0249455	0.0245215	0.0108723	-0.0109549
CD2BP2	sp|O95400|CD2B2_HUMAN CD2 antigen cytoplasmic tail-binding protein 2 OS=Homo sapiens OX=9606 GN=CD2BP2 PE=1 SV=1	11	11	22	23	7.13209e+07	9.65726e+07	8.39467e+07	0.0340067	-0.0348277	0.0256946	-0.0261605	-0.0026348	0.00263	0.00465628	-0.00467136	-0.00550748	0.00548654	-0.00679409	0.00676224	0.0424686	-0.0437567	0.0012918	-0.00129295
CD320	sp|Q9NPF0|CD320_HUMAN CD320 antigen OS=Homo sapiens OX=9606 GN=CD320 PE=1 SV=1	1	1	5	4	NA	2627477	2627477	-0.0995979	0.0931639	0.068093	-0.0714667	0.112892	-0.122482	0.0659022	-0.0690573	0.0176706	-0.0178897	0.0236762	-0.0240712	0.0555974	-0.0578261	0.010675	-0.0107546
CD3EAP	sp|O15446|RPA34_HUMAN DNA-directed RNA polymerase I subunit RPA34 OS=Homo sapiens OX=9606 GN=CD3EAP PE=1 SV=1	10	8	24	13	3.34991e+07	29244326	3.13717e+07	-0.0573062	0.0551166	0.0597918	-0.0623774	-0.0605409	0.0581024	-0.0920413	0.0865197	-0.0376888	0.0367292	0.0522237	-0.0541854	0.00358736	-0.0035963	-0.0193389	0.0190831
CD44	sp|P16070|CD44_HUMAN CD44 antigen OS=Homo sapiens OX=9606 GN=CD44 PE=1 SV=3	9	11	47	59	854818432	966124608	910471520	0.0946029	-0.101244	0.00492274	-0.0049396	-0.0440104	0.0427075	-0.0769052	0.0730123	-0.0407474	0.0396281	-0.0736534	0.0700751	-0.0296995	0.0291004	0.00457387	-0.00458842
CD46	sp|P15529|MCP_HUMAN Membrane cofactor protein OS=Homo sapiens OX=9606 GN=CD46 PE=1 SV=3	2	2	6	2	27775516	36509256	32142386	-0.0593348	0.0569906	0.0450045	-0.0464538	-0.00159952	0.00159775	0.067184	-0.0704661	0.115741	-0.125843	0.11725	-0.127629	-0.0259197	0.0254622	0.0250126	-0.025454
CD47	sp|Q08722|CD47_HUMAN Leukocyte surface antigen CD47 OS=Homo sapiens OX=9606 GN=CD47 PE=1 SV=1	4	4	22	17	1.66927e+08	163607280	1.65267e+08	-0.0712149	0.0678643	-0.082051	0.0776346	-0.0208537	0.0205565	-0.0250209	0.0245944	-0.00733239	0.00729532	0.0196747	-0.0199467	-0.100005	0.09352	-0.096312	0.0902828
CD55	sp|P08174|DAF_HUMAN Complement decay-accelerating factor OS=Homo sapiens OX=9606 GN=CD55 PE=1 SV=4	1	1	2	2	36921260	13746810	25334035	-0.00242127	0.00241721	-0.0455831	0.0441869	-0.00360097	0.00359201	-0.116826	0.108071	-0.0923653	0.0868059	-0.0500955	0.0484143	-0.178269	0.158644	-0.0967022	0.0906255
CD58	sp|P19256|LFA3_HUMAN Lymphocyte function-associated antigen 3 OS=Homo sapiens OX=9606 GN=CD58 PE=1 SV=1	2	2	8	3	1684057	26009616	1.38468e+07	-0.0909956	0.0855951	0.0429998	-0.0443208	-0.0643504	0.0616023	-0.125352	0.115326	-0.0589987	0.0566804	-0.176866	0.157532	-0.0119091	0.0118116	-0.139192	0.126936
CD59	sp|P13987|CD59_HUMAN CD59 glycoprotein OS=Homo sapiens OX=9606 GN=CD59 PE=1 SV=1	2	2	6	9	533346944	30139452	281743198	-0.0664645	0.0635369	-7.34592e-05	7.34555e-05	0.0596109	-0.0621805	-0.123384	0.113658	-0.0505005	0.0487924	-0.152308	0.137753	-0.0771748	0.0732552	0.0532665	-0.0553088
CD63	sp|P08962|CD63_HUMAN CD63 antigen OS=Homo sapiens OX=9606 GN=CD63 PE=1 SV=2	5	3	14	12	2.87796e+08	1.81549e+08	2.34673e+08	0.0481901	-0.0498556	0.051841	-0.0537734	-0.0456887	0.0442861	0.0431842	-0.0445169	0.0235261	-0.0239161	-0.0897932	0.0845304	-0.0477204	0.0461924	0.0193091	-0.019571
CD70	sp|P32970|CD70_HUMAN CD70 antigen OS=Homo sapiens OX=9606 GN=CD70 PE=1 SV=2	1	1	2	5	72354352	2495025	3.74247e+07	0.0148878	-0.015043	-0.132074	0.120991	0.0309161	-0.0315931	0.429023	-0.613348	-0.308186	0.2538	-0.27505	0.230914	-0.416699	0.322924	0.0859558	-0.0914033
CD74	sp|P04233-2|HG2A_HUMAN Isoform 2 of HLA class II histocompatibility antigen gamma chain OS=Homo sapiens OX=9606 GN=CD74	4	1	7	1	5.81625e+07	8558072	3.33603e+07	-0.0652521	0.0624281	-0.00507202	0.00505426	-0.002521	0.0025166	-0.000724228	0.000723864	-0.0238144	0.0234277	-0.170084	0.152131	-0.218595	0.18979	-0.220855	0.191491
CD81	sp|P60033|CD81_HUMAN CD81 antigen OS=Homo sapiens OX=9606 GN=CD81 PE=1 SV=1	3	3	9	11	1.5282e+07	2.4268e+07	1.9775e+07	0.0259678	-0.0264438	0.130816	-0.143871	0.0528586	-0.0548692	0.0648427	-0.0678948	0.0494098	-0.0511621	-0.0831982	0.0786608	0.0586698	-0.0611572	0.000262165	-0.000262213
CD82	sp|P27701|CD82_HUMAN CD82 antigen OS=Homo sapiens OX=9606 GN=CD82 PE=1 SV=1	4	1	7	3	36701276	8692100	22696688	0.0310192	-0.0317008	-0.0524941	0.0506509	0.0936234	-0.100123	0.229904	-0.273617	0.05938	-0.0619294	0.217074	-0.255621	0.0762043	-0.080455	-0.0672738	0.0642761
CD9	sp|P21926|CD9_HUMAN CD9 antigen OS=Homo sapiens OX=9606 GN=CD9 PE=1 SV=4	4	4	29	35	1.02358e+08	3.06992e+08	2.04675e+08	-0.0259741	0.0255147	0.00425097	-0.00426353	0.0641154	-0.0670979	0.0188127	-0.0190613	0.123808	-0.135439	-0.0167997	0.0166063	0.0161898	-0.0163735	0.0398863	-0.0410205
CD97	sp|P48960|CD97_HUMAN CD97 antigen OS=Homo sapiens OX=9606 GN=CD97 PE=1 SV=4	8	8	22	14	2.59694e+07	1.21655e+08	7.38119e+07	-0.0347954	0.0339759	-0.0129455	0.0128304	0.0519704	-0.0539127	0.122352	-0.133697	-0.0663692	0.0634498	0.0687131	-0.0721502	0.0741894	-0.0782123	-0.0374699	0.0365214
CD99	sp|P14209|CD99_HUMAN CD99 antigen OS=Homo sapiens OX=9606 GN=CD99 PE=1 SV=1	6	5	37	27	1.03115e+08	2.89107e+07	66012928	-0.0579364	0.0556993	-0.0459407	0.0445228	0.0529247	-0.0549404	0.0168701	-0.0170697	0.0199144	-0.0201931	0.145826	-0.162241	-0.0132607	0.0131399	-0.0807266	0.0764479
CD99L2	sp|Q8TCZ2|C99L2_HUMAN CD99 antigen-like protein 2 OS=Homo sapiens OX=9606 GN=CD99L2 PE=1 SV=1	4	3	7	10	7.51461e+07	2.83374e+06	3.89899e+07	-0.037122	0.0361907	0.0438035	-0.0451752	0.0221186	-0.022463	-0.0440327	0.0427285	0.0976001	-0.104685	0.0139654	-0.0141019	-0.0458397	0.044428	0.00780316	-0.0078456
CDAN1	sp|Q8IWY9|CDAN1_HUMAN Codanin-1 OS=Homo sapiens OX=9606 GN=CDAN1 PE=1 SV=4	9	12	11	16	4234943	14983346	9.60914e+06	0.0127537	-0.0128675	-0.0684013	0.0653045	0.0101418	-0.0102136	-0.0611578	0.0586704	-0.0231696	0.0228034	-0.0545484	0.0525608	0.0278507	-0.028399	0.00869626	-0.008749
CDC123	sp|O75794|CD123_HUMAN Cell division cycle protein 123 homolog OS=Homo sapiens OX=9606 GN=CDC123 PE=1 SV=1	6	5	14	15	30868755	5.56267e+07	4.32477e+07	-0.096997	0.0908844	0.109224	-0.118176	-0.0137192	0.01359	0.0774348	-0.0818279	0.0308619	-0.0315365	0.0897222	-0.0956743	-0.0158794	0.0157065	0.0250104	-0.0254517
CDC16	sp|Q13042|CDC16_HUMAN Cell division cycle protein 16 homolog OS=Homo sapiens OX=9606 GN=CDC16 PE=1 SV=2	14	10	24	24	3.53219e+07	63628210	4.94751e+07	0.0414462	-0.0426722	-0.0478398	0.0463042	-0.00329326	0.00328576	0.0189636	-0.0192161	-0.0288745	0.0283079	0.00661334	-0.0066438	0.0279172	-0.0284681	-0.030428	0.0297995
CDC20	sp|Q12834|CDC20_HUMAN Cell division cycle protein 20 homolog OS=Homo sapiens OX=9606 GN=CDC20 PE=1 SV=2	7	5	12	8	2.21836e+07	1.26909e+07	1.74373e+07	-0.0722402	0.0687947	-0.294571	0.244504	-0.0224901	0.0221448	0.333995	-0.435376	0.10465	-0.11284	0.101299	-0.108952	0.0861403	-0.091612	-0.235922	0.20271
CDC23	sp|Q9UJX2|CDC23_HUMAN Cell division cycle protein 23 homolog OS=Homo sapiens OX=9606 GN=CDC23 PE=1 SV=3	12	11	18	18	20696294	4.22663e+07	3.14813e+07	0.0238925	-0.0242948	-0.00142617	0.00142476	0.0598624	-0.0624542	0.0939733	-0.100524	0.0399247	-0.0410611	0.0183314	-0.0185673	0.0243215	-0.0247386	0.00288673	-0.00289252
CDC25B	sp|P30305|MPIP2_HUMAN M-phase inducer phosphatase 2 OS=Homo sapiens OX=9606 GN=CDC25B PE=1 SV=2	3	8	4	11	8533767	8.76431e+06	8.64904e+06	-0.169459	0.15163	-0.164171	0.147383	0.0394875	-0.0405988	0.213629	-0.250855	0.188946	-0.217475	0.354742	-0.471442	0.0810358	-0.0858599	-0.0788916	0.0748003
CDC25C	sp|P30307|MPIP3_HUMAN M-phase inducer phosphatase 3 OS=Homo sapiens OX=9606 GN=CDC25C PE=1 SV=2	5	6	11	9	17698948	7912230	12805589	-0.0149044	0.014752	-0.096355	0.0903206	0.0643125	-0.0673138	0.276731	-0.342719	0.330474	-0.429394	0.364909	-0.489647	0.206117	-0.240552	0.00111761	-0.00111848
CDC26	sp|Q8NHZ8|CDC26_HUMAN Anaphase-promoting complex subunit CDC26 OS=Homo sapiens OX=9606 GN=CDC26 PE=1 SV=1	3	3	5	7	36654042	4.71317e+07	4.18929e+07	-0.0554887	0.0534333	0.00144537	-0.00144682	-0.0260165	0.0255557	-0.0278562	0.0273285	-0.0193714	0.0191147	-0.00529378	0.00527443	-0.0266092	0.0261273	0.0249849	-0.0254253
CDC27	sp|P30260|CDC27_HUMAN Cell division cycle protein 27 homolog OS=Homo sapiens OX=9606 GN=CDC27 PE=1 SV=2	18	18	41	35	3.71559e+07	91657184	6.44066e+07	0.0220101	-0.0223511	-0.00562014	0.00559833	0.0795831	-0.0842307	0.0961309	-0.102997	0.0662146	-0.0694004	0.107728	-0.116426	0.0846499	-0.0899281	-0.040479	0.0393742
CDC34	sp|P49427|UB2R1_HUMAN Ubiquitin-conjugating enzyme E2 R1 OS=Homo sapiens OX=9606 GN=CDC34 PE=1 SV=2	6	4	17	7	5.60328e+07	12946156	3.44895e+07	-0.00417136	0.00415934	-0.0415802	0.0404153	-0.0554383	0.0533866	-0.00373816	0.0037285	-0.169876	0.151964	-0.0672863	0.0642875	-0.0834454	0.0788817	-0.0148742	0.0147225
CDC37	sp|Q16543|CDC37_HUMAN Hsp90 co-chaperone Cdc37 OS=Homo sapiens OX=9606 GN=CDC37 PE=1 SV=1	15	13	60	48	194164400	463958656	329061528	-0.0603963	0.0579692	0.0150868	-0.0152462	-0.0570858	0.0549127	-0.0653539	0.0625212	-0.0569183	0.0547577	0.0177837	-0.0180056	-0.0497019	0.0480465	-0.0440997	0.0427915
CDC37L1	sp|Q7L3B6|CD37L_HUMAN Hsp90 co-chaperone Cdc37-like 1 OS=Homo sapiens OX=9606 GN=CDC37L1 PE=1 SV=1	5	5	9	10	13322649	6.63298e+07	3.98262e+07	-0.0519269	0.0501227	0.0490515	-0.0507781	-0.00428918	0.00427646	-0.0377986	0.0368335	-0.0985251	0.0922246	-0.108655	0.101042	-0.00268751	0.00268251	0.0323237	-0.0330645
CDC40	sp|O60508|PRP17_HUMAN Pre-mRNA-processing factor 17 OS=Homo sapiens OX=9606 GN=CDC40 PE=1 SV=1	17	15	30	27	73971448	68589368	71280408	0.00584471	-0.00586849	-0.0521042	0.0502878	-0.0016114	0.00160961	-0.0416578	0.0404886	0.0139731	-0.0141098	0.0418281	-0.0430771	0.0733846	-0.0773184	-0.0264254	0.0259501
CDC42	sp|P60953|CDC42_HUMAN Cell division control protein 42 homolog OS=Homo sapiens OX=9606 GN=CDC42 PE=1 SV=2	7	8	51	52	434736608	475362240	455049424	-0.00866228	0.00861058	0.0741254	-0.0781412	-0.0270996	0.0265999	-0.048043	0.0464945	-0.00532367	0.0053041	-0.00729717	0.00726045	-0.0809332	0.0766331	-0.0261266	0.0256619
[truncated: 7,858 more rows]
