# Supplementary material for: Proteomic analysis reveals microvesicles containing NAMPT as mediators of radioresistance in glioma
Source: Life Sci Alliance. 2023 Apr 10;6(6):e202201680. doi: 10.26508/lsa.202201680 (PMC10087103; doi:10.26508/lsa.202201680)
Supplement: Supplementary file 2 [file LSA-2022-01680_SdataF1.zip]

Archive with 4 entries (4 files):
- Figure_1C.txt
- __MACOSX/._Figure_1C.txt
- Figure_1D.txt
- __MACOSX/._Figure_1D.txt
