# Supplementary material for: Proteomic analysis reveals microvesicles containing NAMPT as mediators of radioresistance in glioma
Source: Life Sci Alliance. 2023 Apr 10;6(6):e202201680. doi: 10.26508/lsa.202201680 (PMC10087103; doi:10.26508/lsa.202201680)
Supplement: Supplementary file 2 [file LSA-2022-01680_SdataF1.zip › Figure_1C.txt]

GSC-267	GSC-408	GSC-84	GSC-374
92.81225104	40.81030319	95.97209007	54.37135232
62.71576525	58.03595385	163.7551538	53.53550166
81.92440471	51.11349611	116.9806533	47.81652345
117.5975923	67.37322243	110.3203298	52.09255946
103.6115783	70.914945	126.7237552	52.78763528
112.3749668	60.12878991	114.240406	37.89189665
