# Supplementary material for: Proteomic analysis reveals microvesicles containing NAMPT as mediators of radioresistance in glioma
Source: Life Sci Alliance. 2023 Apr 10;6(6):e202201680. doi: 10.26508/lsa.202201680 (PMC10087103; doi:10.26508/lsa.202201680)
Supplement: Supplementary file 2 [file LSA-2022-01680_SdataF1.zip › Figure_1D.txt]

Protein.accession	267fc	1005fc	84fc	157fc	408fc	1037fc	1079fc	374fc
CDKN1A	0.912	1.256	1.389	2.299	2.446	3.031	2.431	2.028
RRM2B	1.054	1.066	1.123	1.964	1.419	1.718	1.809	1.528
FAS	1.175	1.168	1.419	1.574	1.771	2.204	1.999	1.683
BORA	1.256	1.033	1.253	0.588	0.401	0.753	0.958	0.77
