# Supplementary material for: Proteomic analysis reveals microvesicles containing NAMPT as mediators of radioresistance in glioma
Source: Life Sci Alliance. 2023 Apr 10;6(6):e202201680. doi: 10.26508/lsa.202201680 (PMC10087103; doi:10.26508/lsa.202201680)
Supplement: Supplementary file 4 [file LSA-2022-01680_SdataF2.zip]

Archive with 14 entries (12 files):
- SourceDataForFigure2/
- __MACOSX/._SourceDataForFigure2
- SourceDataForFigure2/figure_2I_WB/
- __MACOSX/SourceDataForFigure2/._figure_2I_WB
- SourceDataForFigure2/Figure_2E.txt
- __MACOSX/SourceDataForFigure2/._Figure_2E.txt
- SourceDataForFigure2/figure_2I_WB/actin.jpg
- __MACOSX/SourceDataForFigure2/figure_2I_WB/._actin.jpg
- SourceDataForFigure2/figure_2I_WB/poly-mono_ADP_ribose.jpg
- __MACOSX/SourceDataForFigure2/figure_2I_WB/._poly-mono_ADP_ribose.jpg
- SourceDataForFigure2/figure_2I_WB/acetyl-p53.jpg
- __MACOSX/SourceDataForFigure2/figure_2I_WB/._acetyl-p53.jpg
- SourceDataForFigure2/figure_2I_WB/p21.jpg
- __MACOSX/SourceDataForFigure2/figure_2I_WB/._p21.jpg
