# Supplementary material for: Proteomic analysis reveals microvesicles containing NAMPT as mediators of radioresistance in glioma
Source: Life Sci Alliance. 2023 Apr 10;6(6):e202201680. doi: 10.26508/lsa.202201680 (PMC10087103; doi:10.26508/lsa.202201680)
Supplement: Supplementary file 4 [file LSA-2022-01680_SdataF2.zip › SourceDataForFigure2/Figure_2E.txt]

Treatment	relative_proliferation
untreated	106.5953654
untreated	103.030303
untreated	90.37433155
+ GSC-267 MVs	225.1336898
+ GSC-267 MVs	199.1087344
+ GSC-267 MVs	178.6096257
+ GSC-267 exo	116.0427807
+ GSC-267 exo	107.3083779
+ GSC-267 exo	118.0035651
