# Supplementary material for: Proteomic analysis reveals microvesicles containing NAMPT as mediators of radioresistance in glioma
Source: Life Sci Alliance. 2023 Apr 10;6(6):e202201680. doi: 10.26508/lsa.202201680 (PMC10087103; doi:10.26508/lsa.202201680)
Supplement: Supplementary file 5 [file LSA-2022-01680_TableS3.xlsx]

## Sheet: cdrps_reg_in_res
CDRP Gene Name	cell line in which the CDRP is overexpressed	log2(ratio) in overexpressing cell line
EPHA3	GSC-84	1.37999
RAC1	GSC-84	0.815513
ABI1	GSC-84	0.506123
CUL1	GSC-84	0.390442
ETNK1	GSC-267	2.23773
MET	GSC-267	1.88266
SIRPA	GSC-267	1.83042
CD74	GSC-267	1.79955
ERRFI1	GSC-267	1.51572
SDC4	GSC-267	1.46815
DCC	GSC-267	1.46681
PML	GSC-267	1.46511
TGFBR2	GSC-267	1.43296
HMGA1	GSC-267	1.38943
KRAS	GSC-267	1.25842
SH2B3	GSC-267	1.18591
DKK3	GSC-267	1.05298
MALT1	GSC-267	0.899447
NAMPT	GSC-267	0.851624
PTPN14	GSC-267	0.843976
DTX3L	GSC-267	0.822043
LMNA	GSC-267	0.806628
JUN	GSC-267	0.769141
BCL10	GSC-267	0.758145
NOTCH2	GSC-267	0.747582
CLIP1	GSC-267	0.740692
RASA1	GSC-267	0.73681
B2M	GSC-267	0.696411
CANT1	GSC-267	0.5839
RUNX1	GSC-267	0.551686
HDAC1	GSC-267	0.547271
SH3GL1	GSC-267	0.545172
AFF1	GSC-267	0.543853
MYH9	GSC-267	0.543773
TFE3	GSC-267	0.534086
ADAM10	GSC-267	0.499729
AKAP9	GSC-267	0.495217
SMAD3	GSC-267	0.478445
PDE4DIP	GSC-267	0.455928
ARAF	GSC-267	0.450833
EZR	GSC-267	0.444521
CHD2	GSC-267	0.405836
CALR	GSC-267	0.377541
TFG	GSC-267	0.374686
CHIC2	GSC-267	0.359029
ARRDC1	GSC-267	0.333842
TAF15	GSC-267	0.274368
RPN1	GSC-267	0.268938
MGA	GSC-267	0.233863
NFKBIE	GSC-267	0.193609
CDKN2A	GSC-1005	2.23837
TFEB	GSC-1005	1.98617
TP53	GSC-1005	1.46511
ERBB3	GSC-1005	1.44952
FOXO1	GSC-1005	1.40093
MLXIP	GSC-1005	1.35968
GAS7	GSC-1005	1.3105
SHTN1	GSC-1005	1.27515
MYO5A	GSC-1005	1.22838
RAPGEF1	GSC-1005	0.953753
MLX	GSC-1005	0.924513
BAZ1A	GSC-1005	0.804878
AKT3	GSC-1005	0.764419
PIK3R1	GSC-1005	0.762586
CDK12	GSC-1005	0.735104
IKBKB	GSC-1005	0.679025
LIMD1	GSC-1005	0.678228
ARHGAP5	GSC-1005	0.669868
EPS15	GSC-1005	0.640732
WRN	GSC-1005	0.613142
PPFIBP1	GSC-1005	0.589454
ERCC3	GSC-1005	0.58257
FNTB	GSC-1005	0.576346
RECQL4	GSC-1005	0.565286
NCOA2	GSC-1005	0.558878
FNTA	GSC-1005	0.555121
BCOR	GSC-1005	0.544589
PCM1	GSC-1005	0.539487
RASA2	GSC-1005	0.51293
ASXL2	GSC-1005	0.488563
PWWP2A	GSC-1005	0.483422
AFF4	GSC-1005	0.473533
FH	GSC-1005	0.471185
RICTOR	GSC-1005	0.470479
ATP1A1	GSC-1005	0.46786
DGCR8	GSC-1005	0.467336
TET2	GSC-1005	0.447129
NSD1	GSC-1005	0.44262
NPM1	GSC-1005	0.438141
SMARCD1	GSC-1005	0.425785
FEN1	GSC-1005	0.415756
DEPDC5	GSC-1005	0.410843
PIK3CB	GSC-1005	0.403866
RHOA	GSC-1005	0.393564
SUZ12	GSC-1005	0.387484
CCNC	GSC-1005	0.373309
PIK3CA	GSC-1005	0.370578
KMT2D	GSC-1005	0.359288
EWSR1	GSC-1005	0.35409
CDC73	GSC-1005	0.348486
BCLAF1	GSC-1005	0.330943
APC	GSC-1005	0.322573
PRCC	GSC-1005	0.301082
SS18	GSC-1005	0.282112
