# Supplementary material for: Proteomic analysis reveals microvesicles containing NAMPT as mediators of radioresistance in glioma
Source: Life Sci Alliance. 2023 Apr 10;6(6):e202201680. doi: 10.26508/lsa.202201680 (PMC10087103; doi:10.26508/lsa.202201680)
Supplement: Supplementary file 6 [file LSA-2022-01680_TableS4.xlsx]

## Sheet: EV proteome MS1 areas
Gene Name	MV#1 log2(ratio)	MV#2 log2(ratio)	exo#1 log2(ratio)	exo#2 log2(ratio)	median MS1 precursor area
AAK1	0.112243	0.258467	-0.267746	-0.102963	8669000
AARS	-0.436964	-0.644802	0.687729	0.394037	15655000
ABCF1	-0.0560596	-0.0904534	0.0978518	0.0486612	14675000
ABCF2	-0.226004	-0.123795	0.0973025	0.252497	3953500
ACACA	0.222706	0.242199	-0.0331706	-0.431735	2912000
ACADM	-0.692418	-0.56591	0.521546	0.736783	9806000
ACADVL	-0.0926929	-0.117732	0.0266552	0.18377	11510500
ACAT1	0.185221	0.124384	-0.359837	0.050233	34980000
ACLY	0.170266	0.0683249	-0.19756	-0.0410309	18290000
ACOT7	-0.191364	0.17359	0.00953938	0.00823437	30752500
ACOX1	-0.431447	-0.620503	0.435323	0.616626	3120250
ACP1	-0.355113	-0.478402	0.477107	0.356407	25690000
ACSL3	0.0114881	0.0779588	-0.139368	0.0499213	7455250
ACTL6A	0.734113	0.767515	-0.777384	-0.724243	12345250
ACTN1	0.551433	0.624902	-0.687232	-0.489103	14507000
ACTR1A	0.30529	0.729832	-0.509309	-0.525813	52910000
ACTR3	0.315538	0.494368	-0.489176	-0.32073	24130000
ADAMTS1	-0.479227	-0.424176	0.567148	0.336255	22155000
ADAMTS3	-0.200554	0.0212071	0.00701785	0.172329	5593000
ADAR	-0.00119714	-0.256753	0.134742	0.123208	7497950
ADD1	-0.613752	-0.541638	0.479399	0.675991	2822000
ADH5	0.337779	0.234732	-0.206162	-0.366348	57870000
ADK	-0.132841	-0.275078	0.292903	0.115016	3532000
ADPGK	-0.720924	-0.700681	0.508521	0.913085	5851500
ADRM1	0.826887	0.661656	-0.669262	-0.819281	12700250
ADSL	0.170391	0.112965	-0.0649504	-0.218406	2803000
AFG3L2	-0.422604	-0.465847	0.404213	0.484238	4323000
AGK	-0.00859676	-0.0889749	0.191417	-0.0938457	20825000
AGRN	-0.644218	-0.0242024	0.318945	0.349476	60750000
AHCY	-0.500054	0.0574549	0.339914	0.102684	43575000
AHNAK	0.0046123	0.0994648	-0.131085	0.0270074	18696250
AHSA1	-0.516207	-0.0941057	0.261128	0.349185	15535000
AIFM1	-0.00553205	-0.0888162	-0.00708811	0.101436	8566750
AIMP1	0.0650331	0.0208458	0.0519085	-0.137787	22840000
AK1	-0.071275	-0.221112	0.207018	0.0853684	13060000
AK2	-0.0333141	0.0711666	-0.0463718	0.00851933	6819250
AK3	0.621638	0.619279	-0.71242	-0.528497	13516000
AKAP12	0.478436	0.220264	-0.348486	-0.350215	20307500
AKR1B1	0.124295	-0.0949193	0.137452	-0.166827	30805000
ALB	-0.752418	-0.466901	0.65944	0.559879	14965500
ALCAM	-0.0316847	-0.0783993	0.0300631	0.0800209	37325000
ALDH18A1	0.204806	-0.00891565	-0.0601242	-0.135767	9996500
ALDH2	-0.246326	-0.0928365	0.233827	0.105336	19458750
ALDH3A2	-0.0863814	0.0135934	0.14915	-0.0763621	3809000
ALDH7A1	0.178916	0.353401	-0.331206	-0.20111	3779750
ALDOA	0.607004	0.477407	-0.475686	-0.608725	166950000
ALDOC	0.2712	0.287822	-0.384457	-0.174565	29697000
ANGPTL4	-0.460252	-0.260103	0.640179	0.0801756	14630000
ANP32A	0.133799	0.151691	0.0276137	-0.313104	30059000
ANP32B	-0.0282895	0.0909318	-0.195562	0.132919	31618250
ANP32E	-0.862137	-0.43613	0.566057	0.73221	49940000
ANPEP	0.0977885	0.113471	-0.07308	-0.138179	28812500
ANTXR2	-0.279339	-0.194985	0.202865	0.271459	16757500
ANXA1	0.400426	0.407063	-0.443151	-0.364338	237510000
ANXA11	0.0644257	0.0125401	-0.0585881	-0.0183777	21246750
ANXA2	0.200694	0.182987	-0.180829	-0.202852	616400000
ANXA4	-0.0809656	-0.228842	0.153549	0.156258	23495000
ANXA5	0.44749	0.465734	-0.503495	-0.40973	307950000
ANXA6	-0.1401	0.508129	-0.0574395	-0.31059	7223500
AP2A1	-0.0528829	0.168511	-0.0170145	-0.0986138	9273000
AP2B1	0.348992	0.429199	-0.290085	-0.488105	27420000
AP2M1	-0.271495	-0.0379628	0.410284	-0.100826	31010000
AP2S1	0.818529	1.16652	-1.60187	-0.383178	10456000
AP3B1	-0.253526	-0.0503635	0.130688	0.173201	9743500
AP3D1	0.0231983	0.0306076	-0.0923186	0.0385126	3387750
APMAP	-0.210034	-0.0962706	0.133072	0.173233	52892500
APOO	-0.0279771	0.0192716	-0.0742703	0.0829758	8681500
APRT	-0.0556579	0.0314129	0.0364961	-0.0122511	52825000
ARCN1	0.0599203	-0.0692289	-0.0222488	0.0315575	11643500
ARF4	0.131419	-0.0121041	-0.053348	-0.0659674	12914250
ARFIP1	-0.464313	-0.398506	0.463066	0.399753	6556000
ARHGAP17	-0.127713	-0.204506	0.217924	0.114295	4769000
ARHGEF1	0.434575	0.385205	-0.400863	-0.418916	3056000
ARHGEF2	-0.2022	-0.305281	0.188742	0.318739	6486000
ARL2	-0.670946	-0.226757	0.396996	0.500707	4767250
ARL6IP5	0.637146	0.804779	-0.875597	-0.566328	79277500
ARMC10	0.0508933	0.366744	0.0706087	-0.488246	2132500
ARMT1	0.11716	-0.188368	0.12265	-0.051442	1903500
ARPC1A	-0.129392	-0.0785637	0.00307852	0.204877	17540000
ARPC1B	0.0404505	0.028386	-0.0176881	-0.0511485	70995000
ARPC2	0.253098	0.357992	-0.268976	-0.342113	45565000
ARPC5	0.341503	0.31234	-0.408242	-0.245601	31665000
ASNA1	-0.0354701	-0.000598139	0.0313232	0.00474507	6383500
ASNS	-0.0431438	-0.21402	0.26787	-0.0107065	6578250
ASPH	0.250165	0.467373	-0.287526	-0.430011	17472750
ATAD3A	0.187624	0.199121	-0.31425	-0.0724955	14845000
ATG3	-0.0694178	-0.0834453	0.100538	0.0523249	3700500
ATIC	-0.105564	0.0892895	0.221095	-0.20482	9112500
ATL2	0.48539	0.373806	-0.551933	-0.307263	3627000
ATL3	0.279727	0.199208	-0.266336	-0.212599	36672500
ATOX1	-0.0488613	-0.116132	-0.000969419	0.165962	29500000
ATP13A1	-0.363025	-0.264559	0.226592	0.400992	4078000
ATP1A1	0.219338	0.120622	-0.231313	-0.108647	126185000
ATP1B1	0.201828	0.140719	-0.145089	-0.197459	42335000
ATP1B3	0.306767	0.239394	-0.428198	-0.117963	84830000
ATP2A2	0.108356	0.0227855	-0.201069	0.0699268	13781750
ATP2B1	-0.117302	-0.0615403	0.0259298	0.152913	42212500
ATP2B4	0.121495	0.116287	-0.27411	0.0363285	33570000
ATP5A1	0.417476	0.482855	-0.483847	-0.416484	76945000
ATP5B	0.00867522	0.112413	0.00551931	-0.126607	57415000
ATP5C1	-0.298947	-0.16223	0.175736	0.285441	32983250
ATP5F1	-0.127066	-0.0024489	-0.0121375	0.141652	26722500
ATP5H	0.399723	0.298146	-0.301864	-0.396005	87255250
ATP5O	-0.195277	0.0246199	-0.00713204	0.177789	59477500
ATP6AP2	-0.243833	-0.219496	0.331698	0.131631	10499000
ATP6V0D1	0.0124377	0.299237	-0.0718616	-0.239813	9564750
ATP6V1A	0.802889	0.638433	-0.564348	-0.876975	7086000
ATP6V1B2	-0.504741	-0.397541	0.462515	0.439767	7836500
ATP6V1C1	-0.000188794	0.199986	-0.034532	-0.165265	2934500
ATP6V1H	0.429536	0.360329	-0.201334	-0.588531	1376500
ATPIF1	1.09341	0.900936	-0.858517	-1.13583	25041000
ATXN10	-0.463658	-0.539562	0.437944	0.565276	9485500
B2M	0.0530261	-0.0556739	0.00511615	-0.00246833	115646500
BAG6	0.397856	0.436955	-0.388696	-0.446115	6206500
BAZ1B	-0.215249	-0.408512	0.19903	0.42473	5446500
BCAN	-0.025062	0.0190595	-0.0799002	0.0859027	11548750
BCAP29	0.506783	0.146557	-0.311242	-0.342098	15026000
BCAP31	0.294701	0.382043	-0.323766	-0.352978	26435000
BCAT1	0.488273	0.470381	-0.492713	-0.465941	107205000
BCLAF1	0.481878	0.189026	-0.280104	-0.3908	10089750
BGN	-0.140996	0.576806	-0.213368	-0.222442	55955000
BLMH	0.00786922	0.0529564	-0.0223953	-0.0384303	7236500
BLVRA	0.14717	0.218069	-0.142576	-0.222662	40325000
BMP1	-0.420888	-0.441339	0.339797	0.52243	3721500
BRAF	-0.135498	-0.0117475	0.220104	-0.0728585	10775000
BSG	-0.0582317	0.00929904	0.0741652	-0.0252325	110730000
BTF3	0.64454	0.458215	-0.45747	-0.645285	58605000
BTF3L4	-0.121862	-0.199305	0.11237	0.208797	24980000
BUB3	-0.231506	-0.275464	0.232757	0.274214	18700000
BZW1	-0.0746427	-0.123308	0.165603	0.0323479	37155000
BZW2	-0.204142	-0.256325	0.303296	0.157171	22360000
C12orf10	-0.16943	-0.00850488	-0.0524823	0.230417	4187000
C14orf166	-0.320364	-0.28584	0.00578041	0.600423	17455000
C1QBP	0.310616	0.324271	-0.630442	-0.00444513	50442500
C2orf47	0.046505	0.00669539	-0.147033	0.0938326	4616500
CACYBP	0.102918	0.137117	-0.275906	0.0358709	32097500
CAD	-0.461732	-0.297128	0.335829	0.423031	4621500
CALD1	0.457565	0.395284	-0.578825	-0.274024	12634500
CALR	1.08994	0.898568	-1.07308	-0.915432	192875000
CALU	-0.116848	0.0603215	-0.017857	0.0743839	48527500
CANX	0.450395	0.428907	-0.40336	-0.475942	53450000
CAP1	0.520303	0.644421	-0.78281	-0.381915	23814000
CAPG	0.515986	0.333284	-0.426245	-0.423025	64107500
CAPN5	-0.174348	-0.246284	0.285196	0.135437	19445000
CAPNS1	0.197836	0.0729607	-0.211496	-0.0593004	18757250
CAPRIN1	0.178152	0.0023623	-0.122946	-0.0575684	14597500
CAPZB	0.345127	0.165082	-0.256915	-0.253294	42652500
CARM1	-0.188929	-0.208312	0.316183	0.081058	6950750
CARS	-0.575796	-0.530133	0.431093	0.674836	3172000
CAT	0.00467088	0.254832	-0.174598	-0.0849052	49220000
CAV1	0.788115	0.610948	-0.827577	-0.571486	80507500
CBR1	-0.327189	-0.147376	0.487095	-0.0125307	35870000
CBX1	-0.354056	-0.121834	0.345087	0.130803	8580000
CCAR2	0.558677	0.476564	-0.571185	-0.464057	7947000
CCDC58	0.324968	0.162875	-0.32762	-0.160223	13570000
CCDC80	-0.155667	-0.366817	0.19894	0.323544	12760000
CCT2	-0.191008	-0.173342	0.208719	0.15563	22182500
CCT3	-0.086505	-0.0065174	0.220349	-0.127326	39152500
CCT4	-0.100611	0.0659893	0.054744	-0.0201225	42857500
CCT5	0.0491992	0.0430233	-0.0357711	-0.0564514	29932500
CCT6A	0.796909	0.621413	-0.63059	-0.787733	49515000
CCT7	-0.00699005	-0.00484984	-0.0277623	0.0396022	35460000
CCT8	-0.0584161	0.00678468	0.0910004	-0.039369	41700000
CD109	0.155164	-0.0108469	0.0270319	-0.171349	25797500
CD151	-0.422533	-0.34102	0.722684	0.0408683	35050000
CD276	-0.20127	0.163912	0.0938752	-0.0565172	110367500
CD44	-0.00942458	-0.00322066	-0.0147347	0.0273799	219077500
CD47	0.139676	0.28005	-0.398045	-0.021681	74605000
CD59	0.246646	0.198939	-0.165753	-0.279832	781500000
CD63	-0.30787	-0.0813069	0.295649	0.0935277	42205500
CD81	-0.534221	-0.36748	0.365199	0.536502	58700000
CD82	-0.415269	-0.470424	0.404313	0.48138	10075500
CD9	-0.402559	-0.37566	0.381812	0.396407	374800000
CD97	-0.269496	0.319201	-0.0469213	-0.00278358	6399000
CD99	-0.285787	-0.106226	-0.233053	0.625066	7118750
CDC2	-0.136559	-0.0638805	0.153368	0.0470708	15849750
CDC37	-0.114377	-0.180372	0.0911468	0.203602	4723500
CDCP1	-0.197911	-0.173648	0.210464	0.161095	34265000
CDH2	-0.230836	-0.0296497	0.0925594	0.167927	9051250
CDK5	0.283049	0.0411995	-0.0679482	-0.256301	9330750
CECR5	0.153456	-0.0248123	-0.0976414	-0.0310025	12720000
CFL1	0.203578	0.0128275	-0.137967	-0.0784383	407952500
CFL2	0.335458	0.482335	-0.435879	-0.381913	53962500
CHD4	-0.0122023	0.0330589	0.023584	-0.0444406	7462500
CHORDC1	0.0482465	0.0106603	-0.0415179	-0.0173889	8842000
CHP1	0.383335	0.379404	-0.402287	-0.360452	16738750
CHST14	-0.367309	-0.241943	0.352412	0.25684	3204500
CIRBP	-0.0926249	0.179866	-0.0562592	-0.0309823	5663000
CKAP4	0.229606	0.156777	-0.22578	-0.160603	81750000
CKAP5	-0.159392	-0.0812186	0.126564	0.114047	4908000
CKB	-1.06083	-0.571584	0.863526	0.768887	41735250
CLIC1	0.133423	0.208084	-0.181513	-0.159994	161400000
CLIP2	-0.540926	-0.0215589	0.381228	0.181257	7017000
CLNS1A	-0.340511	-0.040128	0.103913	0.276727	10670000
CLPTM1	0.0257339	0.22034	-0.140374	-0.105699	10759500
CLTA	0.476146	0.543297	-0.457719	-0.561724	48077500
CLTB	-0.00259078	-0.0807182	0.0442431	0.0390659	6103000
CLTC	0.139879	0.000636221	-0.025779	-0.114736	36260000
CLU	-0.309924	-0.100577	0.183742	0.22676	22845000
CMPK1	0.124619	0.223332	0.0966232	-0.444574	12921900
CNDP2	-0.165765	-0.115352	0.0137324	0.267384	8576000
CNP	-0.304832	0.00442115	0.174534	0.125877	18332500
COL11A1	-0.22814	-0.0456214	0.0861657	0.187595	23275000
COL12A1	-0.718148	-0.507766	0.635931	0.589983	72332500
COL15A1	-0.232837	-0.0208302	0.092115	0.161552	20642500
COL18A1	-1.07679	-0.738317	0.904743	0.910368	67772500
COL19A1	-0.618496	-0.740094	0.807731	0.550859	34735000
COL1A1	0.484829	1.16855	-1.21696	-0.436423	27800000
COL1A2	-0.19563	-0.0511868	0.00902926	0.237788	227175000
COL3A1	-0.0765655	0.0755965	-0.0372122	0.0381813	54322500
COL4A2	-0.857514	-0.229276	0.652672	0.434118	8392250
COL5A1	0.0932827	0.0100927	-0.190175	0.0867998	69657500
COL5A2	-1.06778	-0.860601	0.835887	1.09249	24427500
COL6A1	-0.852182	-0.587901	0.980426	0.459658	36732500
COL6A2	-0.0373117	-0.0935892	0.165308	-0.0344068	43905000
COL6A3	-0.231868	-0.0157808	0.0197176	0.227931	25170000
COLGALT1	-0.16941	-0.254433	0.301279	0.122563	17160000
COPA	-0.264762	-0.354248	0.344484	0.274526	16830000
COPB2	0.080317	-0.00404987	-0.0229433	-0.0533238	15090000
COPG1	0.0590338	0.0463077	-0.0493514	-0.0559901	13250500
COPG2	-0.352271	-0.217748	0.165344	0.404676	1746000
COPS2	-0.134798	0.0889024	0.185317	-0.139421	14580000
COPS4	-0.094347	0.00825997	0.0366805	0.0494065	7383500
COPS6	0.644368	0.307962	-0.425505	-0.526825	8581500
COPS8	-0.433685	-0.346866	0.292683	0.487868	2062000
COPZ1	-0.49829	-0.283156	0.494412	0.287034	8683000
CORO1B	0.018761	-0.0984815	0.134155	-0.0544346	15505500
CORO1C	0.727491	0.595475	-0.753624	-0.569342	66725000
COTL1	0.335199	0.241048	-0.421072	-0.155176	115900000
COX4I1	-0.0578124	-0.0513868	0.099741	0.00945821	19865000
COX5A	-0.0419495	0.164978	0.0198021	-0.14283	24410000
COX5B	-0.213562	-0.105387	0.167905	0.151044	20646250
COX6C	0.0421991	0.107152	0.0225775	-0.171929	36042500
COX7A2	0.827245	0.932787	-0.905046	-0.854986	15435000
CPNE3	-0.154308	-0.199274	0.123089	0.230493	70525000
CPOX	0.80507	0.736494	-0.671538	-0.870025	11867000
CPSF6	-0.126743	-0.123821	-0.0785029	0.329067	6424500
CRIP2	-0.129792	0.0265817	0.0242746	0.0789358	69425000
CRISPLD1	-0.428812	-0.471117	0.411503	0.488426	17237500
CRNN	-0.259525	0.0788329	0.136912	0.0437804	83362000
CRYZ	-0.0642326	0.0950397	0.000461069	-0.0312681	23247500
CS	0.316978	0.301163	-0.226308	-0.391833	37970000
CSDE1	-0.124898	-0.380512	0.22373	0.28168	17332500
CSE1L	-0.429334	-0.545994	0.393516	0.581812	25392500
CSNK1A1	0.416461	-0.67401	0.198878	0.0586699	2528850
CSNK2A1	0.0469296	0.0964537	-0.142029	-0.00135405	8127500
CSNK2A2	-0.399467	-0.369661	0.328428	0.4407	4868500
CSPG4	-0.320424	0.125098	-0.074539	0.269865	15590000
CST3	-0.564732	-0.427825	0.494129	0.498429	12447000
CTNNA1	-0.0857059	-0.0739976	-0.0194178	0.179121	21290000
CTNND1	-0.0868384	0.0966843	0.0163669	-0.0262128	11095000
CTPS1	-0.218309	-0.412122	0.243436	0.386995	7144750
CTSD	-0.0834397	0.0249354	-0.0919224	0.150427	35283500
CTTN	0.525492	0.324568	-0.455653	-0.394407	11727250
CXADR	-0.209179	-0.0253574	0.00529146	0.229245	6891750
CYB5B	-0.0989886	0.150079	-0.226697	0.175607	87262500
CYB5R3	-0.0116553	0.126802	-0.179249	0.0641021	60530000
CYBRD1	-0.54283	-0.598056	0.603029	0.537857	16775000
CYCS	1.18368	0.852376	-1.09253	-0.943528	16654500
CYFIP1	-0.341656	-0.389617	0.404284	0.32699	4367250
CYR61	-0.80602	-0.575169	0.907005	0.474184	33200000
DAP	0.942227	0.754377	-1.02389	-0.67271	18711000
DAP3	-0.492191	-0.27831	0.353868	0.416634	6355750
DARS	-0.169487	-0.143875	0.0319713	0.281391	29190000
DBI	0.263205	0.414156	-0.398671	-0.27869	56815000
DBN1	0.00301875	-0.151156	-0.263609	0.411746	32815000
DBNL	0.391785	0.221441	-0.315807	-0.297419	14214500
DBT	0.0276287	0.12617	-0.132414	-0.0213846	1332500
DCBLD2	0.0788677	0.0776754	-0.0102295	-0.146314	16299000
DCD	-0.513598	-0.0642002	0.289332	0.288466	22280000
DCN	-0.35503	-0.181271	0.0691553	0.467145	41538250
DCTN2	0.575733	0.681536	-0.53813	-0.719139	13510000
DCTN3	0.430979	0.538271	-0.398102	-0.571148	7268350
DDAH1	-0.341253	-0.0537015	0.256333	0.138622	7647500
DDAH2	0.366843	0.492689	-0.477218	-0.382315	4179500
DDOST	0.0443878	-0.00453179	0.030899	-0.0707549	39422000
DDRGK1	-0.0242573	-0.119247	0.133139	0.010366	6627000
DDX1	-0.549751	-0.593399	0.568865	0.574285	13742500
DDX19B	0.123831	0.130653	-0.0567642	-0.197719	6981500
DDX21	-0.0949214	-0.109864	0.172955	0.0318303	9027500
DDX24	-0.0692753	0.495768	0.108457	-0.53495	2004000
DDX39A	-0.0134689	-0.160484	0.155701	0.0182516	73175000
DDX3X	0.149258	-0.0517985	0.0413322	-0.138792	39520000
DDX46	-0.316406	-0.360352	0.332973	0.343784	5119000
DDX5	-0.134445	-0.301561	0.167238	0.268768	45065000
DECR1	0.0845167	0.224884	-0.253694	-0.0557065	21915000
DEK	-0.0971296	-0.0653455	0.157178	0.0052973	22163500
DHCR7	0.653064	0.599101	-0.501271	-0.750894	50441750
DHFR	-0.0717058	-0.169782	0.138235	0.103253	13779500
DHX30	-0.350809	-0.102079	0.181046	0.271842	3281500
DHX9	-0.112943	-0.326851	0.235348	0.204447	17877500
DIAPH1	-0.0615204	-0.283802	0.0715265	0.273796	5822500
DIDO1	0.765606	0.615957	-0.722577	-0.658986	593800
DKC1	-0.10597	0.0337368	-0.134847	0.20708	8181000
DLD	0.287589	0.220637	-0.195741	-0.312485	29464000
DLG1	-0.000837853	0.153563	-0.117782	-0.034943	11837000
DLST	-0.118068	-0.0497793	0.0407179	0.12713	35727500
DNAAF5	0.452119	-0.104185	-0.177323	-0.170611	4205000
DNAJA1	0.123105	-0.091434	0.0363971	-0.0680686	15840000
DNAJA2	0.0512059	-0.0786937	-0.054793	0.0822808	18126000
DNAJB1	0.298025	0.0621875	-0.302401	-0.0578111	13775000
DNAJB11	0.22073	0.267299	-0.162686	-0.325343	24585000
DNAJC3	0.0932862	-0.0346707	-0.0627845	0.00416895	5515250
DNAJC5	0.504973	0.542351	-0.576528	-0.470795	48070000
DNAJC7	-0.0472968	-0.134731	0.170342	0.0116857	2024000
DPYSL2	-0.0276189	-0.0608019	0.115442	-0.0270217	21327500
DPYSL3	0.270592	0.0567171	-0.183607	-0.143702	18852500
DSP	-0.655829	0.0132071	0.351449	0.291172	4836500
DSTN	0.173054	0.257301	-0.0559865	-0.374368	111485000
DTYMK	0.335305	0.433684	-0.341375	-0.427614	21150000
DYNC1H1	-0.100521	-0.0958745	0.107351	0.0890449	20550000
DYNC1I2	0.484338	0.305812	-0.423157	-0.366994	17956500
DYNC1LI1	-0.0926403	0.0665915	0.249674	-0.223625	9825500
DYNC1LI2	0.199829	-0.0297105	-0.0255479	-0.144571	4645500
EBP	0.879221	0.891462	-1.22875	-0.541932	15860000
ECH1	0.0144185	-0.0630656	0.126706	-0.0780587	14215000
ECHS1	0.80803	0.670597	-0.668314	-0.810313	17255000
ECM1	-0.732935	-0.68049	0.738843	0.674582	11594500
ECM29	0.162173	0.240123	-0.162001	-0.240295	6005000
EDC4	0.251079	0.129233	-0.196778	-0.183534	2478250
EDIL3	-0.046929	0.0993133	0.107797	-0.160181	66080000
EEF1B2	0.78374	0.693573	-0.679262	-0.798051	81440000
EEF1D	-0.00524995	0.0758709	-0.0144514	-0.0561696	39377500
EEF1E1	0.141141	0.0274934	-0.166382	-0.00225206	19480000
EEF1G	0.2112	0.102722	-0.00369217	-0.31023	121120000
EEF2	0.194811	0.0361893	-0.193762	-0.037239	60940000
EFHD2	0.225021	0.0108635	-0.520266	0.284381	21573500
EFTUD2	-0.200866	0.0694226	0.0562183	0.0752247	4949000
EGFR	-0.354133	-0.316389	0.318383	0.35214	7134750
EHD4	-0.0881372	-0.0329985	0.178944	-0.0578079	8411500
EIF1AY	0.111796	0.00413142	-0.187092	0.0711643	74572500
EIF2A	-0.689134	-0.56048	0.278507	0.971107	4720000
EIF2AK2	0.523025	0.515073	-0.419852	-0.618246	3947500
EIF2B1	-0.132752	-0.161364	0.127999	0.166117	7110875
EIF2B2	-0.136796	-0.284304	0.0974182	0.323682	4600250
EIF2B4	-0.0633262	-0.0445799	0.0319472	0.0759588	6053000
EIF2S1	-0.111215	0.0561069	0.0914199	-0.0363114	33445000
EIF2S2	-0.0578917	0.0687245	-0.0363256	0.0254929	22182500
EIF3B	0.0648003	0.049023	-0.0270958	-0.0867275	13399000
EIF3C	-0.0864539	-0.00031832	0.0206921	0.0660801	17229000
EIF3D	0.340184	0.335394	-0.345649	-0.329928	16380000
EIF3E	-0.0543919	0.101965	-0.0712911	0.0237183	18547000
EIF3F	-0.245261	-0.20663	0.193114	0.258777	8644000
EIF3H	0.767292	0.667475	-0.559124	-0.875643	17172500
EIF3I	0.167497	0.159047	-0.118035	-0.20851	38032500
EIF3J	0.235777	0.115586	-0.310582	-0.0407807	9976500
EIF3M	-0.153576	-0.0767825	0.0719808	0.158378	6937000
EIF4A2	-0.229406	0.0355761	0.149563	0.0442669	9219500
EIF4A3	-0.329418	-0.276056	0.318474	0.287	30840000
EIF4B	1.21413	1.25013	-1.1525	-1.31175	9920250
EIF4E	0.0203934	-0.010991	-0.0506491	0.0412467	41985000
EIF4G1	0.023205	0.0261361	0.051638	-0.100979	10225000
EIF4G2	0.148347	-0.00171789	-0.141254	-0.00537561	8495750
EIF5A	0.0122524	-0.159963	0.229155	-0.0814446	197420000
EIF5B	0.0520705	-0.00509574	0.105056	-0.152031	15825000
EIF6	0.0780166	0.193666	-0.088559	-0.183124	48367500
ELAVL1	-0.313013	-0.372322	0.227761	0.457573	30950000
ELMO2	0.0861454	0.244545	-0.232234	-0.0984557	2870000
ELMOD2	-0.184185	-0.00522164	0.0981885	0.0912177	5388500
ELOVL1	0.350779	0.0641568	-0.208784	-0.206152	20350000
EMC1	-0.213642	0.0117089	0.0593867	0.142547	6854750
EMC2	-0.413178	-0.333667	0.431271	0.315574	7638500
EMC8	0.070121	0.515379	-0.329287	-0.256213	6034500
EMD	0.745876	0.593211	-0.830319	-0.508768	25460000
EMILIN2	0.046695	0.322205	-0.231936	-0.136965	64870000
EML4	0.257841	-0.0178533	-0.276558	0.0365698	4150750
ENAH	-0.0075808	-0.272902	-0.0790215	0.359504	NA
ENDOD1	-0.382351	-0.0503905	0.241631	0.19111	6675500
ENO1	0.293071	0.350501	-0.31341	-0.330162	491900000
ENPP1	-0.16875	-0.312201	0.118911	0.36204	12040500
EPB41L2	0.0661397	0.119934	-0.134665	-0.051409	13040000
EPB41L3	-0.148712	-0.0733519	0.0787336	0.143331	4059000
EPHA2	0.136024	0.215472	-0.20568	-0.145816	20695000
EPRS	-0.220339	-0.205285	0.135965	0.289659	18750000
ERGIC1	-0.04646	-0.0973436	0.0707786	0.073025	16133000
ERLIN2	0.236006	0.11598	-0.30716	-0.044826	12685500
ERO1L	-0.0369011	0.0949383	-0.0476916	-0.0103455	4093250
ERP29	0.662253	0.547325	-0.620836	-0.588743	27297500
ERP44	-0.0978418	0.0243586	-0.00924503	0.0827282	28715000
ESYT2	0.0501213	0.343537	-0.206588	-0.18707	7189500
ETF1	-0.133716	-0.109277	0.177948	0.0650445	12063500
ETFA	0.0949906	0.266935	-0.0296186	-0.332307	14556000
ETFB	-0.428725	-0.273192	0.411957	0.289961	12484000
EWSR1	-0.215767	-0.335777	0.146498	0.405046	33300000
EZR	0.432901	0.41951	-0.46232	-0.39009	35315000
FAM129A	0.164645	-0.0169299	-0.0650986	-0.0826163	20556000
FAM129B	-0.136851	-0.23027	0.169922	0.197199	27205000
FAP	-0.106378	0.105256	0.038307	-0.0371843	18431250
FARSA	-0.240496	-0.55781	0.546788	0.251518	14802000
FARSB	-0.00207434	-0.0294935	0.0264489	0.00511891	13905750
FASN	-0.158984	-0.142035	0.163346	0.137672	65300000
FBL	-0.345678	-0.0489514	0.312353	0.0822772	29405000
FBN1	-0.421558	-0.26516	0.115099	0.57162	26115000
FDFT1	0.388817	0.269705	-0.357111	-0.301412	22285000
FDPS	-0.113565	-0.102097	0.0362214	0.179441	32898500
FEN1	0.256999	0.0140897	-0.194383	-0.0767061	13605250
FGFBP3	0.0291472	0.0403822	-0.0240201	-0.0455092	83055000
FH	-0.150127	-0.173943	0.205483	0.118587	11098000
FHL1	-0.102801	0.0563088	0.104535	-0.058043	28620000
FIBP	0.452722	0.360004	-0.428656	-0.38407	4361000
FIP1L1	-0.0645424	-0.095529	-0.0996584	0.25973	2680000
FKBP10	-0.00874302	-0.0578642	0.0617889	0.00481829	6873500
FKBP4	0.144256	0.0654681	-0.113361	-0.0963623	17100000
FKBP9	-0.356043	-0.10329	0.226429	0.232904	11589500
FLG	-0.377694	-0.0155316	0.0334106	0.359815	17595000
FLG2	-1.29378	-0.418475	1.15642	0.555832	6275750
FLNA	0.188876	0.272521	-0.228109	-0.233288	55552500
FLNB	0.20355	0.0108706	-0.18322	-0.0312001	8958325
FLNC	0.15815	0.0105746	-0.0934449	-0.0752794	17643500
FN1	-1.47161	-1.04169	1.26172	1.25157	145625000
FRYL	-0.467949	-0.34239	0.34123	0.469108	4186000
FSCN1	0.214798	0.057842	-0.0181386	-0.254501	36202500
FTH1	0.0286247	0.0852762	-0.0373518	-0.0765491	21502750
FTL	0.218022	0.00319553	-0.120943	-0.100274	18895250
FUCA2	0.237161	0.0135561	-0.0892316	-0.161486	2676000
FUNDC2	-0.13447	-0.182927	0.267244	0.0501522	37310500
FXR1	-0.384715	0.0802304	0.263946	0.0405385	24880000
G3BP1	0.446973	0.676176	-0.727545	-0.395603	16812000
G6PD	0.160392	-0.210862	0.0429155	0.00755384	33960000
GALNT2	0.167693	-0.179555	-0.0423537	0.0542161	13189000
GANAB	0.339063	0.200075	-0.141056	-0.398082	68722500
GAP43	0.50414	0.504572	-0.661651	-0.347061	50377500
GAPDH	0.484463	0.22566	-0.374809	-0.335313	158120000
GAR1	-0.200368	0.114737	0.0231637	0.062468	11486000
GARS	0.195016	-0.048601	-0.17991	0.0334952	65760000
GART	0.225245	0.0732632	-0.149119	-0.149389	9741000
GBA	0.00814418	0.229545	-0.119028	-0.118661	5381750
GBAS	0.0224869	-0.256381	0.247347	-0.0134522	40657500
GCN1L1	-0.0662977	-0.034832	0.0708317	0.030298	6545500
GDI2	-0.0519093	0.107874	-0.176495	0.12053	30367500
GEMIN5	-0.437123	-0.221733	0.374062	0.284795	6208000
GFM1	0.570981	0.509439	-0.768374	-0.312046	2932000
GFPT1	0.217243	0.0862461	-0.0958559	-0.207633	20270500
GFPT2	0.0924441	-0.056026	0.0864573	-0.122875	8325500
GGCT	-0.041429	-0.174511	0.0246182	0.191322	9285000
GGH	0.110042	-0.0474239	-0.00454368	-0.0580746	9480000
GJA1	-0.156084	-0.189522	0.197045	0.148562	4551500
GLB1	-0.449779	0.143719	0.156331	0.149728	7431500
GLG1	-0.250246	-0.237171	0.233119	0.254298	19225750
GLIPR2	-0.208512	-0.264401	0.206208	0.266705	12820000
GLO1	0.538767	0.395492	-0.388815	-0.545444	71257500
GLOD4	-0.247904	-0.22839	0.0619802	0.414313	9150000
GLRX3	-0.322916	-0.226832	0.297604	0.252144	8341250
GLS	-0.14759	-0.0984112	-0.0463836	0.292384	11146500
GLUD1	-0.0661092	-0.0634188	0.176191	-0.0466627	35245000
GMPS	-0.266861	-0.220303	0.259215	0.227948	13255000
GNA11	0.248501	0.232679	-0.182675	-0.298505	25130000
GNA13	-0.280236	-0.00281503	0.122495	0.160557	17657000
GNAI3	-0.0494636	-0.0563151	0.0878558	0.0179229	130630000
GNAS	0.0792331	0.232792	-0.0210035	-0.291022	22242250
GNB1	0.0532547	-0.0143993	-0.0214277	-0.0174277	33350000
GNE	-0.455478	-0.654733	0.472549	0.637663	1585000
GNG12	0.215537	0.193276	-0.290074	-0.118739	180775000
GNS	-0.218063	-0.00516267	0.178082	0.0451433	14320000
GOLGA7	0.366823	0.294505	-0.451766	-0.209563	10218500
GOLIM4	-0.00205312	-0.102141	-0.320978	0.425172	9294500
GOLM1	-0.54138	-0.363181	0.773924	0.130637	2913575
GOT2	0.21811	0.0181395	-0.132901	-0.103349	73512500
GPC1	0.0193465	0.215768	-0.0935646	-0.14155	26758750
GPC4	-0.514758	-0.128991	0.24925	0.394498	12843500
GPI	0.0348393	-0.000510387	-0.0822187	0.0478899	30867500
GPS1	-0.149169	-0.345675	0.147955	0.346889	4634000
GPX1	-0.402714	-0.167716	0.332448	0.237982	11247500
GRB2	0.0134361	0.07795	-0.0285482	-0.062838	6624000
GRIPAP1	-0.0453794	-0.051703	-0.0639395	0.161022	1429000
GRSF1	-0.357797	-0.102568	0.213636	0.246729	7511500
GSN	0.38219	0.371012	-0.270139	-0.483064	71652500
GSPT1	0.0185615	-0.246291	0.0399227	0.187807	10486750
GSR	0.616541	0.426373	-0.65998	-0.382933	2497000
GSTO1	0.300358	0.294821	-0.106644	-0.488534	35422500
GSTP1	0.0995547	-0.0967056	0.00657997	-0.00942917	11955000
GTF2I	-0.604558	-0.444282	0.545156	0.503684	9462500
H1FX	-0.168977	-0.365526	0.2369	0.297603	7639500
H2AFV	-0.282182	0.159176	0.110491	0.0125157	333500000
H2AFX	0.123857	0.0684852	-0.0546251	-0.137717	166015000
H2AFY	-0.0419156	0.0222707	-0.056169	0.0758139	41890000
H3F3B	0.248524	0.2715	-0.206617	-0.313407	5296835000
HACD3	-0.188431	-0.267069	0.212519	0.242981	34327500
HADH	0.531515	0.428926	-0.561494	-0.398947	5010500
HADHA	0.0384638	0.0573804	0.000553553	-0.0963977	36027500
HADHB	0.0864159	0.128301	-0.0506814	-0.164035	36945000
HARS	0.0578167	-0.249649	-0.00786363	0.199696	7936000
HCCS	-0.182858	-0.283967	0.16739	0.299435	2790500
HCFC1	-0.251203	-0.366368	0.0625915	0.55498	3658000
HDGF	0.929098	0.634522	-0.904698	-0.658921	8109500
HDGFRP2	-0.650853	-0.290878	0.262697	0.679034	6565500
HDLBP	-0.2296	-0.031169	0.148413	0.112356	14352000
HEXB	0.309695	0.21928	-0.390379	-0.138596	6004750
HINT1	0.461099	0.283262	-0.405876	-0.338484	130717500
HIST1H1B	0.642406	0.467968	-0.700132	-0.410242	395025000
HIST1H1D	0.862293	0.629975	-0.90133	-0.590939	20000000
HIST1H2AH	0.155847	-0.194038	-0.142374	0.180565	10726250
HIST2H2AB	0.499388	0.598431	-0.481553	-0.616265	22075000
HIST2H3PS2	-0.0859618	0.0655348	-0.0393332	0.0597602	824250000
HK1	0.0443923	-0.0201139	-0.191863	0.167585	11728750
HK2	-0.370033	-0.582733	0.414662	0.538104	4495500
HLA-A	0.0315643	0.245175	-0.082009	-0.194731	18452500
HLA-B	0.0114548	-0.0559889	-0.0564561	0.10099	17100000
HLA-C	-0.685717	-0.927769	0.592579	1.02091	9309500
HLA-DRB1	-0.124777	-0.015798	0.140096	0.000478823	15089250
HM13	0.552232	0.238015	-0.419097	-0.37115	14961000
HMGA1	0.364197	-0.0180854	-0.351204	0.00509251	128205000
HMGB3	-0.383946	-0.426485	0.453205	0.357226	NA
HMGCS1	0.279031	0.153122	-0.273408	-0.158745	21992500
HMGN1	1.14768	0.885896	-0.864208	-1.16936	11887500
HMGN2	1.46478	1.1177	-1.57822	-1.00427	24929500
HNRNPA0	0.217333	0.269916	-0.295866	-0.191383	43310000
HNRNPA1	0.0332955	-0.0506452	-0.135896	0.153246	44982500
HNRNPA2B1	0.327537	0.233448	-0.332069	-0.228916	134045000
HNRNPA3	-0.04193	0.0171709	-0.135175	0.159934	43977500
HNRNPAB	0.649103	0.0974545	-0.635088	-0.111469	20955500
HNRNPC	0.203937	0.0941717	-0.0905791	-0.207529	178900000
HNRNPD	0.235382	-0.0450577	-0.0942506	-0.0960737	103925000
HNRNPDL	0.749873	0.523104	-0.596263	-0.676714	54500000
HNRNPF	-0.329356	-0.262928	0.255655	0.336629	15335000
HNRNPH1	0.567046	0.493157	-0.538669	-0.521534	21905000
HNRNPH3	0.415355	0.452975	-0.427371	-0.440959	36478250
HNRNPK	-0.060338	-0.178896	0.0782223	0.161011	79275000
HNRNPM	0.0737617	-0.00830294	-0.0583004	-0.00715841	24351500
HNRNPU	-0.050794	-0.347582	0.157063	0.241313	128650000
HNRNPUL1	-0.299062	-0.0946725	0.0914202	0.302314	9869000
HNRNPUL2	-0.104163	-0.0552385	-0.0364031	0.195805	14415000
HP1BP3	-0.222114	-0.299776	0.23887	0.283021	25240000
HPCAL1	0.71566	0.640527	-0.795059	-0.561128	32660000
HPX	-0.51846	0.167588	0.300549	0.0503227	9735750
HSD17B10	0.664717	0.551821	-0.527418	-0.68912	11987000
HSD17B12	-0.237502	-0.290238	0.349991	0.17775	30123500
HSD17B4	0.132179	0.251738	-0.105122	-0.278795	13008000
HSDL2	0.375065	0.409566	-0.466163	-0.318467	9505500
HSP90AA1	0.170693	0.19041	-0.154425	-0.206677	58770000
HSP90AB1	0.206446	-0.00863658	-0.16919	-0.0286193	192475000
HSP90B1	0.330125	0.14388	-0.265829	-0.208176	165500000
HSPA13	-0.188447	0.0807499	0.216087	-0.108389	5910000
HSPA1A	-0.246576	0.102575	0.15426	-0.0102593	22967750
HSPA4	0.420076	0.156596	-0.293996	-0.282675	10529000
HSPA5	0.225263	0.137422	-0.345123	-0.0175612	201200000
HSPA8	0.155927	0.107083	-0.105895	-0.157115	175800000
HSPA9	0.247613	0.114657	-0.270683	-0.0915868	55367500
HSPB1	0.595257	0.331447	-0.425241	-0.501463	540000000
HSPD1	0.396444	0.439379	-0.292158	-0.543665	145187500
HSPG2	-0.115079	-0.16839	0.0489946	0.234475	59940000
HSPH1	0.128438	0.0226011	-0.0497733	-0.101266	10086850
HTRA1	-0.573922	-0.449452	0.520534	0.50284	78387500
HYOU1	-0.265596	-0.171244	0.138405	0.298435	22472500
IARS	-0.563514	-0.28012	0.505477	0.338157	19775000
IDH1	0.197661	-0.0852853	0.0302654	-0.142641	32367500
IDH2	-0.814867	-0.545346	0.726467	0.633746	20562000
IDH3A	0.330236	0.196841	-0.220109	-0.306968	9823500
IDH3B	0.0739536	0.30067	-0.438728	0.0641041	12112500
IFI16	0.0622914	0.0627015	0.0539906	-0.178984	14410500
IGF2BP2	-0.150634	-0.0848209	0.182182	0.0532727	6187500
IGF2BP3	-0.141784	-0.268626	0.199687	0.210724	10204500
IGF2R	-0.304253	-0.375788	0.246332	0.433709	3718500
IGFBP2	-0.48462	-0.337912	0.381724	0.440809	11045500
IGFBP3	-0.801576	-0.400891	0.589311	0.613156	20375000
IKBIP	0.140841	0.190277	-0.195391	-0.135727	12931000
IL1RAP	-0.000226358	-0.0411307	0.00159225	0.0397648	5847000
ILF2	-0.162596	0.0143547	-0.131867	0.280108	56522500
ILF3	-0.0813014	-0.107573	0.0632467	0.125628	35577500
IMMT	0.435265	0.338417	-0.365596	-0.408086	33545000
IMPDH2	-0.053073	-0.13918	0.180902	0.0113511	31030000
IQGAP1	0.245702	0.263922	-0.257863	-0.251761	40780000
IQGAP3	0.113864	0.215196	-0.118861	-0.210199	2592500
ISOC1	0.196818	0.19815	-0.157523	-0.237445	NA
ITGA1	-0.139812	-0.140851	0.172373	0.10829	13146250
ITGA3	-0.29735	-0.259921	0.196534	0.360736	60877500
ITGA4	-0.245197	-0.129153	0.276764	0.0975857	4094000
ITGAV	0.00268814	0.031083	0.0146075	-0.0483786	15555500
ITGB1	-0.423468	-0.32125	0.374065	0.370653	95002500
ITGB8	0.0174785	0.0727332	-0.0494459	-0.0407658	8827500
IVD	-0.153689	-0.233845	0.267446	0.120089	8494750
IVL	-0.335608	0.148299	0.0707396	0.11657	8502000
KARS	0.0181704	-0.0170745	-0.137336	0.136241	27215000
KCTD12	0.24323	0.201954	-0.377758	-0.0674257	12691750
KDELR1	-0.233529	-0.669897	0.736136	0.16729	14870000
KHDRBS1	0.113422	-0.0438185	0.0905031	-0.160106	47230000
KHSRP	-0.205706	-0.426369	0.29557	0.336504	18914000
KIF23	0.546127	0.507006	-0.392207	-0.660926	30132500
KIF4A	0.112498	0.239082	-0.183326	-0.168254	4520500
KIF5B	-0.0101335	-0.0871742	0.0642765	0.0330312	13437500
KLC1	-0.36367	-0.361495	0.416231	0.308935	8894500
KPNA2	-0.171732	0.0187787	0.0621499	0.0908036	9271250
LAMA5	-0.24753	-0.14538	0.236264	0.156646	31092500
LAMB1	-0.447571	-0.223681	0.425257	0.245995	74990000
LAMC1	-0.314896	-0.227813	0.31051	0.232199	54615000
LAP3	-0.515151	-0.440992	0.459704	0.496439	8814000
LARP1	-0.59354	-0.552092	0.499515	0.646118	9553000
LARS	-0.0597836	-0.0911665	0.0965972	0.0543529	15755000
LASP1	0.826396	0.947311	-0.965195	-0.808512	12274250
LBR	-0.174371	-0.455354	0.280793	0.348932	3838250
LDHA	0.511759	0.258565	-0.374482	-0.395843	180490000
LDHB	0.396716	0.186777	-0.325956	-0.257537	170135000
LEPRE1	0.312654	0.237983	-0.391731	-0.158907	22572250
LETM1	0.0306617	0.176398	-0.106362	-0.100697	7344750
LGALS1	0.107708	0.0425663	-0.0486552	-0.101619	78605000
LGALS3	-0.0626005	0.153279	0.12439	-0.215069	40770000
LGALS3BP	-0.755646	-0.428219	0.527938	0.655927	133880000
LGALS7	-0.584192	-0.117352	0.19742	0.504124	13913000
LIMA1	0.309148	0.100221	-0.179151	-0.230218	18585000
LIN7C	0.00463229	0.457882	-0.127179	-0.335335	36070000
LIPG	-0.624225	-0.414928	0.482626	0.556527	7685000
LLGL1	-0.435151	-0.153186	0.341785	0.246552	28079000
LMAN1	-0.0180216	0.0557189	-0.0740473	0.03635	44865000
LMAN2	0.156492	0.385398	-0.223228	-0.318661	15241500
LMNA	0.466865	0.42853	-0.532749	-0.362645	123835000
LMNB1	0.0446245	-0.233039	0.122765	0.0656497	31065000
LMNB2	0.160055	0.113365	-0.348753	0.0753335	11901500
LNP	-0.882223	-0.578086	0.645899	0.81441	3793000
LONP1	-0.12353	0.010301	0.175115	-0.0618864	9068500
LOX	-0.315374	-0.533279	0.383345	0.465309	13654500
LOXL1	0.146781	0.626409	-0.43661	-0.33658	4768500
LOXL2	-0.278434	-0.217014	0.373951	0.121497	242025000
LPL	0.00401856	0.667528	-0.37679	-0.294757	11474000
LRP8	-0.35379	-0.204824	0.3607	0.197914	223450000
LRPAP1	-0.211543	-0.0696042	0.0661622	0.214985	9275250
LRPPRC	0.0856603	0.113301	-0.117882	-0.0810795	20110000
LRRC17	-0.780236	-0.927863	0.909657	0.798441	198762500
LRRC47	0.421643	0.0931473	-0.650027	0.135237	3095000
LRRC59	0.0477764	0.180922	-0.356852	0.128154	90437500
LRRFIP1	0.658252	0.607717	-0.643178	-0.622791	5203000
LSM4	-0.0435281	-0.0605495	-0.126522	0.230599	7031500
LSM7	0.123718	0.101369	-0.0824231	-0.142664	36215000
LTA4H	0.347939	0.358019	-0.265461	-0.440497	6948000
LTF	-0.820364	-0.473957	0.311302	0.983019	8914000
LUC7L2	-0.417838	-0.719452	0.691791	0.445499	9110750
LUC7L3	-0.262317	-0.376714	0.291751	0.34728	12673500
LYPLA1	0.625522	0.570531	-0.561397	-0.634655	28400000
MACF1	0.279171	0.264242	-0.0954184	-0.447995	3778500
MAGED2	0.0268502	-0.168413	-0.00273564	0.144299	4439000
MAGOHB	-0.373639	-0.373963	0.308681	0.438921	16010750
MAGT1	0.278157	0.170836	-0.354311	-0.0946823	15253250
MAP1A	0.510209	0.241533	-0.48368	-0.268062	13537250
MAP1B	0.516285	0.386556	-0.450602	-0.45224	15887500
MAP2K2	-0.509902	-0.15481	0.415612	0.249101	6726250
MAP4	0.270326	0.0570819	-0.214985	-0.112423	19467500
MAP4K4	-0.0165078	-0.137463	0.16779	-0.0138191	19762500
MAPK14	0.353761	0.257659	-0.574301	-0.0371191	2636550
MAPRE2	0.205678	0.555721	-0.556957	-0.204442	13490000
MARCKS	0.129718	0.0127849	-0.0754003	-0.0671027	137225000
MARCKSL1	-0.573326	-0.517358	0.529901	0.560783	75520000
MARS	0.124558	0.126296	-0.106335	-0.144518	20477500
MATR3	0.125527	-0.150672	0.00259265	0.0225528	12965000
MCAM	-0.102715	-0.0348305	0.158408	-0.0208626	8170500
MCM2	-0.460302	-0.440846	0.427108	0.47404	7191750
MCM3	-0.224113	-0.344757	0.214215	0.354655	15822500
MCM4	-0.206876	-0.0883772	0.155063	0.14019	9728750
MCM5	-0.106916	0.113833	0.131806	-0.138724	15068250
MCM6	-0.282018	-0.161958	0.260811	0.183164	5180500
MCM7	-0.558729	-0.476493	0.424982	0.61024	13412000
MDH1	0.5192	0.31101	-0.479605	-0.350605	66965000
MDH2	0.336165	0.305699	-0.223162	-0.418701	262900000
ME2	-0.653607	-0.412577	0.498703	0.567481	12499150
MESDC2	0.216439	0.221701	-0.187411	-0.250729	42205000
MEST	-0.78806	-0.598924	0.618208	0.768776	28147500
MFGE8	-0.0391741	0.0882347	-0.0232045	-0.0258561	291575000
MGST3	0.55211	0.404718	-0.575665	-0.381163	48910000
MLEC	0.314256	0.276552	-0.256008	-0.334801	11752000
MMP14	-0.211301	-0.0552153	0.130831	0.135685	92130000
MMP2	-0.651729	-0.320559	0.430651	0.541636	43772500
MOGS	-0.284183	-0.0627665	0.0661768	0.280773	11494000
MPP6	-0.0726047	0.226165	-0.178826	0.0252656	9071000
MPZL1	-0.248478	0.0793961	0.181314	-0.0122314	26946000
MRC2	0.700534	0.665573	-0.731408	-0.634699	7759500
MRE11A	0.0174236	-0.269634	0.0333463	0.218864	4241500
MRPL1	-0.339162	0.0375393	-0.144291	0.445914	4849500
MRPL12	0.0266219	0.111406	-0.175986	0.0379583	21676000
MRPL3	0.357196	0.523618	-0.454363	-0.42645	5729000
MRPL30	0.166752	-0.146642	0.0402679	-0.0603772	148910000
MRPL4	-0.0266371	0.106255	0.0425803	-0.122198	6240250
MRPL43	-0.984057	-0.527679	0.176381	1.33535	6942500
MRPL48	0.103726	0.251614	-0.246451	-0.108889	4338750
MRPL53	0.767451	0.522043	-0.439397	-0.850096	6187500
MRPS33	0.568813	0.410058	-0.664553	-0.314319	2898000
MRPS5	0.368721	0.473073	-0.407356	-0.434438	4342750
MSH2	-0.478589	-0.183976	0.433138	0.229427	5995500
MSH6	-0.648132	-0.296761	0.473465	0.471428	6527250
MSN	0.453558	0.380303	-0.561948	-0.271913	135390000
MTCH2	-0.0914857	-0.254877	0.2874	0.0589619	44105000
MTDH	0.153824	-0.00310609	-0.0713327	-0.0793848	8851000
MTHFD1	-0.253274	-0.222996	0.109787	0.366484	12910000
MTHFD1L	-0.203579	-0.21544	0.126096	0.292923	3846250
MUC7	0.194308	0.268787	-0.300154	-0.162941	71795000
MUT	0.108684	0.698588	-0.421792	-0.38548	5267500
MVP	-0.56194	-0.442085	0.4888	0.515225	58040000
MYBBP1A	-0.0224599	-0.088846	0.324523	-0.213217	3832000
MYH10	-0.487382	-0.193219	0.292248	0.388353	9943500
MYH11	0.377997	0.575447	-0.601928	-0.351516	33010000
MYH9	0.124963	0.051326	-0.155509	-0.0207797	37125000
MYL6	0.379537	0.371658	-0.396095	-0.355101	180185000
MYO1B	0.0674622	-0.0779786	-0.127127	0.137643	21751500
MYO1C	-0.137332	-0.1565	0.174395	0.119438	20315000
MYO5A	0.329888	0.403548	-0.559729	-0.173707	4380500
MYO6	-0.255808	-0.111092	0.187047	0.179853	4369500
MYO9B	-0.197113	-0.218559	0.197261	0.218411	1942000
NAA15	-0.151896	-0.0693141	0.22911	-0.00790055	12604250
NAA50	0.0218739	-0.0646706	0.0343962	0.0084005	12410000
NACA	-0.227434	0.00932763	0.121322	0.0967845	35846750
NAMPT	0.362766	0.253276	-0.271922	-0.34412	16820000
NANS	0.812477	0.32674	-0.548227	-0.59099	6873000
NAP1L1	-0.0311188	0.0168982	0.111174	-0.0969537	93737500
NAP1L4	0.332643	0.235038	-0.40789	-0.15979	9373000
NAPA	-0.0228952	0.199958	-0.11223	-0.0648335	29965000
NAPG	-0.245907	-0.103857	0.204643	0.145121	6365750
NARS	-0.354696	-0.171335	0.261045	0.264987	23017500
NASP	0.0784057	0.0422304	-0.0724666	-0.0481696	17672500
Nbla03646	0.0539857	-0.000421065	0.142125	-0.19569	24337500
NCAM1	0.135585	-0.0546965	-0.0908461	0.00995785	7728500
NCAPG	-0.249295	-0.424459	0.280744	0.393009	4927000
NCDN	-0.0609165	-0.493064	0.222637	0.331344	2552000
NCEH1	0.359276	0.409895	-0.36629	-0.402881	27265000
NCKAP1	-0.105844	-0.0500126	0.150691	0.00516505	10093250
NCL	0.13279	0.0890835	-0.167344	-0.0545291	93827500
NCSTN	-0.380014	-0.0311482	-0.0210968	0.432259	7326500
NDRG1	0.234399	0.0684323	-0.0292482	-0.273583	20183500
NDUFA10	-0.114049	0.200971	0.112614	-0.199536	5264500
NDUFA5	0.823791	0.500174	-0.656642	-0.667323	5563750
NDUFB10	-0.424798	-0.434772	0.402784	0.456785	4155500
NDUFB11	-0.44279	-0.161091	0.0710149	0.532866	20053750
NDUFB3	-0.32108	-0.0498582	0.170386	0.200552	15975000
NDUFC2	-0.0717709	0.103006	0.0414698	-0.0727049	5224500
NDUFS2	0.0202789	0.0320124	0.00203431	-0.0543256	8718000
NDUFS3	-0.0747883	0.216629	-0.153361	0.0115199	4101000
NDUFV1	0.59194	0.212767	-0.482466	-0.322241	7484000
NENF	0.0681638	0.24842	-0.221354	-0.09523	3667500
NES	-0.352388	-0.254139	0.337229	0.269297	19031250
NFKB2	0.321275	0.19256	-0.303557	-0.210278	8940500
NHP2	-0.350576	-0.309042	0.357203	0.302414	2064750
NID1	-0.240419	-0.00681165	0.0950326	0.152198	18657000
NID2	-0.286818	0.00161304	0.106124	0.179081	107662500
NIFK	0.602133	0.460265	-0.550787	-0.511611	3904000
NLN	-0.149199	-0.256464	-0.141119	0.546781	3852500
NME1	0.392108	0.253651	-0.271375	-0.374384	153925000
NME2	0.3994	0.373082	-0.342476	-0.430005	87017500
NNT	0.036557	-0.0817441	-0.00199646	0.0471835	7122000
NOC2L	-0.0737867	-0.00101876	0.0650071	0.00979837	4544000
NOMO3	-0.00765981	0.0805507	-0.0794148	0.00652388	7086500
NOP2	-0.486874	-0.458302	0.485082	0.460094	3388000
NOP56	-0.185663	-0.0967084	0.0963833	0.185988	17220000
NOP58	-0.627279	-0.545723	0.557962	0.61504	11380500
NPM1	0.0889669	-0.180462	0.0805181	0.0109773	357232500
NPTN	0.16333	0.141387	-0.24373	-0.060987	83527000
NQO1	0.111252	0.0869258	-0.263883	0.065706	74545000
NRP1	-0.158081	-0.274272	0.31732	0.115033	28370000
NSDHL	0.285911	0.217269	-0.224217	-0.278963	22945000
NSF	-0.0865327	-0.0742111	0.089915	0.0708288	10297250
NSFL1C	-0.380487	-0.443478	0.349772	0.474192	7379000
NT5E	0.0623304	0.21698	-0.0936072	-0.185703	83362500
NTSR1	0.767864	-0.225742	-0.531543	-0.0105795	5813000
NUCKS1	0.209719	-0.00231661	0.0102758	-0.217679	14190250
NUDC	0.208967	-0.0174487	-0.153823	-0.0376953	22107000
NUDT5	-0.463814	-0.38431	0.337262	0.510862	11151500
NUFIP2	0.403982	0.225301	-0.396456	-0.232827	2982500
NUMA1	-0.1589	-0.279337	0.120933	0.317304	4598250
NUP133	-0.406548	-0.21546	0.199937	0.422071	2514850
NUP155	-0.464347	-0.136659	0.26198	0.339026	2467000
NUP214	-0.109992	-0.014862	0.00827923	0.116575	1979525
NUP37	-0.264939	-0.227529	0.175164	0.317304	5674000
NUP88	-0.30196	-0.337102	0.314617	0.324445	4762000
NUP93	0.165305	0.316909	-0.317644	-0.164569	10475500
OAT	-0.401216	-0.315566	0.139763	0.577019	7176000
OGDH	-0.0966343	-0.234912	0.0612141	0.270332	7555250
OGFR	0.452066	0.500676	0.284138	-1.23688	1329000
OGT	-0.339068	-0.166958	0.261985	0.244042	2180500
OLFML2B	0.0428464	0.0875499	-0.152793	0.0223967	18912500
OPA1	-0.0837119	0.0858945	-0.0847351	0.0825525	4759750
OTUB1	-0.236015	-0.0529093	0.207933	0.080991	13623000
P4HA1	-0.121813	-0.0773765	0.209756	-0.0105665	20140000
P4HB	0.313137	0.251735	-0.239642	-0.32523	190725000
PABPC1	-0.05265	-0.0975495	-0.0313958	0.181595	35590000
PABPC4	-0.0233379	0.106911	-0.057819	-0.0257537	15440000
PABPN1	-0.374981	-0.193531	0.159811	0.408701	3037000
PACSIN2	0.0310606	0.1401	0.144603	-0.315764	8818500
PAFAH1B1	-0.158552	-0.242951	0.2466	0.154903	14543000
PAFAH1B3	0.476718	0.463501	-0.460056	-0.480163	29578500
PAICS	-0.107912	-0.0254781	0.144337	-0.0109463	25139000
PAK2	0.137856	0.0876808	0.013298	-0.238834	18267500
PALM2	-0.472124	-0.329679	0.249859	0.551943	15560000
PARK7	0.144435	0.172005	-0.100654	-0.215786	103132500
PARP1	-0.530662	-0.579142	0.49384	0.615964	24575000
PARP4	-0.090583	-0.417113	0.282653	0.225043	8885000
PBK	0.400324	0.244	-0.252755	-0.391569	9079500
PCBP2	-0.334681	-0.277127	0.250414	0.361394	105705000
PCMT1	0.699439	0.354201	-0.425524	-0.628116	22415000
PCNA	0.15792	0.154252	0.110175	-0.422348	27710000
PCOLCE	0.30913	0.587171	-0.57207	-0.324231	367920000
PCYOX1	0.0838769	0.171358	-0.0609052	-0.194329	21542500
PDAP1	0.0731253	-0.0548953	-0.0837112	0.0654811	10138750
PDCD10	0.398023	0.432412	-0.324443	-0.505993	15563500
PDCD5	-0.978004	-1.34545	1.27039	1.05307	7648500
PDCD6IP	-0.0801893	-0.204476	0.153702	0.130964	23340000
PDHA1	0.200476	0.134889	-0.135645	-0.19972	11291500
PDHB	0.23619	0.373296	-0.365858	-0.243629	11034250
PDHX	0.134309	0.241995	-0.150141	-0.226163	2897750
PDIA3	0.158121	0.242801	-0.354322	-0.0466	106085000
PDIA4	0.0843347	0.131743	-0.0317055	-0.184372	59612500
PDIA6	-0.0687726	0.324819	0.0121414	-0.268187	74626750
PDLIM4	-0.299068	-0.170275	0.17399	0.295353	31200000
PDLIM5	0.372756	0.208343	-0.457294	-0.123805	7502500
PDS5A	-0.166534	-0.184488	0.305153	0.0458687	6042000
PDS5B	-0.510122	-0.105077	0.400859	0.214339	5895500
PEBP1	0.28135	-0.0391697	-0.193826	-0.048354	71680000
PELP1	0.391833	0.124703	-0.230321	-0.286216	4260500
PES1	0.0286793	0.0532505	-0.10422	0.0222905	6321500
PEX14	-0.360921	0.0225662	0.0598972	0.278458	4394000
PFDN1	0.165501	0.207028	-0.267542	-0.104987	24922500
PFDN6	0.029843	-0.288222	0.107722	0.150657	10871250
PFKM	0.139495	0.297946	-0.0721884	-0.365253	10629750
PFKP	-0.18764	0.00496405	-0.118038	0.300714	6984000
PFN1	0.863547	0.868234	-0.960095	-0.771686	248375000
PFN2	0.134108	0.273972	-0.178747	-0.229333	55252500
PGAM1	0.249494	0.168118	-0.210247	-0.207365	22648250
PGAM5	-0.0767934	0.285457	-0.15525	-0.0534136	13953500
PGD	0.0406996	-0.0535379	-0.0969612	0.109799	64735000
PGK1	0.406775	0.16696	-0.325064	-0.248671	52630000
PGLS	-0.197021	0.293061	-0.105227	0.00918752	12277750
PGM1	0.081063	0.147129	-0.225039	-0.00315321	10608000
PGRMC2	-0.051074	0.0695756	0.0989487	-0.11745	8093750
PHB2	0.498817	0.515462	-0.627839	-0.386439	49660000
PHGDH	-0.021192	0.019938	0.154194	-0.15294	48262500
PICALM	0.0425858	0.185719	-0.174969	-0.0533358	5991000
PIGS	-0.189525	-0.52234	0.2331	0.478766	5368500
PIN1	0.42676	0.355453	-0.481377	-0.300836	3074500
PKM	0.571498	0.460339	-0.619539	-0.412298	121405000
PLAT	-0.777464	-0.659437	0.7738	0.663101	12852750
PLAU	-0.122994	0.301883	0.0446797	-0.223568	9914000
PLD3	-0.157356	0.0359665	-0.0282223	0.149611	7821750
PLEC	0.212443	0.192144	-0.148809	-0.255778	13787000
PLIN3	-0.17703	-0.11342	-0.0610958	0.351545	18741500
PLOD1	-0.173955	-0.104363	0.196969	0.0813481	48355000
PLOD2	-0.142557	-0.174231	0.0801787	0.236609	13700000
PLOD3	0.323058	0.214863	-0.387262	-0.150659	37902750
PLP2	0.84115	0.514435	-0.697486	-0.658099	270950000
PLS3	-0.121427	-0.111026	0.0340618	0.198391	18163500
PLXNA1	-0.466247	-0.34466	0.162544	0.648363	1931500
PLXNB2	-0.206789	-0.197918	0.295189	0.109518	4626250
PNN	-0.24832	-0.185091	0.254217	0.179194	7436500
PNPT1	-0.0370195	-0.0564924	-0.022495	0.116007	7851500
POLR2B	-0.216147	-0.0245902	-0.0378655	0.278602	7059000
POLR2E	-0.280987	-0.283708	0.1868	0.377894	4928000
POLR2H	-0.0870798	-0.137023	-0.0233743	0.247477	2881500
POLR2J3	-0.0677337	0.312339	-0.127524	-0.117081	5985250
PON2	-0.259293	-0.341625	0.405444	0.195474	37410000
POR	-0.26592	0.689352	-0.235937	-0.187494	4686000
POSTN	-0.273754	0.0804517	0.133073	0.0602289	43987500
POTEE	-0.446473	-0.0184553	0.23403	0.230898	357975000
PPA1	0.80568	0.568578	-0.759308	-0.614951	23780000
PPA2	0.186344	0.188418	-0.183062	-0.1917	9771000
PPFIBP1	0.35154	0.226065	-0.472903	-0.104702	8015500
PPIA	0.630685	0.45518	-0.544127	-0.541737	251300000
PPIB	0.0658286	0.239873	-0.119943	-0.185759	115585000
PPIF	-0.237941	0.0483624	0.0609291	0.128649	13075000
PPM1G	0.367121	-0.0661228	0.0711094	-0.372107	4333500
PPP1CA	0.0752797	0.00829686	0.0218632	-0.10544	37842500
PPP1R12A	0.384412	0.350867	-0.271729	-0.463549	7354750
PPP2CA	0.0962011	-0.136543	0.064058	-0.0237158	15010000
PPP2R2A	-0.354249	-0.338166	0.426692	0.265723	9595000
PPP2R5D	0.238423	-0.0640319	-0.26158	0.0871886	2274000
PRAF2	0.237018	0.189719	-0.252377	-0.17436	21455000
PRDX1	-0.0539113	0.0973529	-0.0142689	-0.0291727	90342500
PRDX2	0.155906	0.190107	0.0214684	-0.367482	78690000
PRDX3	-0.0721794	-0.00992885	-0.0417951	0.123903	41155000
PRDX4	0.0782001	-0.101366	-0.0552132	0.0783792	66225000
PRDX5	0.506782	0.43716	-0.510745	-0.433196	49865000
PRDX6	0.357492	0.286566	-0.28059	-0.363469	15630000
PREX1	-0.249274	-0.0586196	0.329982	-0.0220882	6816500
PRKAR1A	0.299938	0.161189	-0.20385	-0.257277	23214750
PRKAR2A	0.0694398	0.219069	-0.208205	-0.0803036	7699500
PRKCSH	0.171996	-0.00698028	-0.229847	0.0648316	21615000
PRKDC	-0.0825659	-0.0764939	0.0895411	0.0695187	23920000
PRMT1	0.123027	-0.0861965	-0.0799538	0.0431234	39132500
PRMT5	-0.343742	-0.145342	0.562436	-0.0733517	9334250
PRPF31	0.064252	0.268719	-0.206673	-0.126298	4584000
PRPF4	-0.558383	-0.14611	0.448601	0.255892	4025000
PRPF6	-0.127692	0.126328	-0.156215	0.157579	14080500
PRPH	1.05052	0.871386	-1.06262	-0.859288	388727500
PRPS2	-0.236172	-0.295772	0.397938	0.134006	26680000
PRPSAP2	-0.366577	-0.0504542	0.282806	0.134225	21360000
PSAP	0.0561006	0.0383324	-0.0425734	-0.0518596	15698000
PSD3	0.35368	0.454645	-0.478786	-0.329539	3993000
PSIP1	0.0907674	0.0737429	-0.100208	-0.064302	10370000
PSMA1	0.647652	0.473373	-0.63089	-0.490135	13900000
PSMA3	0.365225	0.0806145	-0.332324	-0.113515	21710000
PSMA6	0.124084	0.0502978	-0.152527	-0.0218554	11413000
PSMA7	0.104854	0.0305349	-0.162342	0.0269536	44320250
PSMB4	0.309488	0.225964	-0.307983	-0.227469	17380000
PSMB5	-0.022176	-0.147888	0.0212973	0.148766	3587000
PSMC1	-0.104485	0.0197561	0.0797027	0.00502647	36760000
PSMC3	-0.207586	-0.231585	0.285823	0.153348	25392500
PSMC5	-0.0640615	0.0143143	-0.0338616	0.0836088	29140000
PSMD1	-0.160993	0.178044	0.366991	-0.384042	15853750
PSMD12	0.284837	0.359265	-0.283014	-0.361088	26192500
PSMD3	-0.117724	-0.106138	0.206443	0.017419	31665000
PSMD6	-0.072742	-0.134917	0.0952046	0.112454	37401000
PSMD8	-0.110297	0.126675	0.204567	-0.220945	16240000
PSMD9	0.122775	0.221732	-0.13526	-0.209247	9104500
PSME1	0.0491885	0.130311	-0.121221	-0.0582784	16210000
PSME2	0.0228351	0.0264149	0.150039	-0.199289	6535500
PTBP1	0.20373	0.353713	-0.497168	-0.0602745	20717250
PTGES3	0.311993	0.0434752	-0.250366	-0.105101	63570000
PTGFRN	0.0227041	0.0861054	-0.00873549	-0.100074	4790000
PTMA	0.853648	0.503769	-0.728217	-0.6292	23960500
PTP4A2	-0.0158895	-0.0370995	0.103883	-0.0508941	16100000
PTPN11	-0.240759	-0.460149	0.47654	0.224368	6904250
PTPN12	-0.170615	-0.244259	0.163732	0.251142	5920950
PTRH2	-0.14341	0.0590324	-0.0289526	0.11333	6979750
PTRHD1	-0.185172	-0.166137	0.306337	0.0449715	5294000
PUF60	-0.0341574	-0.180419	-0.0200713	0.234648	6567750
PXDN	0.0225693	0.00896785	0.052006	-0.0835431	79897500
PYGB	0.291365	0.274322	-0.149839	-0.415848	33200000
RAB11A	0.108453	0.131424	-0.10865	-0.131228	150295000
RAB18	0.14637	-0.0597463	0.051746	-0.13837	8666000
RAB27B	-0.344018	-0.147696	0.406293	0.0854213	7517500
RAB2A	-0.0999982	0.0364176	0.0291596	0.034421	20295000
RAB34	-0.45361	-0.573223	0.472421	0.554411	4861250
RAB5A	0.0686298	0.255666	-0.108794	-0.215502	11957500
RAB5C	0.0968802	0.00188752	-0.0112101	-0.0875576	49627500
RAB6A	0.0158919	-0.15299	0.047351	0.089747	547300000
RAB8B	-0.30406	-0.619524	0.349493	0.574091	14390000
RAB9A	-0.06337	-0.288496	0.166327	0.185539	1859500
RACGAP1	0.516205	0.356885	-0.487209	-0.385881	32887000
RAD23B	0.159662	0.184073	-0.284374	-0.0593614	34752500
RALA	0.15706	0.10666	-0.143127	-0.120592	32787500
RALB	0.373859	0.171515	-0.0237325	-0.521642	22221000
RALY	-0.176115	-0.162202	0.213402	0.124915	55160000
RANBP1	-0.172309	-0.366143	0.173048	0.365404	73517500
RANGAP1	-0.298148	-0.191134	0.415555	0.0737268	11590250
RAP1B	-0.264624	-0.108764	0.174707	0.198681	72030000
RAP1GDS1	0.205113	0.185164	-0.191048	-0.199229	11160000
RARS	-0.062684	-0.0151987	0.150792	-0.0729093	10700250
RBBP4	-0.10107	0.0171086	0.0027973	0.0811637	27075000
RBM12	0.120917	0.254883	-0.147381	-0.228419	4200500
RBM14	0.00948346	0.0425835	0.0251693	-0.0772363	7678000
RBM39	-0.406223	-0.544958	0.323382	0.627798	4671500
RBM8A	0.390974	0.224597	-0.41748	-0.198091	24697500
RBMX	0.0746598	-0.101948	-0.00700701	0.034295	41975000
RCC1	0.111398	0.0435146	-0.108112	-0.0467999	8005500
RCN1	0.164634	0.0472665	-0.143848	-0.0680526	74380000
RCN2	-0.394397	-0.594733	0.342809	0.646321	17057500
RDX	0.0101424	-0.0859186	-0.0874986	0.163275	15586000
RECQL	0.265339	0.29155	-0.318073	-0.238815	12649750
REEP5	0.805434	0.617937	-0.870094	-0.553277	18556750
RFC2	-0.280471	-0.231317	0.220868	0.290919	2494000
RFC3	-0.210357	-0.266567	0.21535	0.261575	4850750
RFC4	0.315097	-0.0544022	0.0204121	-0.281107	5374250
RFTN1	-0.240743	-0.12085	0.235672	0.125922	7695500
RHOG	-0.0384645	0.432073	-0.100657	-0.292952	13661500
RMDN3	0.441623	0.487382	-0.829522	-0.099482	2568500
RNH1	-0.122337	-0.197049	0.179442	0.139944	28200000
RNPS1	-0.153607	-0.243913	0.248861	0.148658	3486500
RPA1	0.146422	0.0843002	-0.192017	-0.0387054	7000000
RPA3	-0.907003	-0.486411	0.541945	0.85147	20050000
RPL10	0.429366	0.203409	-0.202395	-0.43038	43292500
RPL11	-0.162243	-0.0408282	0.169382	0.0336885	276250000
RPL13	0.205542	0.215997	-0.21094	-0.210599	169300000
RPL14	0.335391	0.41273	-0.327195	-0.420925	19742500
RPL15	-0.0302173	-0.233359	0.0824722	0.181104	180145000
RPL17	-0.253383	-0.0785217	0.200064	0.131841	228650000
RPL18	-0.388943	-0.213734	0.332207	0.270469	117652500
RPL18A	0.285341	0.101099	-0.0967185	-0.289722	58055000
RPL22	-0.340019	-0.0114225	0.160529	0.190912	245600000
RPL24	0.110256	0.0846464	-0.24454	0.049637	70377500
RPL28	0.211025	0.0881364	-0.0395308	-0.259631	186645500
RPL3	0.0363896	-0.205861	0.24143	-0.0719584	117890000
RPL32	0.168544	0.426946	-0.376021	-0.219469	29380000
RPL35	-0.407755	-0.477119	0.324037	0.560837	175562500
RPL35A	0.0795285	0.0182608	0.00592951	-0.103719	248675000
RPL37A	0.143851	0.219886	-0.178334	-0.185403	54491500
RPL4	-0.0017972	0.0753946	0.0310004	-0.104598	98527500
RPL5	0.094279	0.143982	-0.217851	-0.0204109	97985000
RPL6	-0.161201	-0.0538791	0.070683	0.144397	153175000
RPL7	-0.285253	-0.133854	0.351688	0.0674191	127252500
RPL7A	-0.0511581	-0.171256	0.112698	0.109716	207525000
RPL8	-0.0500412	-0.218855	0.281473	-0.0125766	221350000
RPL9	-0.251507	-0.127778	0.197311	0.181973	49902500
RPLP0	0.51237	0.172522	-0.300038	-0.384854	111815000
RPLP2	0.313645	0.481895	-0.287133	-0.508407	206950000
RPN1	0.416655	0.305132	-0.375914	-0.345873	37925000
RPN2	-0.23796	-0.143174	0.23516	0.145974	39510000
RPS11	-0.0279544	-0.26968	0.14523	0.152405	283300000
RPS14	0.0195643	0.0535861	4.00593e-06	-0.0731544	187137500
RPS15	-0.289833	-0.262061	0.264593	0.287301	73805000
RPS2	-0.165738	0.0269495	0.142969	-0.00417993	224507500
RPS21	0.149946	-0.00118744	-0.0273997	-0.121359	107500000
RPS24	-0.0619245	0.0447953	-0.2825	0.299629	19762500
RPS27	0.164307	0.158502	-0.143476	-0.179332	174217500
RPS3A	0.258607	0.232136	-0.280974	-0.209769	219297500
RPS5	0.207611	-0.130939	-0.194068	0.117397	160725000
RPS6	-0.201174	-0.306389	0.195975	0.311588	63822500
RPS8	-0.311	-0.297065	0.325292	0.282773	130767500
RPSA	0.480476	0.193037	-0.321807	-0.351706	101202500
RRAS	-0.167836	-0.292653	0.27702	0.183468	18701500
RRBP1	0.582003	0.472411	-0.516719	-0.537696	13960000
RRP1B	-0.303908	-0.0903761	0.164448	0.229836	2665500
RRS1	0.0846487	-0.106121	-0.124487	0.145959	1484500
RSL1D1	0.413091	0.434067	-0.442417	-0.40474	8687750
RSU1	0.257347	-0.0505974	-0.254264	0.0475144	5990500
RTN1	0.265426	0.240581	-0.453577	-0.0524307	5943250
RTN4	0.153515	0.229424	-0.269499	-0.11344	113255000
RUVBL2	-0.28083	-0.0901667	0.291207	0.0797902	33612500
S100A11	0.731337	0.794749	-0.869252	-0.656833	340900000
S100A16	0.471074	0.340588	-0.118312	-0.69335	34970000
S100A6	0.181186	-0.0438494	-0.150483	0.0131464	1208325000
S100A8	-0.317464	0.173552	0.191145	-0.047234	117765000
S100A9	0.593069	0.857807	-0.807385	-0.643491	306475000
SACM1L	0.273528	0.0359254	-0.153195	-0.156258	5305000
SACS	-0.972452	-0.452449	0.758666	0.666235	16199500
SAE1	-0.128058	0.0316719	-0.156575	0.252961	4990750
SAFB	0.186263	0.276078	-0.162799	-0.299541	22345000
SAP18	0.597425	0.289996	-0.507527	-0.379894	7024750
SAR1A	-0.372441	-0.457392	0.369602	0.460231	11154250
SARS	-0.15765	-0.0058197	-0.0212329	0.184702	23125000
SBDS	-0.136234	0.216239	0.0491737	-0.129178	32595000
SCAMP2	0.265752	0.269257	-0.182589	-0.35242	19582750
SCAMP3	-0.18914	-0.0880855	0.234118	0.0431081	13768000
SCARB1	0.194916	0.0239389	-0.0839333	-0.134922	16815000
SCARB2	0.367477	0.293029	-0.408963	-0.251543	20922500
SCG2	0.0955108	0.373803	-0.260105	-0.209208	11216250
SCP2	0.518561	0.439581	-0.547636	-0.410506	50232250
SCRN1	-0.175158	-0.0583271	0.187398	0.0460878	24146750
SDCBP	-0.573692	-0.426157	0.516701	0.483148	34325000
SDF4	0.148546	0.137989	-0.141491	-0.145044	11030000
SDHA	-0.072227	0.247005	-0.0422149	-0.132563	16796500
SEC22B	-0.780389	-0.158347	0.388637	0.550098	36720000
SEC24A	-0.13374	-0.0923513	0.147475	0.0786167	3523000
SEC31A	-0.218569	0.0385665	0.00864909	0.171354	13262000
SEC61A1	0.124634	0.0991794	-0.371352	0.147538	38710000
SEC61B	0.464626	0.376735	-0.427028	-0.414333	54103000
SELENBP1	0.181202	0.138415	-0.0159664	-0.303651	4922250
2021-09-02	0.232821	0.265581	-0.345329	-0.153072	52727500
2021-09-07	0.500963	0.233528	-0.40733	-0.327161	24730000
2021-09-09	0.16274	0.104407	-0.139044	-0.128103	23515000
SERPINB3	-0.0855711	0.125168	-0.0968509	0.0572544	26446500
SERPINE1	-0.407749	-0.461155	0.546388	0.322517	15036250
SERPINH1	0.13123	0.204015	-0.0589284	-0.276317	63352500
SET	0.619593	0.255943	-0.404019	-0.471517	27030000
SF3A2	0.446974	0.388305	-0.511241	-0.324038	11515000
SF3A3	0.0770563	0.293244	-0.168684	-0.201616	45740000
SF3B2	-0.227612	0.0913642	0.0984669	0.0377813	11499000
SFXN3	-0.325329	-0.218005	0.299005	0.244328	13830000
SGTA	0.0854183	0.0958942	-0.128606	-0.0527064	11168500
SH3BGRL3	-0.126829	0.216706	-0.0329943	-0.0568824	71840500
SHMT2	-0.00298668	-0.14875	0.0104911	0.141245	42775000
SLC16A1	0.380509	0.233982	-0.513208	-0.101283	118215000
SLC16A3	0.07026	0.0591889	-0.131939	0.00248985	19364500
SLC1A5	-0.510227	-0.223347	0.276529	0.457045	25530000
SLC25A1	0.321811	0.359659	-0.388435	-0.293035	17065000
SLC25A11	-0.296022	0.00233	0.173816	0.119876	12838500
SLC25A13	-0.298005	-0.307383	0.315344	0.290044	9320000
SLC25A3	0.0211056	0.140601	-0.154099	-0.00760796	140882500
SLC2A1	-0.0334214	0.0883649	-6.7843e-05	-0.0548756	29937500
SLC39A11	0.670016	0.438269	-0.552307	-0.555977	92850000
SLC39A7	1.1325	0.963552	-1.1447	-0.951357	27165000
SLC3A2	-0.0364808	0.0544466	-0.108779	0.0908128	43595000
SLC4A7	0.0993358	-0.0613575	-0.0593458	0.0213676	3878000
SLC9A3R1	-0.215284	-0.13403	0.0432225	0.306091	7232000
SLIRP	0.337354	0.213965	0.0704954	-0.621814	19004500
SLIT1	-0.3557	-0.309526	0.409749	0.255477	67655000
SLIT2	-0.848139	-0.776356	0.917782	0.706712	12722500
SLTM	0.480248	0.52359	-0.421037	-0.5828	2649000
SMAD3	-0.188462	-0.308046	0.292172	0.204336	11892500
SMC1A	-0.0461122	0.326911	-0.169755	-0.111045	2393750
SMC2	-0.0791207	-0.116708	0.134004	0.0618249	11568000
SMC4	-0.154517	-0.159761	0.258058	0.0562202	10089000
SMS	-0.295517	-0.384264	0.303776	0.376005	26715000
SND1	0.115619	-0.0634434	-0.0633515	0.0111759	27650000
SNRNP70	0.248307	0.389262	-0.334717	-0.302853	18902500
SNRPC	-0.0625096	-0.210186	-0.0586335	0.331329	12850000
SNRPD1	-0.0771563	-0.245188	0.201276	0.121068	152865000
SNRPD3	0.921196	1.12835	-0.628452	-1.42109	9567000
SNRPN	0.040244	-0.122247	0.0296623	0.0523407	7082100
SNX1	0.0900486	0.114882	-0.175349	-0.0295817	5333250
SNX12	-0.206933	-0.232754	0.187602	0.252085	9614000
SNX2	0.222276	0.214821	-0.26454	-0.172557	936000
SNX5	-0.0653006	0.012268	0.0145602	0.0384724	7107750
SOD1	0.352695	0.201367	-0.29769	-0.256371	173800000
SOD3	-0.378618	-0.616733	0.59685	0.398502	50970750
SPARC	-0.51056	-0.0117003	0.187092	0.335168	66752500
SPCS2	-0.646144	-0.740189	0.642613	0.74372	18065000
SPRR3	0.0432032	0.117483	-0.0999694	-0.0607167	70445000
SPTAN1	0.170236	0.124136	-0.219287	-0.0750845	15344000
SPTBN1	-0.147364	-0.122781	0.0357376	0.234408	11459000
SPTLC1	-0.409708	0.143911	0.228401	0.0373959	6841000
SRI	-0.283287	-0.134997	0.225665	0.192619	248615000
SRP54	-0.549692	-0.347413	0.334855	0.56225	9817500
SRP68	-0.362493	-0.273589	0.403121	0.232962	9105750
SRP72	-0.236351	-0.315611	0.226154	0.325808	5363250
SRPRB	0.156898	0.357662	-0.380772	-0.133788	11420000
SRPX	0.221299	0.0399443	-0.0325284	-0.228715	443250000
SRRM2	-0.165353	0.202074	0.0381789	-0.0749003	9542000
SRRT	0.0717468	-0.164302	-0.00456329	0.0971187	8498750
SRSF10	-0.312396	-0.0920818	0.157227	0.247251	NA
SRSF2	-0.40609	-0.172835	0.112457	0.466467	60896250
SRSF3	-0.520959	-0.397871	0.352724	0.566106	55330000
SRSF5	-0.847053	-0.279582	0.427283	0.699352	6034950
SRSF6	-0.320111	-0.314025	0.203663	0.430473	13538250
SRSF7	-0.765249	-0.281786	0.354655	0.692379	68160000
SSB	-0.142638	-0.316864	0.181869	0.277633	11356000
SSBP1	0.377892	0.145555	-0.359736	-0.16371	101220000
SSR1	0.265549	-0.0169481	-0.118386	-0.130215	67575000
SSR4	-0.329595	-0.112412	0.198176	0.243832	16099250
STAT1	-0.172301	-0.0289814	0.0151278	0.186154	10320000
STAU1	-0.29018	0.10515	-0.0865564	0.271587	4919000
STC1	0.121933	0.383654	-0.181098	-0.324488	78980000
STIP1	0.346115	0.181789	-0.380549	-0.147355	53030000
STOML2	-0.00433424	-0.0612422	0.0462098	0.0193667	21147500
STT3A	0.295472	0.207731	-0.328365	-0.174838	18792500
STUB1	-0.0668959	-0.0312348	0.0386636	0.0594671	9582000
STX4	0.212947	0.217781	-0.234873	-0.195855	11054750
SUCLG2	0.358939	0.401143	-0.374455	-0.385627	8452500
SUGT1	-0.156843	-0.168345	0.0829131	0.242275	7966500
SUMO1	0.273529	-0.0758338	-0.475534	0.277839	7533000
SUMO2	0.000503575	0.100244	0.00336977	-0.104117	76095000
SURF4	0.277067	0.178541	-0.134326	-0.321283	12543500
SYNCRIP	0.106204	0.0679204	-0.164029	-0.0100953	46107500
TAGLN2	0.0982379	0.0751237	-0.20777	0.0344084	83270000
TALDO1	0.0679222	-0.012984	0.08579	-0.140728	26757500
TAOK1	1.13137	0.754527	-1.04058	-0.845315	2279500
TARS	-0.0670359	-0.176564	-0.0533975	0.296997	16590000
TBC1D10B	0.0423124	0.0787634	-0.0414352	-0.0796406	5233500
TBCA	0.384194	0.309501	-0.289298	-0.404397	37670000
TBCB	-0.125217	-0.30784	0.19352	0.239537	27455000
TBL1XR1	0.347337	0.012871	-0.0390698	-0.321139	2916500
TBL2	-0.195353	0.101786	0.324964	-0.231397	9838750
TBRG4	-0.715883	-0.598668	0.569346	0.745205	7123500
TCAF1	-0.519974	-0.24258	0.305044	0.457509	7043000
TCEA1	-0.144437	-0.212172	0.269384	0.0872257	5876000
TCEB2	0.00261227	0.0330366	0.0893526	-0.125001	40975000
TCOF1	0.385637	0.623456	-0.602706	-0.406387	1567000
TCP1	-0.336196	-0.38081	0.367723	0.349284	64235000
TECR	0.201722	0.268415	-0.0767467	-0.39339	65090000
TF	-0.917115	-0.429062	0.734884	0.611293	122010000
TFRC	-0.425419	-0.193116	0.352063	0.266472	6835000
TGFBI	-0.291806	-0.274013	0.484125	0.0816936	49122500
TGM2	-0.525192	-0.605143	0.704606	0.425729	13521000
TGOLN2	-0.849579	-0.741257	1.63715	-0.0463156	10648000
THBS1	-0.225318	-0.00437402	0.269636	-0.0399432	498325000
THBS2	-0.749725	-0.260963	0.479822	0.530866	46037500
THRAP3	-0.0790427	-0.0686123	-0.173219	0.320874	10654000
THY1	-0.225603	-0.122634	0.137838	0.2104	17692000
TIMM44	-0.112628	-0.0953979	0.0883934	0.119632	6578000
TIMM50	0.480099	0.661903	-0.533251	-0.608751	4565250
TJP1	0.223108	0.322932	-0.259959	-0.28608	7184250
TKT	0.409285	0.147488	-0.319375	-0.237397	58745000
TLN1	-0.147209	-0.279211	0.238421	0.188	11429500
TM9SF3	-0.323864	0.130314	0.0281933	0.165357	3901500
TMED10	0.246268	0.582952	-0.475825	-0.353395	67982500
TMED4	0.294471	0.453517	-0.197533	-0.550455	51905000
TMED7	-0.423157	-0.448233	0.564758	0.306632	20402000
TMEM109	-0.157039	-0.176452	0.179993	0.153498	13598750
TMEM126A	-0.0812928	-0.183773	0.0708331	0.194233	5826500
TMEM43	0.371116	0.156647	-0.289791	-0.237972	15022500
TMOD2	0.468778	0.336875	-0.52828	-0.277372	12875000
TMPO	-0.0561116	-0.186922	0.102035	0.140999	19567500
TMX1	-0.251972	-0.169034	0.285267	0.135739	40782500
TMX3	0.351492	0.246986	-0.412762	-0.185717	10548000
TNC	-0.535583	-0.388828	0.481142	0.443269	106470000
TNFAIP6	-0.743893	-0.44564	0.396148	0.793385	28360000
TNPO1	-0.029668	-0.323163	0.0913768	0.261455	10142500
TOMM40	0.0989532	0.0148457	-0.150436	0.0366368	21937500
TOMM70A	0.189377	0.135077	-0.12509	-0.199365	13809000
TOP1	-0.292759	-0.284123	0.231623	0.345259	6110750
TOP2A	-0.272968	-0.188242	0.184769	0.276441	10814500
TOP2B	0.454265	0.200348	-0.321824	-0.332789	3094500
TOR1A	-0.419172	-0.142898	0.397364	0.164706	9895950
TOR1AIP1	-0.435338	-0.519058	0.452731	0.501665	9133750
TP53BP1	-0.131274	-0.0444751	-0.0399711	0.21572	3891250
TPBG	-0.118313	-0.103737	0.0597368	0.162313	17588250
TPI1	0.72193	0.647062	-0.720379	-0.648613	62125000
TPM3	0.127474	0.357154	-0.262686	-0.221942	100920000
TPM4	0.431224	0.237865	-0.448712	-0.220377	49810000
TPMT	-0.0370492	0.299167	0.0173779	-0.279495	3508000
TPR	0.0969694	-0.00798898	-0.0567201	-0.0322604	2471750
TPT1	-0.108605	0.171305	-0.0267453	-0.0359538	21548500
TRA2A	0.0439564	0.194047	-0.0767554	-0.161248	7912750
TRA2B	-0.0959378	-0.240069	0.195834	0.140174	13094250
TRAP1	-0.386251	0.142507	0.0134759	0.230268	9937000
TRAPPC3	0.0938103	0.110427	-0.19171	-0.0125267	9838500
TRIM25	0.429035	0.189815	-0.309925	-0.308926	8056250
TRIM28	-0.395219	0.108845	0.121457	0.164917	15695000
TRMT10C	-0.131713	-0.0923568	0.0613463	0.162723	6381250
TRMT112	-0.690312	-0.147104	0.426677	0.41074	13650000
TROVE2	-0.217599	0.211646	0.102598	-0.0966448	33205000
TSFM	0.215448	0.194181	-0.117756	-0.291873	6759250
TSG101	-0.135308	-0.0885616	0.0862369	0.137632	10188000
TSN	-0.0960111	-0.191755	0.159268	0.128498	14206000
TTYH3	-0.114739	-1.29191	0.977928	0.428717	7600500
TUBA4A	-0.494467	-0.35674	0.438419	0.412788	28267500
TUFM	-0.0361948	-0.00570773	0.153787	-0.111884	26780000
TXN	0.229829	0.130383	-0.361983	0.00177207	390450000
TXNDC12	-0.30567	-0.199434	0.216103	0.289001	28132500
TXNDC5	0.375798	0.391661	-0.461983	-0.305476	38475000
TXNL1	-0.247266	-0.185566	0.105375	0.327457	23445000
TXNRD1	0.70355	0.45057	-0.687721	-0.466399	20729500
U2AF2	0.138335	0.0376859	0.0304408	-0.206462	24161750
U2SURP	-0.403411	-0.347759	0.286622	0.464548	6281500
UBA1	-0.113064	-0.150315	0.192934	0.0704447	55400000
UBA5	0.566005	0.612949	-0.423932	-0.755022	7145000
UBA6	-0.458369	-0.0330513	0.270103	0.221318	5533750
UBAP2L	1.17447	0.457364	-0.341074	-1.29076	6412000
UBC	0.254513	0.211045	-0.235887	-0.229672	384700000
UBE2C	-0.270324	-0.230455	0.283114	0.217664	2828500
UBE2L3	0.394293	0.259898	-0.350695	-0.303496	43510000
UBE2V1	0.351095	0.249425	-0.358552	-0.241969	77667500
UBTF	-0.361283	0.0868757	0.0430753	0.231332	6284000
UCHL1	0.218366	0.323157	-0.258507	-0.283016	242547500
UCHL5	0.185425	0.517375	-0.244677	-0.458124	4501500
UGDH	-0.292707	-0.431758	0.302086	0.422379	5466000
UGGT1	-0.336343	-0.190173	0.0467239	0.479793	6974750
UGP2	0.0625375	-0.117665	-0.00896829	0.0640962	25857500
UPF1	-0.391106	-0.404369	0.508233	0.287242	6466750
UQCRB	0.417086	0.164878	-0.477246	-0.104718	19520250
UQCRC1	-0.0346876	-0.295118	0.0569846	0.272821	28035000
UQCRC2	-0.106058	-0.311375	0.327583	0.0898505	23950000
UQCRFS1	-0.0828803	0.385925	-0.0117091	-0.291336	12767250
UQCRQ	0.149349	0.216268	-0.0782813	-0.287336	17666000
USO1	-0.574796	-0.481301	0.194858	0.861239	7109250
USP10	0.414612	0.29808	-0.530075	-0.182617	5002500
USP14	0.183796	-0.0657145	-0.114208	-0.00387423	29655000
USP39	0.208433	0.060601	-0.183556	-0.0854782	2183000
VAMP3	0.212187	0.0231426	0.0978598	-0.333189	42228750
VAPA	0.100598	0.178427	-0.182718	-0.0963067	67110000
VAPB	0.320277	0.177663	-0.156487	-0.341453	14372500
VARS	-0.0233773	-0.0288444	-0.0576751	0.109897	14227500
VASP	0.745855	0.699372	-0.556131	-0.889096	7158000
VAT1	-0.476717	-0.34573	0.189647	0.632801	20154000
VBP1	0.25236	0.175389	-0.305777	-0.121973	12090000
VCAN	-0.242236	0.231201	0.0784653	-0.0674304	57087500
VCL	0.263715	0.146504	-0.200626	-0.209593	20267500
VDAC1	0.589946	0.415947	-0.553267	-0.452625	63507500
VDAC2	0.302998	0.174524	-0.223329	-0.254193	45362500
VGF	-0.622438	-0.763756	0.618	0.768194	44672500
VIM	0.510526	0.364646	-0.410283	-0.464889	360800000
VPS26A	-0.821274	-0.42286	0.571429	0.672705	12720500
VPS4B	0.268916	0.113611	-0.0553683	-0.327159	13303750
WARS	-0.152553	-0.209335	-0.0209152	0.382802	12973000
WDR1	0.19981	0.213983	-0.203507	-0.210287	56395000
WDR18	-0.208219	-0.285962	0.15363	0.340551	6866500
WDR36	-0.454265	-0.106823	0.327222	0.233867	1471000
WLS	0.43721	0.180928	-0.269089	-0.349049	9566000
XPNPEP1	0.151824	-0.0461295	-0.240349	0.134654	2335250
XRCC5	-0.0848388	-0.128677	0.0382239	0.175292	54647500
XRCC6	-0.0994023	-0.273147	0.191702	0.180847	35680000
XRN2	-0.449092	-0.392536	0.505993	0.335634	4717000
YARS	-0.00571786	-0.0315107	0.0453795	-0.00815088	18755000
YBX3	0.90778	0.864804	-0.595682	-1.1769	3551500
YES1	-0.176593	-0.161986	0.165319	0.173259	24910000
YIPF4	0.383821	0.203949	-0.336227	-0.251542	9584000
YIPF6	-0.322212	-0.184005	0.24503	0.261187	3321100
YKT6	-0.0356242	-0.0365785	2.13688e-05	0.0721813	47900000
YWHAB	0.031954	0.14718	-0.00759248	-0.171542	118212500
ZMPSTE24	0.109195	0.114523	-0.0347547	-0.188963	11766000
ZYX	-0.21718	-0.378158	0.189678	0.40566	22407500
