# Supplementary material for: Proteomic analysis reveals microvesicles containing NAMPT as mediators of radioresistance in glioma
Source: Life Sci Alliance. 2023 Apr 10;6(6):e202201680. doi: 10.26508/lsa.202201680 (PMC10087103; doi:10.26508/lsa.202201680)
Supplement: Supplementary file 7 [file LSA-2022-01680_SdataF3.zip]

Archive with 24 entries (21 files):
- SourceDataForFigure3/
- __MACOSX/._SourceDataForFigure3
- SourceDataForFigure3/figure_3F_WB/
- __MACOSX/SourceDataForFigure3/._figure_3F_WB
- SourceDataForFigure3/Figure_3E.txt
- __MACOSX/SourceDataForFigure3/._Figure_3E.txt
- SourceDataForFigure3/Figure_3G.txt
- __MACOSX/SourceDataForFigure3/._Figure_3G.txt
- SourceDataForFigure3/Figure_3H.txt
- __MACOSX/SourceDataForFigure3/._Figure_3H.txt
- SourceDataForFigure3/figure_3D_WB/
- __MACOSX/SourceDataForFigure3/._figure_3D_WB
- SourceDataForFigure3/figure_3F_WB/HSP90_short_exposure.jpg
- __MACOSX/SourceDataForFigure3/figure_3F_WB/._HSP90_short_exposure.jpg
- SourceDataForFigure3/figure_3F_WB/IKB-alpha.jpg
- __MACOSX/SourceDataForFigure3/figure_3F_WB/._IKB-alpha.jpg
- SourceDataForFigure3/figure_3F_WB/NAMPT.jpg
- __MACOSX/SourceDataForFigure3/figure_3F_WB/._NAMPT.jpg
- SourceDataForFigure3/figure_3F_WB/HSP90_long_exposure.jpg
- __MACOSX/SourceDataForFigure3/figure_3F_WB/._HSP90_long_exposure.jpg
- SourceDataForFigure3/figure_3D_WB/HSP90-NAMPT 1 min.tif
- __MACOSX/SourceDataForFigure3/figure_3D_WB/._HSP90-NAMPT 1 min.tif
- SourceDataForFigure3/figure_3D_WB/FLOT-2.tif
- __MACOSX/SourceDataForFigure3/figure_3D_WB/._FLOT-2.tif
