# Supplementary material for: Proteomic analysis reveals microvesicles containing NAMPT as mediators of radioresistance in glioma
Source: Life Sci Alliance. 2023 Apr 10;6(6):e202201680. doi: 10.26508/lsa.202201680 (PMC10087103; doi:10.26508/lsa.202201680)
Supplement: Supplementary file 7 [file LSA-2022-01680_SdataF3.zip › SourceDataForFigure3/Figure_3E.txt]

MV_donor_cells	Treatment	relative_proliferation	
GSC_267	untreated	102.2398284	
GSC_267	untreated	100.9531185	
GSC_267	untreated	96.80705308	
GSC_267	+B	55.75743135	
GSC_267	+B	51.27181748	
GSC_267	+B	59.8141419	
GSC_267	+ B + GSC-267 MVs	94.66253649	
GSC_267	+ B + GSC-267 MVs	115.5715732	
GSC_267	+ B + GSC-267 MVs	73.82498362	
GSC_267	+ B + NMN	79.22201704	
GSC_267	+ B + NMN	77.14898433	
GSC_267	+ B + NMN	75.86227438	
GSC_267	+ B + NMN + GSC-267 MVs	92.53589087	
GSC_267	+ B + NMN + GSC-267 MVs	106.4216358	
GSC_267	+ B + NMN + GSC-267 MVs	104.2949902	
GSC_84	untreated	96.40620427	
GSC_84	untreated	100.6204273	
GSC_84	untreated	102.9733685	
GSC_84	+B	40.21656424	
GSC_84	+B	43.55282411	
GSC_84	+B	41.70910155	
GSC_84	+ B + GSC-267 MVs	38.86450102	
GSC_84	+ B + GSC-267 MVs	48.48697688	
GSC_84	+ B + GSC-267 MVs	52.13930348	
GSC_84	+ B + NMN	67.97775827	
GSC_84	+ B + NMN	72.54316652	
GSC_84	+ B + NMN	72.68364062	
GSC_84	+ B + NMN + GSC-267 MVs	84.55370208	
GSC_84	+ B + NMN + GSC-267 MVs	76.75738952	
GSC_84	+ B + NMN + GSC-267 MVs	78.24992684	
