# Supplementary material for: Proteomic analysis reveals microvesicles containing NAMPT as mediators of radioresistance in glioma
Source: Life Sci Alliance. 2023 Apr 10;6(6):e202201680. doi: 10.26508/lsa.202201680 (PMC10087103; doi:10.26508/lsa.202201680)
Supplement: Supplementary file 7 [file LSA-2022-01680_SdataF3.zip › SourceDataForFigure3/Figure_3G.txt]

Treatment	Relative_cell_no
untreated	103.7882719
untreated	101.2380458
untreated	99.073319
untreated	95.90036326
IR	72.53317518
IR	77.42605086
IR	74.13447995
IR	72.91867448
IR_U-87_MV	98.30232041
IR_U-87_MV	104.1737712
IR_U-87_MV	101.0304693
IR_U-87_MV	109.0073393
