# Supplementary material for: Proteomic analysis reveals microvesicles containing NAMPT as mediators of radioresistance in glioma
Source: Life Sci Alliance. 2023 Apr 10;6(6):e202201680. doi: 10.26508/lsa.202201680 (PMC10087103; doi:10.26508/lsa.202201680)
Supplement: Supplementary file 7 [file LSA-2022-01680_SdataF3.zip › SourceDataForFigure3/Figure_3H.txt]

Treatment	relative_proliferation
untreated	86.46362098
untreated	99.02707276
untreated	114.5093063
untreated	107.0964247
untreated	100.1083424
untreated	92.79523294
6_gray	43.95093063
6_gray	31.38747885
6_gray	35.44839255
6_gray	33.96533044
6_gray	27.62730228
6_gray	45.50379198
6_gray+MVs	98.51945854
6_gray+MVs	92.9357022
6_gray+MVs	110.5752961
6_gray+MVs	70.20585049
6_gray+MVs	62.89274106
6_gray+MVs	87.91982665
