# Supplementary material for: Proteomic analysis reveals microvesicles containing NAMPT as mediators of radioresistance in glioma
Source: Life Sci Alliance. 2023 Apr 10;6(6):e202201680. doi: 10.26508/lsa.202201680 (PMC10087103; doi:10.26508/lsa.202201680)
Supplement: Supplementary file 8 [file LSA-2022-01680_SdataF4.zip]

Archive with 26 entries (23 files):
- SourceDataForFigure4/
- __MACOSX/._SourceDataForFigure4
- SourceDataForFigure4/Figure_4B.txt
- __MACOSX/SourceDataForFigure4/._Figure_4B.txt
- SourceDataForFigure4/Figure_4A/
- __MACOSX/SourceDataForFigure4/._Figure_4A
- SourceDataForFigure4/Figure_4G.txt
- __MACOSX/SourceDataForFigure4/._Figure_4G.txt
- SourceDataForFigure4/Figure_4F.txt
- __MACOSX/SourceDataForFigure4/._Figure_4F.txt
- SourceDataForFigure4/Figure_4C/
- __MACOSX/SourceDataForFigure4/._Figure_4C
- SourceDataForFigure4/Figure_4H.txt
- __MACOSX/SourceDataForFigure4/._Figure_4H.txt
- SourceDataForFigure4/Figure_4A/Actin.jpg
- __MACOSX/SourceDataForFigure4/Figure_4A/._Actin.jpg
- SourceDataForFigure4/Figure_4A/NAMPT.jpg
- __MACOSX/SourceDataForFigure4/Figure_4A/._NAMPT.jpg
- SourceDataForFigure4/Figure_4C/NAMPT_in_MVs.jpg
- __MACOSX/SourceDataForFigure4/Figure_4C/._NAMPT_in_MVs.jpg
- SourceDataForFigure4/Figure_4C/IKBalpha.jpg
- __MACOSX/SourceDataForFigure4/Figure_4C/._IKBalpha.jpg
- SourceDataForFigure4/Figure_4C/NAMPT_in_WC.jpg
- __MACOSX/SourceDataForFigure4/Figure_4C/._NAMPT_in_WC.jpg
- SourceDataForFigure4/Figure_4C/HSP90.jpg
- __MACOSX/SourceDataForFigure4/Figure_4C/._HSP90.jpg
