# Supplementary material for: Proteomic analysis reveals microvesicles containing NAMPT as mediators of radioresistance in glioma
Source: Life Sci Alliance. 2023 Apr 10;6(6):e202201680. doi: 10.26508/lsa.202201680 (PMC10087103; doi:10.26508/lsa.202201680)
Supplement: Supplementary file 8 [file LSA-2022-01680_SdataF4.zip › SourceDataForFigure4/Figure_4B.txt]

treatment	total_NAD+/NADH_(%)
untreated	94.73027852
untreated	101.2556922
untreated	104.0140293
+MVs	131.7006008
+MVs	125.1751871
