# Supplementary material for: Proteomic analysis reveals microvesicles containing NAMPT as mediators of radioresistance in glioma
Source: Life Sci Alliance. 2023 Apr 10;6(6):e202201680. doi: 10.26508/lsa.202201680 (PMC10087103; doi:10.26508/lsa.202201680)
Supplement: Supplementary file 8 [file LSA-2022-01680_SdataF4.zip › SourceDataForFigure4/Figure_4G.txt]

Treatment	relative_proliferation
untreated	96.0523782
untreated	104.9104564
untreated	99.51858271
untreated	99.51858271
+ IR	56.07548623
+ IR	47.21740805
+ IR	36.8958213
+ IR	50.83766609
+ IR + hrNAMPT	47.37146158
+ IR + hrNAMPT	31.34989409
+ IR + hrNAMPT	36.27960716
+ IR + hrNAMPT	49.14307722
+ IR + NMN	215.0587329
+ IR + NMN	191.0263817
+ IR + NMN	193.9533988
