# Supplementary material for: Proteomic analysis reveals microvesicles containing NAMPT as mediators of radioresistance in glioma
Source: Life Sci Alliance. 2023 Apr 10;6(6):e202201680. doi: 10.26508/lsa.202201680 (PMC10087103; doi:10.26508/lsa.202201680)
Supplement: Supplementary file 8 [file LSA-2022-01680_SdataF4.zip › SourceDataForFigure4/Figure_4F.txt]

untreat	6 Gy	6 Gy + MVs GSC267 NAMPT sh -Dox	6 Gy + MVs GSC267 NAMPT sh +Dox
98.37896112	59.85037213	71.44840752	54.04505621
101.5920256	58.97664408	76.91625409	63.36238762
101.1974387	59.23030706	79.7347317	71.50088392
94.88404888	59.23030706	78.84079149	47.46886925
99.47816739	56.27081686	92.36907674	65.34675507
105.1010302	58.5141148	80.79297443	51.57872806
102.5784927	57.43527686
96.65968977	62.75030016
99.7668226	59.0437705
106.1713526	64.43920816
94.01302026
97.38652937
102.6265994
100.2634305
95.59899413
102.7513495
99.72491705
96.22241655
99.57756266
106.027151
