# Supplementary material for: Proteomic analysis reveals microvesicles containing NAMPT as mediators of radioresistance in glioma
Source: Life Sci Alliance. 2023 Apr 10;6(6):e202201680. doi: 10.26508/lsa.202201680 (PMC10087103; doi:10.26508/lsa.202201680)
Supplement: Supplementary file 8 [file LSA-2022-01680_SdataF4.zip › SourceDataForFigure4/Figure_4H.txt]

Treatment	relative_proliferation
untreated	92.34665166
untreated	96.56724817
untreated	111.0861002
+ GSC-267 MVs	126.4490715
+ GSC-267 MVs	152.1102983
+ GSC-267 MVs	133.033202
+ NMN	112.2678672
+ NMN	122.3972988
+ NMN	121.0467079
+ FK-866	40.18007878
+ FK-866	55.0365785
+ FK-866	47.10185706
+ GSC-267 MVs + NMN	138.2667417
+ GSC-267 MVs + NMN	150.2532358
+ GSC-267 MVs + NMN	143.6691052
+ GSC-267 MVs + FK-866	37.64772088
+ GSC-267 MVs + FK-866	45.58244232
+ GSC-267 MVs + FK-866	48.45244795
+ NMN + FK-866	118.6831739
+ NMN + FK-866	172.0315138
+ NMN + FK-866	132.1890827
+ GSC-267 MVs + FK-866 + NMN	143.8379291
+ GSC-267 MVs + FK-866 + NMN	129.487901
+ GSC-267 MVs + FK-866 + NMN	141.1367473
